# Supplementary material for: An unsymmetrical dinuclear scandium complex comprising salophen ligands [H2salophen = N,N′-bis­(salicyl­idene)-1,2-phenyl­enedi­amine]
Source: Acta Crystallogr E Crystallogr Commun. 2019 Jan 8;75(Pt 2):175–8. doi: 10.1107/S2056989019000094 (PMC6362673; doi:10.1107/S2056989019000094)
Supplement: Supplementary file 1 [file e-75-00175-sup1.cif]

##############################################################################
#                                                                            #
# This CIF contains the data in a paper accepted for publication in          #
# Acta Crystallographica Section E. It conforms to the requirements of       #
# Notes for Authors for Acta Crystallographica Section E, and has been       #
# peer reviewed under the auspices of the IUCr Commission on Journals.       #
#                                                                            #
# Full details of the Crystallographic Information File format               #
# are given in the paper "The Crystallographic Information File (CIF):       #
# a New Standard Archive File for Crystallography" by S. R. Hall, F. H.      #
# Allen and I. D. Brown [Acta Cryst. (1991), A47, 655-685].                  #
#                                                                            #
# The current version of the core CIF dictionary is obtainable from          #
# ftp://ftp.iucr.org/pub/cif_core.dic.                                       #
#                                                                            #
# Software is freely available for graphical display of the structure(s)     #
# in this CIF. For information consult the CIF software page                 #
# http://www.iucr.org/resources/cif/software.                                #
#                                                                            #
# This file may be used for bona fide research purposes within the           #
# scientific community so long as proper attribution is given to the journal # 
# article from which it was obtained.                                        #
#                                                                            #
##############################################################################
data_I
_database_code_depnum_ccdc_archive 'CCDC 1880860'
_audit_creation_method     'SHELXL-2018/3'
_journal_date_recd_electronic     2019-01-02
_journal_date_accepted     2019-01-03
_journal_name_full     'Acta Crystallographica, Section E'
_journal_year     2019
_journal_volume     75
_journal_issue      2
_journal_page_first     175
_journal_page_last     178
_journal_paper_category     GM
_journal_paper_doi     10.1107/S2056989019000094
_journal_coeditor_code     ZL2746
_publ_contact_author_name     'Frank T. Edelmann'
_publ_contact_author_address
;
Chemisches Institut der Otto-von-Guericke-Universit\"at Magdeburg,
 Universit\"atsplatz 2, 39106 Magdeburg, Germany
;
_publ_contact_author_email     'frank.edelmann@ovgu.de'
_publ_contact_author_fax     '+49 391 67 42933'
_publ_contact_author_phone     '+49 391 67 58327'
_publ_section_title
;
An unsymmetrical dinuclear scandium complex comprising salophen ligands
(H~2~salophen = <i>N</i>,<i>N</i>'-bis(salicylidene)-1,2-phenylenediamine)
;
loop_
    _publ_author_name
    _publ_author_footnote
    _publ_author_address
    'Lorenz, Volker' .
;
Chemisches Institut der Otto-von-Guericke-Universit\"at Magdeburg,
Universit\"atsplatz 2, 39106 Magdeburg, Germany
;
    'Liebing, Phil' .
;
Chemisches Institut der Otto-von-Guericke-Universit\"at Magdeburg,
Universit\"atsplatz 2, 39106 Magdeburg, Germany
;
    'Hilfert, Liane' .
;
Chemisches Institut der Otto-von-Guericke-Universit\"at Magdeburg,
Universit\"atsplatz 2, 39106 Magdeburg, Germany
;
    'Busse, Sabine' .
;
Chemisches Institut der Otto-von-Guericke-Universit\"at Magdeburg,
Universit\"atsplatz 2, 39106 Magdeburg, Germany
;
    'Edelmann, Frank T.' .
;
Chemisches Institut der Otto-von-Guericke-Universit\"at Magdeburg,
Universit\"atsplatz 2, 39106 Magdeburg, Germany
;
_publ_section_synopsis
;
Scandium nitrate tetrahydrate reacts with H~2~salophen (=
<i>N</i>,<i>N</i>'-bis(salicylidene)-1,2-phenylenediamine) in ethanol to give
the unsymmetrical dinuclear complex
Sc(NO~3~)~2~(\m-salophen)Sc(salophen)(EtOH).
;
_chemical_name_systematic
;\
(Ethanol-\k<i>O</i>)bis(nitrato-\k^2^<i>O</i>,<i>O</i>'){\m-2,2'-[1,2-\
phenylenebis(nitrilomethanylylidene)]diphenolato-\
\k^4^<i>N</i>,<i>N</i>',<i>O</i>,<i>O</i>':\k^2^<i>O</i>,<i>O</i>'}\
{2,2'-[1,2-phenylenebis(nitrilomethanylylidene)]diphenolato-\
\k^4^<i>O</i>,<i>N</i>,<i>N</i>',<i>O</i>'}discandium
;
_chemical_name_common     ?
_chemical_formula_moiety     'C42 H34 N6 O11 Sc2'
_chemical_formula_sum     'C42 H34 N6 O11 Sc2'
_chemical_formula_iupac    
'[Sc2 (C20 H14 N2 O2)2 (N O3)2 (C2 H6 O1)]' 
_chemical_formula_weight     888.67
_chemical_melting_point     ?
_space_group_crystal_system     orthorhombic
_space_group_name_H-M_alt     'P b c a'
_space_group_name_Hall     '-P 2ac 2ab'
loop_
    _space_group_symop_operation_xyz
    'x, y, z'
    '-x+1/2, -y, z+1/2'
    'x+1/2, -y+1/2, -z'
    '-x, y+1/2, -z+1/2'
    '-x, -y, -z'
    'x-1/2, y, -z-1/2'
    '-x-1/2, y-1/2, z'
    'x, -y-1/2, z-1/2'
_cell_length_a     13.6092(3)
_cell_length_b     21.5880(7)
_cell_length_c     26.5297(7)
_cell_angle_alpha     90
_cell_angle_beta     90
_cell_angle_gamma     90
_cell_volume     7794.3(4)
_cell_formula_units_Z     8
_cell_measurement_reflns_used     25274
_cell_measurement_theta_min     1.887
_cell_measurement_theta_max     25.079
_cell_measurement_temperature     153(2)
_exptl_crystal_description     plate
_exptl_crystal_colour     yellow
_exptl_crystal_size_max     0.320
_exptl_crystal_size_mid     0.130
_exptl_crystal_size_min     0.090
_exptl_crystal_density_diffrn     1.515
_exptl_crystal_density_meas     ?
_exptl_crystal_density_method     ?
_exptl_crystal_F_000     3664
_exptl_absorpt_coefficient_mu     0.421
_exptl_absorpt_correction_type     none
_exptl_absorpt_process_details     ?
_exptl_absorpt_correction_T_min     ?
_exptl_absorpt_correction_T_max     ?
_diffrn_ambient_temperature     153(2)
_diffrn_source     'fine-focus sealed tube'
_diffrn_radiation_type     MoK\a
_diffrn_radiation_wavelength     0.71073
_diffrn_measurement_device_type     'STOE IPDS 2T'
_diffrn_measurement_method     'area detector'
_diffrn_detector_area_resol_mean     6.67
_diffrn_reflns_number     25118
_diffrn_reflns_av_R_equivalents     0.0642
_diffrn_reflns_av_unetI/netI     0.0491
_diffrn_reflns_theta_min     1.928
_diffrn_reflns_theta_max     25.000
_diffrn_reflns_theta_full     25.000
_diffrn_measured_fraction_theta_max     0.998
_diffrn_measured_fraction_theta_full     0.998
_diffrn_reflns_limit_h_min     -16
_diffrn_reflns_limit_h_max     13
_diffrn_reflns_limit_k_min     -25
_diffrn_reflns_limit_k_max     25
_diffrn_reflns_limit_l_min     -27
_diffrn_reflns_limit_l_max     31
_refine_special_details     ?
_reflns_number_total     6849
_reflns_number_gt     5105
_reflns_threshold_expression     'I > 2\s(I)'
_refine_ls_structure_factor_coef     Fsqd
_refine_ls_matrix_type     full
_refine_ls_R_factor_all     0.0710
_refine_ls_R_factor_gt     0.0451
_refine_ls_wR_factor_gt     0.0900
_refine_ls_wR_factor_ref     0.0984
_refine_ls_goodness_of_fit_ref     1.036
_refine_ls_restrained_S_all     1.036
_refine_ls_number_reflns     6849
_refine_ls_number_parameters     555
_refine_ls_number_restraints     1
_refine_ls_hydrogen_treatment     mixed
_refine_ls_weighting_scheme     calc
_refine_ls_weighting_details
              'w=1/[\s^2^(Fo^2^)+(0.0448P)^2^+1.8222P] where P=(Fo^2^+2Fc^2^)/3'
_atom_sites_solution_hydrogens     mixed
_atom_sites_solution_primary     heavy
_atom_sites_solution_secondary     difmap
_refine_ls_shift/su_max     0.001
_refine_ls_shift/su_mean     0.000
_refine_diff_density_max     0.249
_refine_diff_density_min     -0.336
_refine_ls_extinction_method
;
<i>SHELXL2018/3</i> (Sheldrick, 2015)
;
_refine_ls_extinction_coef     0.00110(14)
_refine_ls_extinction_expression
                                  'Fc^*^=kFc[1+0.001xFc^2^\l^3^/sin(2\q)]^-1/4^'
loop_
    _atom_type_symbol
    _atom_type_description
    _atom_type_scat_dispersion_real
    _atom_type_scat_dispersion_imag
    _atom_type_scat_source
    'C' 'C' 0.0033 0.0016
                         'International Tables Vol C Tables 4.2.6.8 and 6.1.1.4'
    'H' 'H' 0.0000 0.0000
                         'International Tables Vol C Tables 4.2.6.8 and 6.1.1.4'
    'N' 'N' 0.0061 0.0033
                         'International Tables Vol C Tables 4.2.6.8 and 6.1.1.4'
    'O' 'O' 0.0106 0.0060
                         'International Tables Vol C Tables 4.2.6.8 and 6.1.1.4'
    'Sc' 'Sc' 0.2519 0.3716
                         'International Tables Vol C Tables 4.2.6.8 and 6.1.1.4'
_computing_data_collection
;
X-Area (Stoe & Cie, 2002)
;
_computing_cell_refinement
;
X-Area (Stoe & Cie, 2002)
;
_computing_data_reduction
;
X-Area and X-Red (Stoe & Cie, 2002)
;
_computing_structure_solution
;
SIR-97 (Altomare <i>et al.</i>,  1999)
;
_computing_structure_refinement
;
<i>SHELXL2018/3</i> (Sheldrick, 2015)
;
_computing_molecular_graphics
;
DIAMOND (Brandenburg, 1999)
;
_computing_publication_material
;
publCIF (Westrip, 2010)
;
loop_
    _atom_site_type_symbol
    _atom_site_label
    _atom_site_fract_x
    _atom_site_fract_y
    _atom_site_fract_z
    _atom_site_U_iso_or_equiv
    _atom_site_adp_type
    _atom_site_calc_flag
    _atom_site_occupancy
    _atom_site_disorder_assembly
    _atom_site_disorder_group
    C C1 0.4169(2) 0.37468(12) 0.37720(10) 0.0288(6) Uani d 1 . .
    C C2 0.4285(2) 0.36467(12) 0.32549(10) 0.0286(6) Uani d 1 . .
    C C3 0.4074(2) 0.41236(13) 0.29195(11) 0.0374(7) Uani d 1 . .
    H H1 0.415046 0.405955 0.256739 0.045 Uiso calc 1 . .
    C C4 0.3755(2) 0.46863(14) 0.30958(12) 0.0417(7) Uani d 1 . .
    H H2 0.359832 0.500726 0.286441 0.050 Uiso calc 1 . .
    C C5 0.3661(3) 0.47893(13) 0.36070(12) 0.0440(8) Uani d 1 . .
    H H3 0.343986 0.518025 0.372627 0.053 Uiso calc 1 . .
    C C6 0.3887(2) 0.43240(13) 0.39456(12) 0.0395(7) Uani d 1 . .
    H H4 0.384852 0.440072 0.429763 0.047 Uiso calc 1 . .
    C C7 0.3910(2) 0.31818(13) 0.45144(10) 0.0311(6) Uani d 1 . .
    H H5 0.354354 0.353106 0.462447 0.037 Uiso calc 1 . .
    C C8 0.3950(2) 0.26510(13) 0.48419(10) 0.0305(6) Uani d 1 . .
    C C9 0.4137(2) 0.20494(13) 0.46694(10) 0.0293(6) Uani d 1 . .
    C C10 0.4117(2) 0.15587(14) 0.50090(10) 0.0362(7) Uani d 1 . .
    H H6 0.426733 0.115071 0.489928 0.043 Uiso calc 1 . .
    C C11 0.3876(3) 0.16692(16) 0.55097(11) 0.0462(8) Uani d 1 . .
    H H7 0.384366 0.133093 0.573820 0.055 Uiso calc 1 . .
    C C12 0.3682(3) 0.22552(17) 0.56815(10) 0.0454(8) Uani d 1 . .
    H H8 0.352461 0.232186 0.602605 0.054 Uiso calc 1 . .
    C C13 0.3718(2) 0.27431(15) 0.53541(10) 0.0384(7) Uani d 1 . .
    H H9 0.358442 0.314954 0.547320 0.046 Uiso calc 1 . .
    C C14 0.4470(2) 0.28648(13) 0.26559(10) 0.0310(6) Uani d 1 . .
    H H10 0.418676 0.315312 0.242784 0.037 Uiso calc 1 . .
    C C15 0.4732(2) 0.22675(12) 0.24603(10) 0.0291(6) Uani d 1 . .
    C C16 0.4917(2) 0.17455(12) 0.27593(9) 0.0254(6) Uani d 1 . .
    C C17 0.5164(2) 0.11931(13) 0.25251(10) 0.0305(6) Uani d 1 . .
    H H11 0.531690 0.083924 0.272314 0.037 Uiso calc 1 . .
    C C18 0.5190(2) 0.11538(13) 0.20037(11) 0.0351(7) Uani d 1 . .
    H H12 0.535121 0.077002 0.184917 0.042 Uiso calc 1 . .
    C C19 0.4988(2) 0.16611(14) 0.17044(10) 0.0369(7) Uani d 1 . .
    H H13 0.500778 0.162894 0.134746 0.044 Uiso calc 1 . .
    C C20 0.4758(2) 0.22097(13) 0.19312(10) 0.0348(7) Uani d 1 . .
    H H14 0.461175 0.256021 0.172809 0.042 Uiso calc 1 . .
    C C21 0.2072(2) 0.22444(12) 0.38836(10) 0.0292(6) Uani d 1 . .
    C C22 0.2308(2) 0.22964(12) 0.33720(10) 0.0278(6) Uani d 1 . .
    C C23 0.2145(2) 0.28503(13) 0.31215(11) 0.0347(6) Uani d 1 . .
    H H15 0.229900 0.288685 0.277355 0.042 Uiso calc 1 . .
    C C24 0.1756(2) 0.33495(14) 0.33805(12) 0.0414(7) Uani d 1 . .
    H H16 0.165563 0.373207 0.321119 0.050 Uiso calc 1 . .
    C C25 0.1513(2) 0.32942(15) 0.38855(12) 0.0439(8) Uani d 1 . .
    H H17 0.123577 0.363688 0.405934 0.053 Uiso calc 1 . .
    C C26 0.1671(2) 0.27442(13) 0.41373(11) 0.0368(7) Uani d 1 . .
    H H18 0.150594 0.270862 0.448400 0.044 Uiso calc 1 . .
    C C27 0.1757(2) 0.14652(14) 0.44698(10) 0.0347(7) Uani d 1 . .
    H H19 0.123756 0.172725 0.457844 0.042 Uiso calc 1 . .
    C C28 0.1883(2) 0.08875(14) 0.47336(10) 0.0358(7) Uani d 1 . .
    C C29 0.2627(2) 0.04610(13) 0.45997(10) 0.0318(6) Uani d 1 . .
    C C30 0.2688(2) -0.00922(13) 0.48758(10) 0.0371(7) Uani d 1 . .
    H H20 0.318190 -0.038658 0.479358 0.044 Uiso calc 1 . .
    C C31 0.2046(3) -0.02153(15) 0.52636(11) 0.0448(8) Uani d 1 . .
    H H21 0.210072 -0.059403 0.544379 0.054 Uiso calc 1 . .
    C C32 0.1325(3) 0.02028(18) 0.53944(12) 0.0558(9) Uani d 1 . .
    H H22 0.088460 0.011353 0.566272 0.067 Uiso calc 1 . .
    C C33 0.1248(3) 0.07493(17) 0.51331(12) 0.0503(9) Uani d 1 . .
    H H23 0.075452 0.103930 0.522519 0.060 Uiso calc 1 . .
    C C34 0.2507(2) 0.16197(13) 0.26938(10) 0.0302(6) Uani d 1 . .
    H H24 0.213717 0.191577 0.250913 0.036 Uiso calc 1 . .
    C C35 0.2793(2) 0.10654(12) 0.24355(10) 0.0299(6) Uani d 1 . .
    C C36 0.3223(2) 0.05556(12) 0.26821(10) 0.0300(6) Uani d 1 . .
    C C37 0.3414(2) 0.00209(13) 0.24052(11) 0.0375(7) Uani d 1 . .
    H H25 0.368266 -0.033093 0.257046 0.045 Uiso calc 1 . .
    C C38 0.3221(3) -0.00068(15) 0.18940(11) 0.0453(8) Uani d 1 . .
    H H26 0.337343 -0.037128 0.170926 0.054 Uiso calc 1 . .
    C C39 0.2804(3) 0.04985(16) 0.16510(11) 0.0466(8) Uani d 1 . .
    H H27 0.266941 0.047973 0.129993 0.056 Uiso calc 1 . .
    C C40 0.2586(2) 0.10217(15) 0.19168(10) 0.0400(7) Uani d 1 . .
    H H28 0.229035 0.136271 0.174894 0.048 Uiso calc 1 . .
    C C41 0.5291(3) 0.00620(14) 0.39612(13) 0.0490(8) Uani d 1 . .
    H H31 0.474832 -0.011480 0.416354 0.059 Uiso calc 1 . .
    H H30 0.590119 0.003390 0.416346 0.059 Uiso calc 1 . .
    C C42 0.5411(3) -0.03072(16) 0.34884(16) 0.0658(12) Uani d 1 . .
    H H32 0.552749 -0.074255 0.357452 0.079 Uiso calc 1 . .
    H H34 0.597145 -0.014731 0.329630 0.079 Uiso calc 1 . .
    H H33 0.481301 -0.027384 0.328455 0.079 Uiso calc 1 . .
    N N1 0.43390(17) 0.32154(10) 0.40802(8) 0.0285(5) Uani d 1 . .
    N N2 0.45891(17) 0.30419(9) 0.31149(8) 0.0267(5) Uani d 1 . .
    N N3 0.22859(17) 0.16566(10) 0.41003(8) 0.0291(5) Uani d 1 . .
    N N4 0.27121(16) 0.17499(10) 0.31579(8) 0.0266(5) Uani d 1 . .
    N N5 0.64150(17) 0.19007(10) 0.44454(8) 0.0306(5) Uani d 1 . .
    N N6 0.68564(18) 0.30939(11) 0.33592(8) 0.0318(5) Uani d 1 . .
    O O1 0.43324(14) 0.19366(8) 0.41759(6) 0.0270(4) Uani d 1 . .
    O O2 0.48202(14) 0.17742(8) 0.32666(6) 0.0258(4) Uani d 1 . .
    O O3 0.32397(15) 0.05685(8) 0.42285(7) 0.0329(4) Uani d 1 . .
    O O4 0.34377(15) 0.05783(8) 0.31673(7) 0.0311(4) Uani d 1 . .
    O O5 0.61104(15) 0.24485(8) 0.45084(7) 0.0337(4) Uani d 1 . .
    O O6 0.63584(15) 0.16986(9) 0.39927(6) 0.0326(4) Uani d 1 . .
    O O7 0.67244(17) 0.15794(10) 0.47845(7) 0.0424(5) Uani d 1 . .
    O O8 0.63219(15) 0.33161(8) 0.37050(7) 0.0346(4) Uani d 1 . .
    O O9 0.66019(15) 0.25579(9) 0.32055(7) 0.0348(5) Uani d 1 . .
    O O10 0.75629(17) 0.33665(10) 0.31869(9) 0.0485(6) Uani d 1 . .
    O O11 0.50835(16) 0.07027(9) 0.38540(8) 0.0379(5) Uani d 1 . .
    H H29 0.5584(18) 0.0918(14) 0.3877(13) 0.046 Uiso d 1 . .
    Sc Sc1 0.53071(4) 0.24711(2) 0.37359(2) 0.02440(13) Uani d 1 . .
    Sc Sc2 0.36511(4) 0.11983(2) 0.37139(2) 0.02536(13) Uani d 1 . .
loop_
    _atom_site_aniso_label
    _atom_site_aniso_U_11
    _atom_site_aniso_U_22
    _atom_site_aniso_U_33
    _atom_site_aniso_U_12
    _atom_site_aniso_U_13
    _atom_site_aniso_U_23
    C1 0.0250(15) 0.0306(13) 0.0307(14) 0.0029(11) 0.0024(11) 0.0012(11)
    C2 0.0274(15) 0.0263(13) 0.0320(15) 0.0003(11) -0.0023(12) 0.0002(11)
    C3 0.0428(19) 0.0350(15) 0.0345(15) -0.0001(13) -0.0032(13) 0.0028(12)
    C4 0.045(2) 0.0323(15) 0.0482(18) 0.0057(14) -0.0044(15) 0.0063(13)
    C5 0.048(2) 0.0310(15) 0.054(2) 0.0089(14) 0.0088(16) 0.0004(13)
    C6 0.0418(19) 0.0371(16) 0.0396(16) 0.0052(14) 0.0095(14) -0.0028(13)
    C7 0.0298(16) 0.0362(15) 0.0272(14) -0.0008(12) 0.0019(11) -0.0057(11)
    C8 0.0276(15) 0.0431(16) 0.0209(13) -0.0002(12) 0.0021(11) -0.0012(11)
    C9 0.0239(15) 0.0417(15) 0.0222(13) -0.0042(12) -0.0010(11) 0.0007(11)
    C10 0.0417(18) 0.0431(16) 0.0238(14) -0.0059(14) -0.0053(12) 0.0049(12)
    C11 0.051(2) 0.060(2) 0.0274(15) -0.0099(17) -0.0071(14) 0.0116(14)
    C12 0.044(2) 0.074(2) 0.0184(14) -0.0079(17) -0.0006(13) 0.0010(14)
    C13 0.0328(17) 0.0550(18) 0.0273(14) 0.0013(14) 0.0007(13) -0.0050(13)
    C14 0.0321(17) 0.0355(15) 0.0254(14) -0.0013(12) -0.0019(12) 0.0051(11)
    C15 0.0291(15) 0.0360(14) 0.0220(13) -0.0022(12) -0.0014(11) -0.0017(11)
    C16 0.0219(14) 0.0339(14) 0.0204(12) -0.0026(11) 0.0012(10) -0.0022(10)
    C17 0.0294(16) 0.0335(14) 0.0287(14) 0.0018(12) 0.0000(12) -0.0017(11)
    C18 0.0356(17) 0.0401(15) 0.0294(15) 0.0012(13) 0.0057(13) -0.0074(12)
    C19 0.0436(19) 0.0505(17) 0.0165(13) -0.0041(14) 0.0035(12) -0.0044(12)
    C20 0.0418(18) 0.0396(15) 0.0230(14) -0.0052(14) -0.0024(12) 0.0022(12)
    C21 0.0272(15) 0.0340(14) 0.0265(13) 0.0028(12) -0.0053(11) -0.0017(11)
    C22 0.0225(14) 0.0316(14) 0.0292(14) -0.0002(11) -0.0025(11) -0.0013(11)
    C23 0.0320(16) 0.0375(15) 0.0345(15) -0.0009(13) -0.0021(13) 0.0064(12)
    C24 0.0364(18) 0.0344(16) 0.0536(19) 0.0055(14) -0.0031(15) 0.0023(14)
    C25 0.041(2) 0.0436(17) 0.0474(18) 0.0086(15) -0.0021(15) -0.0104(14)
    C26 0.0377(18) 0.0438(16) 0.0289(14) 0.0060(14) -0.0027(13) -0.0073(12)
    C27 0.0330(17) 0.0464(16) 0.0247(14) 0.0037(13) 0.0002(12) -0.0007(12)
    C28 0.0364(18) 0.0461(16) 0.0249(14) -0.0017(14) 0.0008(12) 0.0031(12)
    C29 0.0363(17) 0.0399(15) 0.0194(12) -0.0061(13) -0.0051(12) -0.0013(11)
    C30 0.049(2) 0.0366(15) 0.0257(14) -0.0030(14) -0.0060(13) 0.0014(12)
    C31 0.056(2) 0.0489(18) 0.0290(16) -0.0093(17) -0.0032(15) 0.0075(13)
    C32 0.056(2) 0.076(2) 0.0347(17) -0.003(2) 0.0145(17) 0.0181(16)
    C33 0.046(2) 0.071(2) 0.0337(17) 0.0087(18) 0.0116(15) 0.0118(16)
    C34 0.0252(15) 0.0388(15) 0.0264(14) -0.0005(12) -0.0041(11) 0.0041(11)
    C35 0.0274(15) 0.0403(15) 0.0220(13) -0.0012(12) -0.0025(11) -0.0004(11)
    C36 0.0339(16) 0.0360(15) 0.0202(13) -0.0057(12) -0.0014(11) -0.0005(11)
    C37 0.047(2) 0.0350(15) 0.0306(15) -0.0037(14) 0.0006(13) -0.0029(12)
    C38 0.058(2) 0.0470(18) 0.0312(16) -0.0045(16) 0.0019(15) -0.0129(14)
    C39 0.053(2) 0.062(2) 0.0243(15) 0.0008(17) -0.0046(14) -0.0096(14)
    C40 0.0403(19) 0.0549(18) 0.0248(14) 0.0022(15) -0.0063(13) -0.0018(13)
    C41 0.047(2) 0.0432(17) 0.057(2) 0.0106(16) 0.0011(17) 0.0158(16)
    C42 0.085(3) 0.0386(19) 0.074(3) 0.0079(19) -0.026(2) -0.0036(18)
    N1 0.0287(13) 0.0332(12) 0.0237(11) 0.0005(10) 0.0010(9) -0.0003(9)
    N2 0.0301(13) 0.0277(11) 0.0223(11) 0.0005(10) -0.0004(9) -0.0009(9)
    N3 0.0296(13) 0.0379(12) 0.0197(11) -0.0004(10) -0.0032(10) -0.0008(9)
    N4 0.0245(12) 0.0326(11) 0.0227(11) 0.0000(10) -0.0007(9) 0.0003(9)
    N5 0.0277(13) 0.0382(13) 0.0258(12) 0.0006(11) -0.0012(10) -0.0020(10)
    N6 0.0302(14) 0.0364(13) 0.0288(12) 0.0012(11) 0.0008(10) 0.0029(10)
    O1 0.0303(10) 0.0331(10) 0.0175(8) -0.0032(8) 0.0000(7) -0.0019(7)
    O2 0.0297(11) 0.0306(9) 0.0172(8) -0.0004(8) -0.0009(7) 0.0004(7)
    O3 0.0383(12) 0.0361(10) 0.0241(9) 0.0006(9) 0.0052(9) 0.0038(8)
    O4 0.0381(12) 0.0320(10) 0.0232(9) -0.0017(8) -0.0046(8) 0.0004(7)
    O5 0.0335(11) 0.0336(10) 0.0342(10) 0.0013(9) -0.0062(9) -0.0044(8)
    O6 0.0329(11) 0.0433(11) 0.0217(9) 0.0056(9) -0.0023(8) -0.0028(8)
    O7 0.0509(14) 0.0479(12) 0.0283(10) 0.0061(10) -0.0109(10) 0.0092(9)
    O8 0.0333(11) 0.0379(10) 0.0327(10) -0.0032(9) 0.0057(9) -0.0067(9)
    O9 0.0372(12) 0.0314(10) 0.0358(11) 0.0003(9) 0.0089(9) -0.0044(8)
    O10 0.0415(14) 0.0516(13) 0.0524(13) -0.0117(11) 0.0150(11) 0.0058(10)
    O11 0.0334(12) 0.0318(10) 0.0486(12) 0.0013(9) -0.0052(10) 0.0062(9)
    Sc1 0.0253(3) 0.0282(2) 0.0197(2) 0.0010(2) -0.0002(2) -0.0008(2)
    Sc2 0.0274(3) 0.0291(2) 0.0197(2) 0.0004(2) -0.0019(2) 0.0002(2)
_geom_special_details
;
 All esds (except the esd in the dihedral angle between two l.s. planes)
 are estimated using the full covariance matrix.  The cell esds are taken
 into account individually in the estimation of esds in distances, angles
 and torsion angles; correlations between esds in cell parameters are only
 used when they are defined by crystal symmetry.  An approximate (isotropic)
 treatment of cell esds is used for estimating esds involving l.s. planes.
;
loop_
    _geom_bond_atom_site_label_1
    _geom_bond_atom_site_label_2
    _geom_bond_site_symmetry_2
    _geom_bond_distance
    _geom_bond_publ_flag
    C1 C6 . 1.383(4) ?
    C1 C2 . 1.398(4) ?
    C1 N1 . 1.428(3) ?
    C2 C3 . 1.391(4) ?
    C2 N2 . 1.419(3) ?
    C3 C4 . 1.372(4) ?
    C3 H1 . 0.9500 ?
    C4 C5 . 1.380(4) ?
    C4 H2 . 0.9500 ?
    C5 C6 . 1.382(4) ?
    C5 H3 . 0.9500 ?
    C6 H4 . 0.9500 ?
    C7 N1 . 1.293(3) ?
    C7 C8 . 1.439(4) ?
    C7 H5 . 0.9500 ?
    C8 C9 . 1.400(4) ?
    C8 C13 . 1.409(4) ?
    C9 O1 . 1.358(3) ?
    C9 C10 . 1.391(4) ?
    C10 C11 . 1.389(4) ?
    C10 H6 . 0.9500 ?
    C11 C12 . 1.370(5) ?
    C11 H7 . 0.9500 ?
    C12 C13 . 1.366(4) ?
    C12 H8 . 0.9500 ?
    C13 H9 . 0.9500 ?
    C14 N2 . 1.287(3) ?
    C14 C15 . 1.435(4) ?
    C14 H10 . 0.9500 ?
    C15 C16 . 1.401(4) ?
    C15 C20 . 1.410(4) ?
    C16 O2 . 1.354(3) ?
    C16 C17 . 1.386(4) ?
    C17 C18 . 1.386(4) ?
    C17 H11 . 0.9500 ?
    C18 C19 . 1.380(4) ?
    C18 H12 . 0.9500 ?
    C19 C20 . 1.365(4) ?
    C19 H13 . 0.9500 ?
    C20 H14 . 0.9500 ?
    C21 C26 . 1.384(4) ?
    C21 C22 . 1.399(4) ?
    C21 N3 . 1.423(3) ?
    C22 C23 . 1.386(4) ?
    C22 N4 . 1.420(3) ?
    C23 C24 . 1.383(4) ?
    C23 H15 . 0.9500 ?
    C24 C25 . 1.385(5) ?
    C24 H16 . 0.9500 ?
    C25 C26 . 1.379(4) ?
    C25 H17 . 0.9500 ?
    C26 H18 . 0.9500 ?
    C27 N3 . 1.285(4) ?
    C27 C28 . 1.440(4) ?
    C27 H19 . 0.9500 ?
    C28 C33 . 1.400(4) ?
    C28 C29 . 1.414(4) ?
    C29 O3 . 1.311(3) ?
    C29 C30 . 1.404(4) ?
    C30 C31 . 1.376(4) ?
    C30 H20 . 0.9500 ?
    C31 C32 . 1.378(5) ?
    C31 H21 . 0.9500 ?
    C32 C33 . 1.372(5) ?
    C32 H22 . 0.9500 ?
    C33 H23 . 0.9500 ?
    C34 N4 . 1.293(3) ?
    C34 C35 . 1.433(4) ?
    C34 H24 . 0.9500 ?
    C35 C40 . 1.408(4) ?
    C35 C36 . 1.408(4) ?
    C36 O4 . 1.321(3) ?
    C36 C37 . 1.393(4) ?
    C37 C38 . 1.383(4) ?
    C37 H25 . 0.9500 ?
    C38 C39 . 1.389(5) ?
    C38 H26 . 0.9500 ?
    C39 C40 . 1.364(4) ?
    C39 H27 . 0.9500 ?
    C40 H28 . 0.9500 ?
    C41 O11 . 1.440(3) ?
    C41 C42 . 1.495(5) ?
    C41 H31 . 0.9900 ?
    C41 H30 . 0.9900 ?
    C42 H32 . 0.9800 ?
    C42 H34 . 0.9800 ?
    C42 H33 . 0.9800 ?
    N1 Sc1 . 2.270(2) ?
    N2 Sc1 . 2.278(2) ?
    N3 Sc2 . 2.341(2) ?
    N4 Sc2 . 2.286(2) ?
    N5 O7 . 1.212(3) ?
    N5 O5 . 1.264(3) ?
    N5 O6 . 1.280(3) ?
    N5 Sc1 . 2.708(2) ?
    N6 O10 . 1.216(3) ?
    N6 O8 . 1.265(3) ?
    N6 O9 . 1.275(3) ?
    N6 Sc1 . 2.693(2) ?
    O1 Sc1 . 2.1103(18) ?
    O1 Sc2 . 2.2139(18) ?
    O2 Sc1 . 2.0622(18) ?
    O2 Sc2 . 2.3420(18) ?
    O3 Sc2 . 2.0065(18) ?
    O4 Sc2 . 1.9949(18) ?
    O5 Sc1 . 2.3233(19) ?
    O6 Sc1 . 2.300(2) ?
    O8 Sc1 . 2.289(2) ?
    O9 Sc1 . 2.263(2) ?
    O11 Sc2 . 2.255(2) ?
    O11 H29 . 0.827(18) ?
    Sc1 Sc2 . 3.5541(7) ?
loop_
    _geom_angle_atom_site_label_1
    _geom_angle_atom_site_label_2
    _geom_angle_atom_site_label_3
    _geom_angle_site_symmetry_1
    _geom_angle_site_symmetry_3
    _geom_angle
    _geom_angle_publ_flag
    C6 C1 C2 . . 119.8(3) ?
    C6 C1 N1 . . 125.3(2) ?
    C2 C1 N1 . . 114.8(2) ?
    C3 C2 C1 . . 119.3(2) ?
    C3 C2 N2 . . 125.0(2) ?
    C1 C2 N2 . . 115.6(2) ?
    C4 C3 C2 . . 120.2(3) ?
    C4 C3 H1 . . 119.9 ?
    C2 C3 H1 . . 119.9 ?
    C3 C4 C5 . . 120.5(3) ?
    C3 C4 H2 . . 119.8 ?
    C5 C4 H2 . . 119.8 ?
    C4 C5 C6 . . 120.0(3) ?
    C4 C5 H3 . . 120.0 ?
    C6 C5 H3 . . 120.0 ?
    C5 C6 C1 . . 120.0(3) ?
    C5 C6 H4 . . 120.0 ?
    C1 C6 H4 . . 120.0 ?
    N1 C7 C8 . . 124.4(3) ?
    N1 C7 H5 . . 117.8 ?
    C8 C7 H5 . . 117.8 ?
    C9 C8 C13 . . 119.1(3) ?
    C9 C8 C7 . . 123.2(2) ?
    C13 C8 C7 . . 117.5(3) ?
    O1 C9 C10 . . 119.5(2) ?
    O1 C9 C8 . . 121.1(2) ?
    C10 C9 C8 . . 119.4(2) ?
    C11 C10 C9 . . 119.6(3) ?
    C11 C10 H6 . . 120.2 ?
    C9 C10 H6 . . 120.2 ?
    C12 C11 C10 . . 121.5(3) ?
    C12 C11 H7 . . 119.3 ?
    C10 C11 H7 . . 119.3 ?
    C13 C12 C11 . . 119.6(3) ?
    C13 C12 H8 . . 120.2 ?
    C11 C12 H8 . . 120.2 ?
    C12 C13 C8 . . 120.8(3) ?
    C12 C13 H9 . . 119.6 ?
    C8 C13 H9 . . 119.6 ?
    N2 C14 C15 . . 125.3(3) ?
    N2 C14 H10 . . 117.3 ?
    C15 C14 H10 . . 117.3 ?
    C16 C15 C20 . . 119.2(2) ?
    C16 C15 C14 . . 124.2(2) ?
    C20 C15 C14 . . 116.5(2) ?
    O2 C16 C17 . . 120.6(2) ?
    O2 C16 C15 . . 120.6(2) ?
    C17 C16 C15 . . 118.8(2) ?
    C16 C17 C18 . . 120.4(3) ?
    C16 C17 H11 . . 119.8 ?
    C18 C17 H11 . . 119.8 ?
    C19 C18 C17 . . 121.4(3) ?
    C19 C18 H12 . . 119.3 ?
    C17 C18 H12 . . 119.3 ?
    C20 C19 C18 . . 118.7(3) ?
    C20 C19 H13 . . 120.6 ?
    C18 C19 H13 . . 120.6 ?
    C19 C20 C15 . . 121.4(3) ?
    C19 C20 H14 . . 119.3 ?
    C15 C20 H14 . . 119.3 ?
    C26 C21 C22 . . 120.0(3) ?
    C26 C21 N3 . . 125.4(2) ?
    C22 C21 N3 . . 114.6(2) ?
    C23 C22 C21 . . 119.8(3) ?
    C23 C22 N4 . . 125.9(2) ?
    C21 C22 N4 . . 114.2(2) ?
    C24 C23 C22 . . 119.7(3) ?
    C24 C23 H15 . . 120.1 ?
    C22 C23 H15 . . 120.1 ?
    C23 C24 C25 . . 120.3(3) ?
    C23 C24 H16 . . 119.9 ?
    C25 C24 H16 . . 119.9 ?
    C26 C25 C24 . . 120.4(3) ?
    C26 C25 H17 . . 119.8 ?
    C24 C25 H17 . . 119.8 ?
    C25 C26 C21 . . 119.8(3) ?
    C25 C26 H18 . . 120.1 ?
    C21 C26 H18 . . 120.1 ?
    N3 C27 C28 . . 125.6(3) ?
    N3 C27 H19 . . 117.2 ?
    C28 C27 H19 . . 117.2 ?
    C33 C28 C29 . . 119.6(3) ?
    C33 C28 C27 . . 118.6(3) ?
    C29 C28 C27 . . 121.8(3) ?
    O3 C29 C30 . . 120.3(3) ?
    O3 C29 C28 . . 121.9(2) ?
    C30 C29 C28 . . 117.8(3) ?
    C31 C30 C29 . . 121.1(3) ?
    C31 C30 H20 . . 119.4 ?
    C29 C30 H20 . . 119.4 ?
    C30 C31 C32 . . 121.0(3) ?
    C30 C31 H21 . . 119.5 ?
    C32 C31 H21 . . 119.5 ?
    C33 C32 C31 . . 119.3(3) ?
    C33 C32 H22 . . 120.3 ?
    C31 C32 H22 . . 120.3 ?
    C32 C33 C28 . . 121.3(3) ?
    C32 C33 H23 . . 119.4 ?
    C28 C33 H23 . . 119.4 ?
    N4 C34 C35 . . 125.3(3) ?
    N4 C34 H24 . . 117.3 ?
    C35 C34 H24 . . 117.3 ?
    C40 C35 C36 . . 119.0(3) ?
    C40 C35 C34 . . 118.0(3) ?
    C36 C35 C34 . . 122.9(2) ?
    O4 C36 C37 . . 120.2(3) ?
    O4 C36 C35 . . 121.1(2) ?
    C37 C36 C35 . . 118.7(2) ?
    C38 C37 C36 . . 121.2(3) ?
    C38 C37 H25 . . 119.4 ?
    C36 C37 H25 . . 119.4 ?
    C37 C38 C39 . . 120.0(3) ?
    C37 C38 H26 . . 120.0 ?
    C39 C38 H26 . . 120.0 ?
    C40 C39 C38 . . 119.9(3) ?
    C40 C39 H27 . . 120.0 ?
    C38 C39 H27 . . 120.0 ?
    C39 C40 C35 . . 121.2(3) ?
    C39 C40 H28 . . 119.4 ?
    C35 C40 H28 . . 119.4 ?
    O11 C41 C42 . . 111.6(3) ?
    O11 C41 H31 . . 109.3 ?
    C42 C41 H31 . . 109.3 ?
    O11 C41 H30 . . 109.3 ?
    C42 C41 H30 . . 109.3 ?
    H31 C41 H30 . . 108.0 ?
    C41 C42 H32 . . 109.5 ?
    C41 C42 H34 . . 109.5 ?
    H32 C42 H34 . . 109.5 ?
    C41 C42 H33 . . 109.5 ?
    H32 C42 H33 . . 109.5 ?
    H34 C42 H33 . . 109.5 ?
    C7 N1 C1 . . 118.8(2) ?
    C7 N1 Sc1 . . 125.50(19) ?
    C1 N1 Sc1 . . 115.62(16) ?
    C14 N2 C2 . . 119.0(2) ?
    C14 N2 Sc1 . . 125.29(18) ?
    C2 N2 Sc1 . . 115.69(16) ?
    C27 N3 C21 . . 118.7(2) ?
    C27 N3 Sc2 . . 130.0(2) ?
    C21 N3 Sc2 . . 111.25(17) ?
    C34 N4 C22 . . 118.6(2) ?
    C34 N4 Sc2 . . 128.43(19) ?
    C22 N4 Sc2 . . 113.00(15) ?
    O7 N5 O5 . . 123.5(2) ?
    O7 N5 O6 . . 121.5(2) ?
    O5 N5 O6 . . 115.0(2) ?
    O7 N5 Sc1 . . 165.9(2) ?
    O5 N5 Sc1 . . 58.94(12) ?
    O6 N5 Sc1 . . 57.95(12) ?
    O10 N6 O8 . . 122.9(2) ?
    O10 N6 O9 . . 122.2(2) ?
    O8 N6 O9 . . 114.8(2) ?
    O10 N6 Sc1 . . 179.0(2) ?
    O8 N6 Sc1 . . 58.00(13) ?
    O9 N6 Sc1 . . 56.83(12) ?
    C9 O1 Sc1 . . 123.94(16) ?
    C9 O1 Sc2 . . 125.50(16) ?
    Sc1 O1 Sc2 . . 110.53(7) ?
    C16 O2 Sc1 . . 127.04(16) ?
    C16 O2 Sc2 . . 123.06(15) ?
    Sc1 O2 Sc2 . . 107.44(7) ?
    C29 O3 Sc2 . . 143.93(18) ?
    C36 O4 Sc2 . . 139.96(17) ?
    N5 O5 Sc1 . . 93.28(14) ?
    N5 O6 Sc1 . . 93.91(14) ?
    N6 O8 Sc1 . . 94.06(15) ?
    N6 O9 Sc1 . . 95.04(14) ?
    C41 O11 Sc2 . . 131.2(2) ?
    C41 O11 H29 . . 111(2) ?
    Sc2 O11 H29 . . 117(2) ?
    O2 Sc1 O1 . . 74.52(7) ?
    O2 Sc1 O9 . . 86.29(7) ?
    O1 Sc1 O9 . . 151.49(7) ?
    O2 Sc1 N1 . . 124.95(8) ?
    O1 Sc1 N1 . . 78.44(8) ?
    O9 Sc1 N1 . . 130.06(8) ?
    O2 Sc1 N2 . . 79.64(7) ?
    O1 Sc1 N2 . . 115.23(8) ?
    O9 Sc1 N2 . . 80.76(8) ?
    N1 Sc1 N2 . . 70.06(8) ?
    O2 Sc1 O8 . . 138.89(7) ?
    O1 Sc1 O8 . . 146.58(7) ?
    O9 Sc1 O8 . . 56.08(7) ?
    N1 Sc1 O8 . . 78.49(8) ?
    N2 Sc1 O8 . . 78.57(8) ?
    O2 Sc1 O6 . . 81.36(7) ?
    O1 Sc1 O6 . . 80.26(7) ?
    O9 Sc1 O6 . . 76.10(7) ?
    N1 Sc1 O6 . . 139.03(7) ?
    N2 Sc1 O6 . . 150.84(7) ?
    O8 Sc1 O6 . . 102.30(7) ?
    O2 Sc1 O5 . . 131.95(7) ?
    O1 Sc1 O5 . . 78.25(7) ?
    O9 Sc1 O5 . . 100.59(8) ?
    N1 Sc1 O5 . . 86.16(7) ?
    N2 Sc1 O5 . . 148.35(7) ?
    O8 Sc1 O5 . . 76.38(7) ?
    O6 Sc1 O5 . . 55.31(6) ?
    O2 Sc1 N6 . . 113.07(7) ?
    O1 Sc1 N6 . . 166.03(7) ?
    O9 Sc1 N6 . . 28.14(7) ?
    N1 Sc1 N6 . . 104.50(8) ?
    N2 Sc1 N6 . . 78.31(8) ?
    O8 Sc1 N6 . . 27.94(7) ?
    O6 Sc1 N6 . . 89.13(7) ?
    O5 Sc1 N6 . . 88.25(7) ?
    O2 Sc1 N5 . . 105.47(7) ?
    O1 Sc1 N5 . . 73.55(7) ?
    O9 Sc1 N5 . . 92.08(7) ?
    N1 Sc1 N5 . . 111.43(7) ?
    N2 Sc1 N5 . . 171.01(8) ?
    O8 Sc1 N5 . . 92.95(7) ?
    O6 Sc1 N5 . . 28.14(6) ?
    O5 Sc1 N5 . . 27.78(6) ?
    N6 Sc1 N5 . . 92.81(7) ?
    O2 Sc1 Sc2 . . 38.95(5) ?
    O1 Sc1 Sc2 . . 35.69(5) ?
    O9 Sc1 Sc2 . . 123.21(5) ?
    N1 Sc1 Sc2 . . 100.71(6) ?
    N2 Sc1 Sc2 . . 97.72(6) ?
    O8 Sc1 Sc2 . . 176.27(6) ?
    O6 Sc1 Sc2 . . 80.73(5) ?
    O5 Sc1 Sc2 . . 107.26(5) ?
    N6 Sc1 Sc2 . . 151.21(5) ?
    N5 Sc1 Sc2 . . 90.74(5) ?
    O4 Sc2 O3 . . 89.96(8) ?
    O4 Sc2 O1 . . 161.16(8) ?
    O3 Sc2 O1 . . 103.19(7) ?
    O4 Sc2 O11 . . 85.82(8) ?
    O3 Sc2 O11 . . 78.90(8) ?
    O1 Sc2 O11 . . 83.59(7) ?
    O4 Sc2 N4 . . 78.40(8) ?
    O3 Sc2 N4 . . 129.49(8) ?
    O1 Sc2 N4 . . 102.50(7) ?
    O11 Sc2 N4 . . 146.80(8) ?
    O4 Sc2 N3 . . 119.10(8) ?
    O3 Sc2 N3 . . 76.53(8) ?
    O1 Sc2 N3 . . 77.63(7) ?
    O11 Sc2 N3 . . 144.55(8) ?
    N4 Sc2 N3 . . 67.60(8) ?
    O4 Sc2 O2 . . 94.97(7) ?
    O3 Sc2 O2 . . 153.38(8) ?
    O1 Sc2 O2 . . 67.28(6) ?
    O11 Sc2 O2 . . 75.40(7) ?
    N4 Sc2 O2 . . 77.07(7) ?
    N3 Sc2 O2 . . 122.46(7) ?
    O4 Sc2 Sc1 . . 128.53(6) ?
    O3 Sc2 Sc1 . . 133.60(6) ?
    O1 Sc2 Sc1 . . 33.78(5) ?
    O11 Sc2 Sc1 . . 79.39(5) ?
    N4 Sc2 Sc1 . . 87.84(6) ?
    N3 Sc2 Sc1 . . 99.75(6) ?
    O2 Sc2 Sc1 . . 33.61(4) ?
loop_
    _geom_torsion_atom_site_label_1
    _geom_torsion_atom_site_label_2
    _geom_torsion_atom_site_label_3
    _geom_torsion_atom_site_label_4
    _geom_torsion_site_symmetry_1
    _geom_torsion_site_symmetry_2
    _geom_torsion_site_symmetry_3
    _geom_torsion_site_symmetry_4
    _geom_torsion
    _geom_torsion_publ_flag
    C6 C1 C2 C3 . . . . -2.7(4) ?
    N1 C1 C2 C3 . . . . 175.8(3) ?
    C6 C1 C2 N2 . . . . 179.2(3) ?
    N1 C1 C2 N2 . . . . -2.3(4) ?
    C1 C2 C3 C4 . . . . 0.0(5) ?
    N2 C2 C3 C4 . . . . 177.9(3) ?
    C2 C3 C4 C5 . . . . 1.4(5) ?
    C3 C4 C5 C6 . . . . 0.0(5) ?
    C4 C5 C6 C1 . . . . -2.7(5) ?
    C2 C1 C6 C5 . . . . 4.1(5) ?
    N1 C1 C6 C5 . . . . -174.3(3) ?
    N1 C7 C8 C9 . . . . -23.9(5) ?
    N1 C7 C8 C13 . . . . 160.8(3) ?
    C13 C8 C9 O1 . . . . 177.9(3) ?
    C7 C8 C9 O1 . . . . 2.7(4) ?
    C13 C8 C9 C10 . . . . -1.8(4) ?
    C7 C8 C9 C10 . . . . -177.0(3) ?
    O1 C9 C10 C11 . . . . -177.2(3) ?
    C8 C9 C10 C11 . . . . 2.4(4) ?
    C9 C10 C11 C12 . . . . -1.9(5) ?
    C10 C11 C12 C13 . . . . 0.6(5) ?
    C11 C12 C13 C8 . . . . 0.1(5) ?
    C9 C8 C13 C12 . . . . 0.6(5) ?
    C7 C8 C13 C12 . . . . 176.0(3) ?
    N2 C14 C15 C16 . . . . 17.0(5) ?
    N2 C14 C15 C20 . . . . -165.8(3) ?
    C20 C15 C16 O2 . . . . -174.7(3) ?
    C14 C15 C16 O2 . . . . 2.5(4) ?
    C20 C15 C16 C17 . . . . 2.9(4) ?
    C14 C15 C16 C17 . . . . -179.9(3) ?
    O2 C16 C17 C18 . . . . 175.1(3) ?
    C15 C16 C17 C18 . . . . -2.4(4) ?
    C16 C17 C18 C19 . . . . 1.0(5) ?
    C17 C18 C19 C20 . . . . 0.0(5) ?
    C18 C19 C20 C15 . . . . 0.5(5) ?
    C16 C15 C20 C19 . . . . -2.0(5) ?
    C14 C15 C20 C19 . . . . -179.4(3) ?
    C26 C21 C22 C23 . . . . 0.3(4) ?
    N3 C21 C22 C23 . . . . -179.2(3) ?
    C26 C21 C22 N4 . . . . -179.9(3) ?
    N3 C21 C22 N4 . . . . 0.6(3) ?
    C21 C22 C23 C24 . . . . 0.5(4) ?
    N4 C22 C23 C24 . . . . -179.2(3) ?
    C22 C23 C24 C25 . . . . -1.2(5) ?
    C23 C24 C25 C26 . . . . 1.1(5) ?
    C24 C25 C26 C21 . . . . -0.2(5) ?
    C22 C21 C26 C25 . . . . -0.5(4) ?
    N3 C21 C26 C25 . . . . 178.9(3) ?
    N3 C27 C28 C33 . . . . 179.4(3) ?
    N3 C27 C28 C29 . . . . -0.6(5) ?
    C33 C28 C29 O3 . . . . 180.0(3) ?
    C27 C28 C29 O3 . . . . -0.1(4) ?
    C33 C28 C29 C30 . . . . 0.5(4) ?
    C27 C28 C29 C30 . . . . -179.5(3) ?
    O3 C29 C30 C31 . . . . -179.4(3) ?
    C28 C29 C30 C31 . . . . 0.0(4) ?
    C29 C30 C31 C32 . . . . -0.3(5) ?
    C30 C31 C32 C33 . . . . 0.0(5) ?
    C31 C32 C33 C28 . . . . 0.6(6) ?
    C29 C28 C33 C32 . . . . -0.9(5) ?
    C27 C28 C33 C32 . . . . 179.2(3) ?
    N4 C34 C35 C40 . . . . -174.3(3) ?
    N4 C34 C35 C36 . . . . 8.9(5) ?
    C40 C35 C36 O4 . . . . 179.4(3) ?
    C34 C35 C36 O4 . . . . -3.9(4) ?
    C40 C35 C36 C37 . . . . -1.0(4) ?
    C34 C35 C36 C37 . . . . 175.7(3) ?
    O4 C36 C37 C38 . . . . -178.2(3) ?
    C35 C36 C37 C38 . . . . 2.2(5) ?
    C36 C37 C38 C39 . . . . -1.8(5) ?
    C37 C38 C39 C40 . . . . 0.1(5) ?
    C38 C39 C40 C35 . . . . 1.1(5) ?
    C36 C35 C40 C39 . . . . -0.6(5) ?
    C34 C35 C40 C39 . . . . -177.5(3) ?
    C8 C7 N1 C1 . . . . 174.4(3) ?
    C8 C7 N1 Sc1 . . . . -2.5(4) ?
    C6 C1 N1 C7 . . . . 24.5(4) ?
    C2 C1 N1 C7 . . . . -153.9(3) ?
    C6 C1 N1 Sc1 . . . . -158.2(2) ?
    C2 C1 N1 Sc1 . . . . 23.3(3) ?
    C15 C14 N2 C2 . . . . -179.4(3) ?
    C15 C14 N2 Sc1 . . . . 2.8(4) ?
    C3 C2 N2 C14 . . . . -15.7(4) ?
    C1 C2 N2 C14 . . . . 162.3(3) ?
    C3 C2 N2 Sc1 . . . . 162.3(2) ?
    C1 C2 N2 Sc1 . . . . -19.7(3) ?
    C28 C27 N3 C21 . . . . -179.3(3) ?
    C28 C27 N3 Sc2 . . . . -1.6(4) ?
    C26 C21 N3 C27 . . . . 30.0(4) ?
    C22 C21 N3 C27 . . . . -150.6(3) ?
    C26 C21 N3 Sc2 . . . . -148.1(2) ?
    C22 C21 N3 Sc2 . . . . 31.3(3) ?
    C35 C34 N4 C22 . . . . -175.0(3) ?
    C35 C34 N4 Sc2 . . . . 3.9(4) ?
    C23 C22 N4 C34 . . . . -34.8(4) ?
    C21 C22 N4 C34 . . . . 145.5(3) ?
    C23 C22 N4 Sc2 . . . . 146.2(2) ?
    C21 C22 N4 Sc2 . . . . -33.6(3) ?
    C10 C9 O1 Sc1 . . . . -135.2(2) ?
    C8 C9 O1 Sc1 . . . . 45.2(3) ?
    C10 C9 O1 Sc2 . . . . 47.0(3) ?
    C8 C9 O1 Sc2 . . . . -132.7(2) ?
    C17 C16 O2 Sc1 . . . . 138.4(2) ?
    C15 C16 O2 Sc1 . . . . -44.1(3) ?
    C17 C16 O2 Sc2 . . . . -61.7(3) ?
    C15 C16 O2 Sc2 . . . . 115.8(2) ?
    C30 C29 O3 Sc2 . . . . -176.3(2) ?
    C28 C29 O3 Sc2 . . . . 4.2(5) ?
    C37 C36 O4 Sc2 . . . . 161.4(2) ?
    C35 C36 O4 Sc2 . . . . -19.0(5) ?
    O7 N5 O5 Sc1 . . . . -163.6(2) ?
    O6 N5 O5 Sc1 . . . . 15.2(2) ?
    O7 N5 O6 Sc1 . . . . 163.5(2) ?
    O5 N5 O6 Sc1 . . . . -15.4(2) ?
    O10 N6 O8 Sc1 . . . . -179.5(2) ?
    O9 N6 O8 Sc1 . . . . 0.1(2) ?
    O10 N6 O9 Sc1 . . . . 179.5(2) ?
    O8 N6 O9 Sc1 . . . . -0.1(2) ?
    C42 C41 O11 Sc2 . . . . 87.3(4) ?
loop_
    _geom_hbond_atom_site_label_D
    _geom_hbond_atom_site_label_H
    _geom_hbond_atom_site_label_A
    _geom_hbond_site_symmetry_A
    _geom_hbond_distance_DH
    _geom_hbond_distance_HA
    _geom_hbond_distance_DA
    _geom_hbond_angle_DHA
    _geom_hbond_publ_flag
    O11 H29 O6 . 0.827(18) 2.01(2) 2.787(3) 156(3) yes
_shelx_space_group_comment
;
The symmetry employed for this shelxl refinement is uniquely defined
by the following loop, which should always be used as a source of
symmetry information in preference to the above space-group names.
They are only intended as comments.
;
_shelx_estimated_absorpt_T_min     0.877
_shelx_estimated_absorpt_T_max     0.963
_shelx_hkl_file
;
 -15   2  11   18.62    6.47   2-0.51237-0.27120-0.85784 0.92499 0.02906 0.26650
 -15   3  -3    1.67    9.05   3-0.51608-0.26669-0.85482 0.95559 0.04700-0.12755
 -15   3   5   22.16    6.63   2-0.51317-0.27061-0.85723 0.95741 0.03286 0.10236
 -15   3   6  179.23   10.37   2-0.51534-0.26834-0.85546 0.95601 0.04332 0.11987
 -15   3   7    9.03    9.12   2-0.51629-0.26598-0.85464 0.95392 0.04803 0.13999
 -14   1 -13    8.23   11.12   3-0.52000-0.21197-0.85111 0.88478 0.06689-0.41581
 -14   2  13   -0.87    6.01   2-0.51343-0.21688-0.85702 0.92453 0.03412 0.31350
 -14   2  14   -0.97    8.10   3-0.51642-0.21375-0.85452 0.92090 0.04866 0.32605
 -14   3   8   21.34    6.30   2-0.51264-0.21903-0.85764 0.95799 0.03033 0.18569
 -14   3   9   43.91    9.48   2-0.51528-0.21547-0.85551 0.95606 0.04306 0.19924
 -14   3  10    5.89    8.68   3-0.51713-0.21274-0.85388 0.95312 0.05221 0.21554
 -13   1 -14   12.98   10.82   3-0.51848-0.15990-0.85262 0.88650 0.05904-0.43491
 -13   1  17   -0.62    6.32   2-0.51317-0.16504-0.85723 0.89144 0.03286 0.42189
 -13   1  18   17.96    8.88   3-0.51664-0.16106-0.85433 0.88740 0.04974 0.43182
 -13   2 -11    4.22   11.32   3-0.52063-0.15692-0.85046 0.91827 0.07021-0.36430
 -13   2  14    5.26    5.92   2-0.51290-0.16449-0.85743 0.92452 0.03159 0.34377
 -13   2  15  240.61    9.41   3-0.51629-0.16305-0.85464 0.92077 0.04803 0.35433
 -13   3  10   89.98    6.57   2-0.51290-0.16589-0.85743 0.95721 0.03159 0.23727
 -13   3  11   29.08    8.86   2-0.51614-0.16151-0.85477 0.95548 0.04727 0.24703
 -13   4   0    2.69    8.94   3-0.51774-0.16017-0.85332 0.98570 0.05529-0.05539
 -13   4   1    4.48    9.30   3-0.51705-0.16169-0.85395 0.98667 0.05182-0.02525
 -13   4   2   10.31    9.56   2-0.51641-0.16149-0.85453 0.98700 0.04863 0.00497
 -13   4   3   13.14    9.38   3-0.51670-0.16136-0.85427 0.98657 0.05005 0.02971
 -13   4   4   88.40    9.69   3-0.51760-0.16188-0.85345 0.98547 0.05456 0.05352
 -12  -2 -21   -6.19    9.13   3-0.51513-0.11049-0.85563 0.78989 0.04234-0.60369
 -12  -1 -19   13.07    9.08   3-0.51656-0.10904-0.85440 0.82240 0.04934-0.55887
 -12   0 -17   -4.75    9.24   3-0.51680-0.10910-0.85418 0.85568 0.05056-0.50640
 -12   0  20    6.78    6.08   2-0.51343-0.11380-0.85702 0.85817 0.03412 0.50038
 -12   1  18   61.55    6.43   2-0.51475-0.11139-0.85596 0.88987 0.04044 0.44221
 -12   2 -12  148.96   12.72   3-0.51803-0.10961-0.85305 0.91875 0.05673-0.37996
 -12   2  15    7.51    6.39   2-0.51370-0.11231-0.85681 0.92395 0.03538 0.36548
 -12   2  16  315.86   10.00   3-0.51723-0.10960-0.85379 0.91994 0.05271 0.37625
 -12   3  11   67.36    6.55   2-0.51290-0.11396-0.85743 0.95763 0.03159 0.26443
 -12   3  12   13.12    8.49   2-0.51610-0.10949-0.85480 0.95536 0.04707 0.27431
 -12   4  -3  135.28   16.36   4-0.52184-0.10564-0.84916 0.98213 0.07666-0.15677
 -12   4   4   -3.01    6.79   2-0.51317-0.11225-0.85723 0.99094 0.03286 0.07461
 -12   4   5   14.70    6.46   2-0.51475-0.11165-0.85596 0.98929 0.04044 0.09456
 -12   4   6   17.63    9.04   2-0.51629-0.10923-0.85464 0.98753 0.04803 0.11376
 -11  -2 -21   22.80    9.18   3-0.51655-0.05719-0.85441 0.78882 0.04929-0.61236
 -11  -1  22    2.32    6.59   2-0.51237-0.06118-0.85784 0.82609 0.02906 0.55993
 -11  -1  23   34.16    8.87   3-0.51651-0.05823-0.85444 0.82168 0.04911 0.56669
 -11   0  20   37.52    6.37   2-0.51210-0.06174-0.85805 0.85903 0.02780 0.50791
 -11   0  21    2.32    8.87   3-0.51629-0.05625-0.85464 0.85516 0.04803 0.51502
 -11   1 -15   58.47    9.50   3-0.51830-0.05650-0.85279 0.88568 0.05814-0.46130
 -11   1  18  156.70    7.15   2-0.51317-0.06107-0.85723 0.89079 0.03286 0.45002
 -11   1  19   11.20    9.03   2-0.51629-0.05824-0.85464 0.88640 0.04803 0.45896
 -11   2  16   16.35    8.77   2-0.51591-0.05704-0.85497 0.92233 0.04613 0.38190
 -11   3  12   15.64    5.91   2-0.51396-0.05980-0.85660 0.95641 0.03665 0.28562
 -11   3  13   55.33    8.68   3-0.51691-0.05764-0.85408 0.95297 0.05113 0.29727
 -11   4   6    9.73    7.21   2-0.51343-0.06047-0.85702 0.99011 0.03412 0.12654
 -11   4   7   -0.00    9.16   3-0.51604-0.05797-0.85486 0.98838 0.04676 0.14041
 -10  -4 -24   35.51    8.98   3-0.51619-0.00600-0.85472 0.72342 0.04752-0.69068
 -10  -3 -23   22.87    6.59   2-0.51343-0.00795-0.85702 0.75939 0.03412-0.65091
 -10  -2 -21    0.61    9.16   2-0.51629-0.00571-0.85464 0.79152 0.04803-0.61145
 -10  -2  24   18.41    6.20   2-0.51290-0.00798-0.85743 0.79178 0.03159 0.61045
 -10  -1  23   16.03    9.21   2-0.51610-0.00536-0.85480 0.82278 0.04710 0.56802
 -10   0  21    7.69    9.08   3-0.51629-0.00521-0.85464 0.85680 0.04803 0.51529
 -10   1  18    1.61    5.85   2-0.51237-0.00918-0.85784 0.89155 0.02906 0.45249
 -10   1  19   45.06    9.04   3-0.51653-0.00535-0.85443 0.88767 0.04920 0.46009
 -10   2  16   10.98    6.02   2-0.51526-0.00523-0.85552 0.92235 0.04297 0.38595
 -10   3  -9    9.60   12.47   3-0.52097 0.00018-0.85011 0.94997 0.07199-0.31271
 -10   3  12  702.81    9.82   2-0.51317-0.00891-0.85723 0.95698 0.03286 0.28966
 -10   3  13   48.69    9.27   3-0.51629-0.00492-0.85464 0.95384 0.04803 0.29991
 -10   4   7   -5.09    7.00   2-0.51475-0.00675-0.85596 0.98907 0.04044 0.14693
 -10   4   8    7.81    9.76   3-0.51669-0.00497-0.85428 0.98635 0.05000 0.16422
  -9  -5 -25   21.92    8.82   3-0.51704 0.04761-0.85396 0.69037 0.05176-0.72211
  -9  -4 -24   12.38    8.83   3-0.51599 0.04697-0.85490 0.72409 0.04655-0.68834
  -9  -3  26   20.42    8.91   3-0.51594 0.04618-0.85494 0.75742 0.04631 0.65096
  -9  -2 -21   76.03    9.09   3-0.51676 0.04731-0.85422 0.78842 0.05035-0.61357
  -9  -2  24   13.72    6.44   2-0.51343 0.04383-0.85702 0.79170 0.03412 0.60898
  -9  -1  23    5.91    8.83   3-0.51655 0.04723-0.85441 0.82297 0.04929 0.56575
  -9   0  21    8.88    8.74   2-0.51613 0.04729-0.85478 0.85593 0.04722 0.51453
  -9   1 -15    2.51    9.28   3-0.51855 0.04974-0.85255 0.88603 0.05940-0.46120
  -9   1  18   67.59    6.75   2-0.51290 0.04343-0.85743 0.89116 0.03159 0.45119
  -9   1  19   -2.92    8.98   2-0.51629 0.04630-0.85464 0.88678 0.04803 0.45945
  -9   2  16   62.47    9.56   2-0.51562 0.04620-0.85522 0.92214 0.04471 0.38364
  -9   3  -9   23.20   12.21   3-0.51931 0.04812-0.85181 0.95111 0.06328-0.30532
  -9   3  12   36.82    6.97   2-0.51370 0.04354-0.85681 0.95696 0.03538 0.28642
  -9   3  13    6.12    9.79   3-0.51680 0.04709-0.85418 0.95343 0.05056 0.29741
  -9   4   6  626.04   10.81   2-0.51264 0.04255-0.85764 0.99032 0.03033 0.13146
  -9   4   7   -6.08    9.35   3-0.51578 0.04619-0.85508 0.98877 0.04550 0.14149
  -8  -6 -26    0.06    8.90   3-0.51705 0.09974-0.85395 0.65646 0.05182-0.74790
  -8  -5 -25   14.19    9.09   3-0.51620 0.09905-0.85471 0.69019 0.04758-0.71699
  -8  -4 -24   12.57    6.51   2-0.51422 0.09700-0.85639 0.72527 0.03791-0.68177
  -8  -4  27    2.95    6.04   2-0.51501 0.09779-0.85574 0.72414 0.04171 0.68234
  -8  -3  26   11.02    8.78   3-0.51652 0.09975-0.85443 0.75614 0.04915 0.64639
  -8  -2 -21  126.77    9.13   3-0.51571 0.09746-0.85514 0.78831 0.04517-0.60769
  -8  -2  24   25.42    6.40   2-0.51448 0.09690-0.85617 0.79127 0.03918 0.60335
  -8  -1 -19   39.87    9.06   3-0.51730 0.09958-0.85372 0.82137 0.05308-0.56181
  -8  -1  22    4.68    6.20   2-0.51290 0.09584-0.85743 0.82502 0.03159 0.55649
  -8   0 -17    8.54    9.54   2-0.51698 0.10121-0.85402 0.85639 0.05147-0.50649
  -8   0  20    9.39    5.99   2-0.51290 0.09511-0.85743 0.85852 0.03159 0.50343
  -8   0  21    3.75    8.80   2-0.51629 0.09844-0.85464 0.85269 0.04803 0.51261
  -8   1 -15   32.11   10.59   3-0.51629 0.09920-0.85464 0.88786 0.04803-0.44945
  -8   1  18   11.37    6.36   2-0.51396 0.09815-0.85660 0.89022 0.03665 0.44433
  -8   2 -12   16.37   13.22   3-0.51884 0.10167-0.85228 0.91836 0.06086-0.38259
  -8   2  15  197.44    7.47   2-0.51290 0.09536-0.85743 0.92361 0.03159 0.37074
  -8   2  16   23.45    9.96   3-0.51670 0.09997-0.85427 0.92049 0.05007 0.37722
  -8   3  12  186.36    7.81   2-0.51526 0.09811-0.85552 0.95510 0.04297 0.27894
  -8   4   5    9.96    6.88   2-0.51317 0.09551-0.85723 0.99021 0.03286 0.10060
  -8   4   6   79.77   10.12   2-0.51555 0.09831-0.85528 0.98811 0.04437 0.11711
  -8   4   7   41.25    9.76   3-0.51727 0.10009-0.85376 0.98564 0.05290 0.13502
  -7  -7 -27   -3.86    8.88   3-0.51565 0.15028-0.85519 0.62446 0.04487-0.76656
  -7  -6 -26   50.76    6.66   2-0.51475 0.14908-0.85596 0.65857 0.04044-0.73771
  -7  -5 -25  117.40    6.80   2-0.51370 0.14906-0.85681 0.69239 0.03538-0.70606
  -7  -4  27   25.33    9.13   3-0.51646 0.15196-0.85448 0.72266 0.04888 0.67391
  -7  -3 -22   19.55    9.41   3-0.51606 0.15170-0.85484 0.75702 0.04688-0.63564
  -7  -3  25   14.33    6.41   2-0.51343 0.14745-0.85702 0.75755 0.03412 0.63549
  -7  -2  24   10.56    8.82   2-0.51611 0.15129-0.85479 0.78945 0.04714 0.59444
  -7  -1 -19   26.31    7.09   2-0.51370 0.14941-0.85681 0.82550 0.03538-0.54436
  -7  -1  22    8.93    6.39   2-0.51501 0.14944-0.85574 0.82334 0.04171 0.54704
  -7   0 -17    1.14    7.44   2-0.51396 0.15031-0.85660 0.85786 0.03665-0.49148
  -7   0  20   21.64    6.52   2-0.51501 0.15057-0.85574 0.85620 0.04171 0.49369
  -7   1  18  224.01   10.14   3-0.51629 0.15068-0.85464 0.88775 0.04803 0.43440
  -7   2  15    2.38    9.52   2-0.51552 0.15054-0.85530 0.92152 0.04424 0.35732
  -7   3  11  169.59    7.81   2-0.51475 0.14948-0.85596 0.95513 0.04044 0.25489
  -7   4   0    0.21    9.98   3-0.51629 0.15173-0.85464 0.98713 0.04803-0.04816
  -7   4   1  483.00   13.91   2-0.51528 0.15006-0.85551 0.98844 0.04304-0.01510
  -7   4   2  979.29   16.29   2-0.51502 0.14988-0.85573 0.98849 0.04176 0.01278
  -7   4   3  786.78   14.87   2-0.51582 0.15069-0.85505 0.98780 0.04568 0.03548
  -7   4   4  851.42   14.69   2-0.51642 0.15112-0.85452 0.98661 0.04865 0.05888
  -6  -5 -24   25.40    9.09   3-0.51705 0.20404-0.85395 0.68887 0.05182-0.69562
  -6  -5  27    8.02    6.42   2-0.51264 0.19946-0.85764 0.69311 0.03033 0.69230
  -6  -4 -23  163.39    9.48   3-0.51591 0.20237-0.85497 0.72197 0.04616-0.66171
  -6  -4  26   31.35    6.24   2-0.51396 0.20072-0.85660 0.72439 0.03665 0.65910
  -6  -3  25   14.37    9.16   2-0.51611 0.20262-0.85480 0.75669 0.04712 0.62113
  -6  -2 -20   -1.46    9.22   3-0.51552 0.20249-0.85530 0.78963 0.04424-0.57922
  -6  -2  23    9.44    6.44   2-0.51422 0.20098-0.85639 0.79096 0.03791 0.57743
  -6  -1 -18   -3.64    9.64   3-0.51655 0.20368-0.85441 0.82236 0.04929-0.53126
  -6  -1  21   73.91    6.88   2-0.51343 0.20056-0.85702 0.82451 0.03412 0.52858
  -6   0 -16  365.54   11.43   3-0.51629 0.20348-0.85464 0.85506 0.04802-0.47691
  -6   0  19    5.47    6.93   2-0.51343 0.20038-0.85702 0.85738 0.03412 0.47349
  -6   1  17  119.55   10.15   2-0.51572 0.20293-0.85513 0.88864 0.04520 0.41060
  -6   2  14    9.30    9.75   2-0.51552 0.20236-0.85530 0.92184 0.04424 0.32977
  -6   3  -6   26.85   15.57   4-0.52294 0.21167-0.84793 0.94697 0.08259-0.24138
  -6   3   9  389.90    8.92   2-0.51290 0.20013-0.85743 0.95678 0.03159 0.20988
  -6   3  10   64.84    9.53   3-0.51629 0.20354-0.85464 0.95379 0.04803 0.21995
  -5  -8 -27   -2.86    6.18   2-0.51475 0.25402-0.85596 0.59368 0.04044-0.76355
  -5  -7 -26    0.95    6.24   2-0.51475 0.25360-0.85596 0.62695 0.04044-0.73662
  -5  -6 -25   12.16    6.25   2-0.51396 0.25352-0.85660 0.66021 0.03665-0.70699
  -5  -6  28   23.22    6.55   2-0.51501 0.25418-0.85574 0.65885 0.04171 0.70765
  -5  -5 -24   16.12    6.24   2-0.51290 0.25217-0.85743 0.69406 0.03159-0.67428
  -5  -5  27   24.81    9.12   3-0.51619 0.25579-0.85473 0.69052 0.04751 0.67615
  -5  -4 -22   10.97    9.18   3-0.51687 0.25717-0.85412 0.72379 0.05089-0.64027
  -5  -4  25    1.92    6.64   2-0.51237 0.25093-0.85784 0.72578 0.02906 0.64007
  -5  -3 -21   65.92    6.97   2-0.51422 0.25378-0.85639 0.75819 0.03791-0.60057
  -5  -3  24   12.71    6.19   2-0.51501 0.25365-0.85574 0.75704 0.04171 0.60163
  -5  -2 -19  506.23   11.82   3-0.51680 0.25603-0.85418 0.78822 0.05056-0.55953
  -5  -2  22   60.47    6.86   2-0.51317 0.25303-0.85723 0.79114 0.03286 0.55630
  -5  -1 -17   37.43   10.31   3-0.51780 0.25703-0.85326 0.82035 0.05561-0.51074
  -5  -1  20   23.80    7.05   2-0.51237 0.25148-0.85784 0.82481 0.02906 0.50580
  -5  -1  21   17.35    9.75   3-0.51703 0.25707-0.85397 0.82140 0.05171 0.50853
  -5   0 -15   14.05   10.39   3-0.51656 0.25530-0.85439 0.85544 0.04939-0.45046
  -5   0  18  486.00    8.86   2-0.51343 0.25280-0.85702 0.85697 0.03412 0.44842
  -5   1  16   20.05   10.40   3-0.51619 0.25550-0.85473 0.88798 0.04751 0.38159
  -5   2  -9   90.08   11.52   3-0.51803 0.25773-0.85305 0.91907 0.05676-0.29773
  -5   2  12    4.47    7.22   2-0.51343 0.25309-0.85702 0.92396 0.03412 0.28577
  -5   2  13  127.02   10.81   3-0.51702 0.25624-0.85399 0.91983 0.05164 0.29612
  -5   3   7   36.77    8.24   2-0.51475 0.25508-0.85596 0.95538 0.04044 0.14723
  -4 -10 -28   62.25    8.60   3-0.51568 0.30663-0.85517 0.52467 0.04501-0.79411
  -4  -9 -27   -3.67    8.73   2-0.51604 0.30784-0.85486 0.55976 0.04676-0.76929
  -4  -8 -26    9.95    8.66   3-0.51655 0.30782-0.85441 0.59188 0.04929-0.74486
  -4  -8  29   15.40    6.16   2-0.51290 0.30431-0.85743 0.59332 0.03159 0.74488
  -4  -7 -25    9.99    8.62   3-0.51634 0.30853-0.85459 0.62480 0.04828-0.71717
  -4  -7  28  189.33    6.76   2-0.51290 0.30400-0.85743 0.62570 0.03159 0.71801
  -4  -6 -24  207.43    9.61   3-0.51618 0.30688-0.85474 0.65600 0.04746-0.68948
  -4  -6  27   14.31    5.95   2-0.51396 0.30611-0.85660 0.65929 0.03665 0.68633
  -4  -5 -23  145.66    7.24   2-0.51396 0.30542-0.85660 0.69243 0.03665-0.65356
  -4  -5  26    3.13    6.20   2-0.51501 0.30627-0.85574 0.69078 0.04171 0.65453
  -4  -4  25   58.58    9.19   3-0.51680 0.30817-0.85418 0.72182 0.05056 0.61918
  -4  -3 -20   21.91    7.40   2-0.51448 0.30626-0.85617 0.75841 0.03918-0.57521
  -4  -3  23    8.14    6.65   2-0.51448 0.30576-0.85617 0.75707 0.03918 0.57682
  -4  -2 -18  215.74   10.54   3-0.51654 0.30822-0.85441 0.78894 0.04929-0.53140
  -4  -2  21  154.69    7.65   2-0.51317 0.30434-0.85723 0.79100 0.03286 0.53014
  -4  -1 -16  561.31   11.97   3-0.51679 0.30856-0.85419 0.82164 0.05052-0.47906
  -4  -1  19   16.07    7.18   2-0.51290 0.30397-0.85743 0.82443 0.03159 0.47672
  -4   0 -14  401.41    8.82   2-0.51422 0.30541-0.85639 0.85735 0.03791-0.41405
  -4   0  17    3.88    7.27   2-0.51448 0.30605-0.85617 0.85690 0.03918 0.41400
  -4   1 -11   23.92   11.35   3-0.51625 0.30739-0.85467 0.88786 0.04782-0.34195
  -4   1  14  511.78    9.44   2-0.51396 0.30573-0.85660 0.88955 0.03665 0.33851
  -4   2  -7    1.81   10.97   2-0.51656 0.30959-0.85440 0.92124 0.04934-0.23477
  -4   2  10  231.65    8.98   2-0.51343 0.30522-0.85702 0.92285 0.03412 0.23361
  -3 -10 -27   19.81    8.48   3-0.51655 0.36029-0.85441 0.52514 0.04929-0.77088
  -3  -9 -26  118.17    9.06   3-0.51700 0.36097-0.85400 0.55717 0.05156-0.74772
  -3  -9  29   14.12    6.47   2-0.51237 0.35646-0.85784 0.56093 0.02906 0.74685
  -3  -8 -25   38.71    8.89   3-0.51705 0.36127-0.85395 0.59067 0.05182-0.72140
  -3  -7 -24   56.40    8.90   3-0.51705 0.36036-0.85395 0.62234 0.05182-0.69472
  -3  -7  27   64.30    6.58   2-0.51237 0.35586-0.85784 0.62611 0.02906 0.69338
  -3  -6 -23  -21.15    8.78   3-0.51591 0.35978-0.85497 0.65769 0.04613-0.66167
  -3  -6  26   12.24    6.35   2-0.51343 0.35796-0.85702 0.65998 0.03412 0.66006
  -3  -5 -22  490.28    8.41   2-0.51396 0.35778-0.85660 0.69243 0.03665-0.62636
  -3  -5  25   45.67    6.30   2-0.51501 0.35860-0.85574 0.69070 0.04171 0.62746
  -3  -4  24    7.87    8.92   2-0.51651 0.35885-0.85444 0.72088 0.04914 0.59237
  -3  -3 -19   22.42    6.68   2-0.51370 0.35735-0.85681 0.75885 0.03538-0.54424
  -3  -3  22  395.45    8.34   2-0.51526 0.35940-0.85552 0.75654 0.04297 0.54572
  -3  -2 -17   -2.08    6.77   2-0.51475 0.35874-0.85596 0.79101 0.04044-0.49531
  -3  -2  20    5.93    7.36   2-0.51448 0.35940-0.85617 0.79021 0.03918 0.49570
  -3  -1 -15  416.52    8.70   2-0.51396 0.35778-0.85660 0.82418 0.03665-0.43865
  -3  -1  18   -1.80    7.33   2-0.51501 0.35864-0.85574 0.82276 0.04171 0.44017
  -3   0 -12  504.07   12.78   3-0.51730 0.36129-0.85372 0.85393 0.05308-0.37407
  -3   0  15    1.81    7.23   2-0.51290 0.35652-0.85743 0.85806 0.03159 0.36868
  -3   1  -9    7.51   11.89   3-0.51629 0.36080-0.85464 0.88742 0.04803-0.28619
  -3   1  12   63.34    8.27   2-0.51448 0.35869-0.85617 0.88936 0.03918 0.28229
  -3   2   7 1636.93   16.23   2-0.51501 0.35906-0.85574 0.92155 0.04171 0.14555
  -2 -11 -27   30.40    8.57   3-0.51598 0.41000-0.85491 0.49214 0.04647-0.76776
  -2 -10 -26   61.50    8.80   3-0.51641 0.41264-0.85453 0.52512 0.04864-0.74413
  -2  -9 -25  126.56    9.29   3-0.51705 0.41249-0.85395 0.55641 0.05182-0.72111
  -2  -9  28    9.22    5.98   2-0.51237 0.40836-0.85784 0.56057 0.02906 0.72005
  -2  -8 -24  129.99    9.03   3-0.51703 0.41294-0.85397 0.58945 0.05172-0.69409
  -2  -8  27   27.70    6.14   2-0.51237 0.40820-0.85784 0.59377 0.02906 0.69299
  -2  -7 -23   19.10    9.24   3-0.51621 0.41236-0.85470 0.62495 0.04764-0.66266
  -2  -7  26  133.86    6.91   2-0.51290 0.40854-0.85743 0.62512 0.03159 0.66461
  -2  -6 -22   -0.02    6.81   2-0.51501 0.41099-0.85574 0.65856 0.04171-0.63016
  -2  -6  25   46.04    6.36   2-0.51448 0.41078-0.85617 0.65839 0.03918 0.63020
  -2  -5 -21    5.15    6.98   2-0.51290 0.40876-0.85743 0.69401 0.03159-0.59243
  -2  -5  24  600.95   10.60   3-0.51627 0.41209-0.85466 0.68958 0.04791 0.59498
  -2  -4 -19   10.55   10.55   3-0.51629 0.41147-0.85464 0.72226 0.04803-0.55561
  -2  -4  22   44.86    7.12   2-0.51370 0.40959-0.85681 0.72483 0.03538 0.55333
  -2  -3 -17  228.99   10.69   3-0.51755 0.41352-0.85349 0.75448 0.05435-0.50932
  -2  -3  20  170.29    7.87   2-0.51237 0.40853-0.85784 0.75870 0.02906 0.50673
  -2  -2  19  107.33   10.71   3-0.51702 0.41279-0.85398 0.78757 0.05168 0.45673
  -2  -1 -13   37.25   10.99   3-0.51605 0.41207-0.85485 0.82143 0.04684-0.39373
  -2  -1  16   95.44    7.56   2-0.51396 0.40982-0.85660 0.82334 0.03665 0.39170
  -2   0 -10   69.33   12.56   3-0.51626 0.41262-0.85466 0.85464 0.04787-0.31443
  -2   0  13   -1.77    8.02   2-0.51370 0.40930-0.85681 0.85683 0.03538 0.31239
  -2   1  -6   35.91   12.01   2-0.51448 0.41052-0.85617 0.88953 0.03918-0.19921
  -2   1   9  523.98   11.42   2-0.51448 0.41054-0.85617 0.88890 0.03918 0.20150
  -1 -13 -27   28.81    8.75   3-0.51755 0.46541-0.85349 0.42472 0.05435-0.77635
  -1 -12 -27   19.66    5.99   2-0.51343 0.46143-0.85702 0.46198 0.03412-0.75720
  -1 -11 -26   10.56    6.01   2-0.51448 0.46276-0.85617 0.49522 0.03918-0.73506
  -1 -10 -25   17.36    8.89   2-0.51571 0.46326-0.85514 0.52609 0.04516-0.71295
  -1 -10  28   25.50    6.57   2-0.51396 0.46163-0.85660 0.52670 0.03665 0.71342
  -1  -9 -24   59.55    8.91   3-0.51613 0.46425-0.85478 0.55692 0.04723-0.68846
  -1  -9  27  129.39    6.67   2-0.51343 0.46114-0.85702 0.55895 0.03412 0.68875
  -1  -8 -23  151.92    9.39   2-0.51573 0.46319-0.85512 0.59069 0.04528-0.66045
  -1  -8  26  228.85    7.30   2-0.51396 0.46208-0.85660 0.59221 0.03665 0.65967
  -1  -7 -22  309.68    7.69   2-0.51448 0.46237-0.85617 0.62512 0.03918-0.62855
  -1  -7  25   12.19    6.03   2-0.51501 0.46209-0.85574 0.62481 0.04171 0.62885
  -1  -6 -21   29.93    6.94   2-0.51264 0.46087-0.85764 0.66026 0.03033-0.59269
  -1  -6  24   73.98    9.08   3-0.51654 0.46482-0.85442 0.65623 0.04924 0.59384
  -1  -5 -19  416.20   11.21   3-0.51625 0.46407-0.85467 0.68925 0.04781-0.55604
  -1  -5  22   -0.28    6.78   2-0.51343 0.46121-0.85702 0.69173 0.03412 0.55506
  -1  -4  21   19.44    9.87   3-0.51705 0.46568-0.85395 0.72230 0.05182 0.51058
  -1  -3 -16   -1.32    7.45   2-0.51290 0.46066-0.85743 0.75922 0.03159-0.45927
  -1  -3  19    2.19   10.31   3-0.51629 0.46494-0.85464 0.75549 0.04803 0.46077
  -1  -2  17  196.73   10.88   3-0.51701 0.46505-0.85399 0.78753 0.05160 0.40343
  -1  -1 -11   -2.39    8.16   2-0.51290 0.46217-0.85743 0.82489 0.03159-0.32469
  -1  -1  14  252.02   11.50   3-0.51608 0.46467-0.85482 0.82215 0.04698 0.32768
  -1   0  -7    3.34   11.39   2-0.51475 0.46268-0.85596 0.85637 0.04044-0.22795
  -1   0  10  156.71    9.15   2-0.51448 0.46277-0.85617 0.85615 0.03918 0.22821
   0 -13 -26   10.70    8.39   3-0.51620 0.51669-0.85471 0.42596 0.04759-0.74244
   0 -12 -25   32.39    8.57   3-0.51704 0.51747-0.85397 0.45930 0.05175-0.72173
   0 -11 -25   16.52    6.07   2-0.51290 0.51299-0.85743 0.49579 0.03159-0.70047
   0 -11  28    8.51    8.67   3-0.51649 0.51732-0.85446 0.49102 0.04904 0.70057
   0 -10 -24  103.78    6.78   2-0.51343 0.51373-0.85702 0.52677 0.03412-0.67691
   0 -10  27    8.47    8.71   3-0.51629 0.51769-0.85464 0.52498 0.04803 0.67517
   0  -9 -23   -2.53    6.36   2-0.51317 0.51366-0.85723 0.56116 0.03286-0.64873
   0  -9  26   -2.77    8.81   2-0.51604 0.51642-0.85486 0.55753 0.04676 0.64954
   0  -8 -22   44.31    6.51   2-0.51237 0.51355-0.85784 0.59551 0.02906-0.61743
   0  -8  25   21.09    8.93   3-0.51644 0.51723-0.85450 0.58938 0.04878 0.62007
   0  -7 -20    2.05    9.83   3-0.51705 0.51693-0.85395 0.62365 0.05182-0.58600
   0  -6 -19   43.94    7.43   2-0.51448 0.51489-0.85617 0.65861 0.03918-0.54832
   0  -6  22  506.90    8.61   2-0.51448 0.51480-0.85617 0.65733 0.03918 0.54973
   0  -5 -17    2.87    9.82   2-0.51629 0.51757-0.85464 0.69228 0.04803-0.50238
   0  -4 -16    8.20    7.23   2-0.51237 0.51234-0.85784 0.72646 0.02906-0.45744
   0  -4  19   16.14   10.07   3-0.51655 0.51718-0.85441 0.72156 0.04929 0.45947
   0  -3  17   10.93   10.32   3-0.51671 0.51653-0.85427 0.75419 0.05010 0.40449
   0  -2 -11   73.96    8.27   2-0.51396 0.51438-0.85660 0.79100 0.03665-0.33037
   0  -2  14  337.15    9.21   2-0.51501 0.51546-0.85574 0.78948 0.04171 0.33200
   0  -1  -7    7.00   16.75   3-0.51734 0.51668-0.85369 0.82230 0.05326-0.23712
   0  -1  10   -1.73    8.84   2-0.51237 0.51225-0.85784 0.82451 0.02906 0.23871
   0  -1  11   -1.29   12.29   3-0.51693 0.51665-0.85407 0.82064 0.05119 0.24250
   0   0   3    1.67    9.78   2-0.51448 0.51495-0.85617 0.85561 0.03918 0.04464
   1 -14 -25    6.36    8.73   3-0.51705 0.57006-0.85395 0.39317 0.05182-0.72114
   1 -13 -25   -4.71    6.24   2-0.51343 0.56605-0.85702 0.42892 0.03412-0.70371
   1 -12 -24   23.00    6.47   2-0.51448 0.56726-0.85617 0.46117 0.03918-0.68199
   1 -12  27   22.41    6.32   2-0.51448 0.56674-0.85617 0.45964 0.03918 0.68343
   1 -11 -23   47.90    9.01   2-0.51569 0.56737-0.85516 0.49188 0.04508-0.66008
   1 -11  26    2.25    6.03   2-0.51370 0.56517-0.85681 0.49316 0.03538 0.66096
   1 -10 -22  104.81    9.17   3-0.51593 0.56794-0.85496 0.52420 0.04622-0.63419
   1 -10  25    6.18    6.40   2-0.51370 0.56659-0.85681 0.52661 0.03538 0.63333
   1  -9 -21   32.24    6.86   2-0.51501 0.56711-0.85574 0.55965 0.04171-0.60391
   1  -9  24   38.27    6.78   2-0.51422 0.56692-0.85639 0.55892 0.03791 0.60465
   1  -8 -20  723.51    9.47   2-0.51396 0.56644-0.85660 0.59254 0.03665-0.57231
   1  -8  23  133.88    9.39   3-0.51581 0.56905-0.85506 0.59165 0.04565 0.57052
   1  -7  22  298.20   10.29   3-0.51728 0.56989-0.85375 0.62236 0.05295 0.53592
   1  -6 -17   -5.91    7.17   2-0.51448 0.56719-0.85617 0.65834 0.03918-0.49431
   1  -6  20   10.85    6.82   2-0.51475 0.56640-0.85596 0.65894 0.04044 0.49422
   1  -5 -15   86.90   10.21   3-0.51621 0.56821-0.85471 0.68940 0.04762-0.44865
   1  -5  18  125.51    7.43   2-0.51343 0.56643-0.85702 0.69158 0.03412 0.44734
   1  -4 -13   63.19   10.97   2-0.51582 0.56769-0.85505 0.72297 0.04571-0.39298
   1  -4  16  206.32    8.03   2-0.51370 0.56633-0.85681 0.72401 0.03538 0.39280
   1  -3 -11  115.11    8.26   2-0.51237 0.56456-0.85784 0.75904 0.02906-0.32323
   1  -3  14    9.24   10.39   3-0.51680 0.56913-0.85418 0.75541 0.05056 0.32345
   1  -2  -7   69.95   15.34   3-0.51593 0.56746-0.85495 0.78987 0.04625-0.23107
   1  -2  10   38.76    9.30   2-0.51370 0.56619-0.85681 0.79076 0.03538 0.23086
   1  -1   3    8.17   15.64   3-0.51655 0.56876-0.85441 0.82144 0.04929 0.03074
   2 -15 -25   13.86    5.94   2-0.51237 0.61665-0.85784 0.36352 0.02906-0.69796
   2 -15 -24    9.01    8.41   3-0.51707 0.62239-0.85393 0.35986 0.05193-0.69476
   2 -14 -24   77.72    6.33   2-0.51396 0.61870-0.85660 0.39483 0.03665-0.67887
   2 -13 -23   56.08    6.15   2-0.51501 0.61958-0.85574 0.42686 0.04171-0.65836
   2 -13  26    7.89    6.24   2-0.51422 0.61904-0.85639 0.42706 0.03791 0.65878
   2 -12 -22   17.56    8.53   3-0.51617 0.62019-0.85474 0.45845 0.04742-0.63615
   2 -12  25    8.84    6.47   2-0.51317 0.61796-0.85723 0.46070 0.03286 0.63672
   2 -11 -21   62.98    9.49   3-0.51629 0.62113-0.85464 0.49185 0.04803-0.60973
   2 -10 -20   31.12    9.51   3-0.51627 0.62104-0.85466 0.52416 0.04791-0.58226
   2 -10  23   85.92    6.96   2-0.51317 0.61827-0.85723 0.52686 0.03286 0.58274
   2  -9 -19  377.79    8.28   2-0.51501 0.61983-0.85574 0.55858 0.04171-0.55067
   2  -9  22   40.35    6.46   2-0.51422 0.61929-0.85639 0.55889 0.03791 0.55090
   2  -8 -18   23.28    7.13   2-0.51343 0.61801-0.85702 0.59207 0.03412-0.51666
   2  -8  21   37.28    9.57   3-0.51624 0.62092-0.85468 0.59161 0.04779 0.51359
   2  -7 -16   29.37    9.88   3-0.51619 0.62009-0.85473 0.62412 0.04752-0.47472
   2  -7  19   51.02    7.49   2-0.51317 0.61778-0.85723 0.62558 0.03286 0.47569
   2  -6 -14  -12.79    9.95   3-0.51667 0.62177-0.85430 0.65733 0.04992-0.42507
   2  -6  18   93.59   10.62   3-0.51765 0.62276-0.85340 0.65517 0.05485 0.42680
   2  -5 -12  404.30   11.80   3-0.51705 0.62157-0.85395 0.68875 0.05182-0.37229
   2  -4 -10   85.49    8.44   2-0.51343 0.61836-0.85702 0.72537 0.03412-0.30127
   2  -4  13  119.16   11.16   3-0.51615 0.62120-0.85476 0.72322 0.04735 0.30039
   2  -3  -6   -1.55   15.23   3-0.51616 0.61977-0.85475 0.75654 0.04740-0.20680
   2  -3   9  156.94    9.91   2-0.51317 0.61788-0.85723 0.75786 0.03286 0.20743
   3 -16 -23   -9.00    8.82   3-0.51616 0.67312-0.85475 0.32683 0.04740-0.66303
   3 -15 -23   60.55    6.68   2-0.51290 0.66993-0.85743 0.36296 0.03159-0.64727
   3 -14 -22   37.49    6.11   2-0.51448 0.67124-0.85617 0.39338 0.03918-0.62784
   3 -14  25   18.62    8.89   2-0.51561 0.67334-0.85523 0.39366 0.04465 0.62550
   3 -13 -21    4.96    6.00   2-0.51501 0.67123-0.85574 0.42901 0.04171-0.60404
   3 -13  24    2.68    6.18   2-0.51396 0.67057-0.85660 0.42691 0.03665 0.60633
   3 -12 -20   71.09    9.00   3-0.51594 0.67211-0.85494 0.45845 0.04628-0.58097
   3 -12  23    7.77    6.27   2-0.51343 0.67017-0.85702 0.46145 0.03412 0.58089
   3 -11 -19  531.97   10.64   2-0.51575 0.67211-0.85511 0.49121 0.04534-0.55355
   3 -11  22  320.24    7.90   2-0.51370 0.67085-0.85681 0.49311 0.03538 0.55340
   3 -10 -18   12.64    6.73   2-0.51448 0.67097-0.85617 0.52689 0.03918-0.52114
   3 -10  21   35.60    6.68   2-0.51475 0.67145-0.85596 0.52549 0.04044 0.52193
   3  -9 -17    2.23    7.26   2-0.51290 0.66898-0.85743 0.56117 0.03159-0.48676
   3  -9  20  159.89   10.31   3-0.51680 0.67395-0.85418 0.55704 0.05056 0.48460
   3  -8 -15   10.33    9.75   2-0.51581 0.67136-0.85506 0.59079 0.04565-0.44675
   3  -8  18  130.67    7.87   2-0.51370 0.67070-0.85681 0.59184 0.03538 0.44629
   3  -7 -13  127.28   10.59   3-0.51655 0.67327-0.85441 0.62353 0.04929-0.39653
   3  -6 -11  213.57   11.48   2-0.51583 0.67255-0.85504 0.65693 0.04574-0.33970
   3  -6  14  113.69    7.95   2-0.51317 0.67018-0.85723 0.65830 0.03286 0.34162
   3  -5  -8   51.28   12.06   3-0.51703 0.67342-0.85397 0.68966 0.05172-0.26481
   3  -5  12   62.24   11.22   3-0.51777 0.67485-0.85329 0.68782 0.05545 0.26580
   3  -4   8  126.00   12.07   3-0.51830 0.67482-0.85279 0.72083 0.05814 0.15544
   4 -17 -22    8.77    6.28   2-0.51343 0.72285-0.85702 0.29693 0.03412-0.62355
   4 -16 -21   -6.78    8.88   3-0.51591 0.72405-0.85497 0.32658 0.04613-0.60711
   4 -15 -20   39.07    9.01   3-0.51705 0.72572-0.85395 0.35932 0.05182-0.58624
   4 -14 -20  136.13    7.04   2-0.51290 0.72218-0.85743 0.39554 0.03159-0.56695
   4 -14  23    2.88    9.01   3-0.51705 0.72661-0.85395 0.39162 0.05182 0.56415
   4 -13 -19    3.41    6.52   2-0.51343 0.72182-0.85702 0.42875 0.03412-0.54273
   4 -13  22    3.25    8.92   2-0.51623 0.72502-0.85469 0.42535 0.04772 0.54125
   4 -12 -18    7.23    6.39   2-0.51317 0.72272-0.85723 0.46163 0.03286-0.51377
   4 -12  21   62.23    9.32   3-0.51651 0.72550-0.85444 0.45814 0.04911 0.51306
   4 -11 -17   34.43    6.62   2-0.51237 0.72121-0.85784 0.49544 0.02906-0.48349
   4 -11 -16  132.09   10.34   3-0.51701 0.72634-0.85399 0.49168 0.05162-0.47963
   4 -11  20  163.24   10.06   3-0.51752 0.72654-0.85352 0.48995 0.05419 0.48115
   4 -10 -15   10.03    9.84   3-0.51616 0.72330-0.85475 0.52512 0.04739-0.44770
   4 -10  18    3.11    6.55   2-0.51343 0.72142-0.85702 0.52742 0.03412 0.44803
   4  -9 -14   -2.56    6.75   2-0.51264 0.72166-0.85764 0.56062 0.03033-0.40524
   4  -9  17  190.81   11.18   3-0.51705 0.72626-0.85395 0.55629 0.05182 0.40299
   4  -8 -12   22.61    6.97   2-0.51343 0.72213-0.85702 0.59357 0.03412-0.35423
   4  -8  15   34.80   10.29   3-0.51655 0.72587-0.85441 0.59050 0.04929 0.35167
   4  -7  -9  238.71   10.86   3-0.51677 0.72549-0.85421 0.62331 0.05039-0.29051
   4  -7  13   11.93   10.17   3-0.51825 0.72723-0.85284 0.62156 0.05785 0.28985
   4  -6  -6  632.47   13.71   2-0.51592 0.72470-0.85496 0.65680 0.04618-0.20644
   5 -18 -20    4.97    6.09   2-0.51422 0.77604-0.85639 0.26325 0.03791-0.57268
   5 -17 -19   23.18    8.79   3-0.51620 0.77737-0.85471 0.29400 0.04758-0.55565
   5 -16 -19  129.39    6.95   2-0.51290 0.77457-0.85743 0.32942 0.03159-0.53943
   5 -16  22  191.01   10.39   3-0.51727 0.77853-0.85375 0.32600 0.05293 0.53601
   5 -15 -18   77.37    6.78   2-0.51370 0.77499-0.85681 0.36224 0.03538-0.51730
   5 -15  21    2.83    8.65   3-0.51629 0.77869-0.85464 0.35847 0.04803 0.51455
   5 -14 -17   66.87    6.18   2-0.51422 0.77551-0.85639 0.39365 0.03791-0.49297
   5 -14  20   11.02    9.27   2-0.51578 0.77702-0.85508 0.39366 0.04550 0.49074
   5 -13 -16   26.70    6.30   2-0.51396 0.77526-0.85660 0.42754 0.03665-0.46427
   5 -13  19   55.50    9.57   3-0.51617 0.77783-0.85474 0.42590 0.04741 0.46162
   5 -12 -15   36.59    6.95   2-0.51290 0.77373-0.85743 0.46162 0.03159-0.43313
   5 -12  18   29.76    9.45   3-0.51730 0.77894-0.85372 0.45754 0.05308 0.42819
   5 -11 -13    2.08   10.02   3-0.51629 0.77570-0.85464 0.49202 0.04803-0.39436
   5 -10 -12   24.03    7.10   2-0.51237 0.77350-0.85784 0.52780 0.02906-0.34988
   5 -10 -11   10.73   10.35   3-0.51657 0.77809-0.85438 0.52496 0.04943-0.34391
   5 -10  15   25.18   10.24   3-0.51748 0.77794-0.85356 0.52284 0.05396 0.34754
   5  -9  -9   19.27   10.35   3-0.51629 0.77756-0.85464 0.55786 0.04803-0.28887
   5  -9  13   87.95   11.03   3-0.51874 0.78015-0.85237 0.55516 0.06036 0.28711
   5  -8  -7    5.35    7.34   2-0.51317 0.77276-0.85723 0.59452 0.03286-0.22045
   5  -8  10  935.07   15.85   3-0.51754 0.77893-0.85351 0.58921 0.05426 0.21286
   5  -7  -2    6.42    7.57   2-0.51370 0.77377-0.85681 0.62631 0.03538-0.09054
   5  -7  -1  126.17   11.76   2-0.51648 0.77746-0.85447 0.62374 0.04898-0.07536
   6 -19 -17   14.25    8.99   3-0.51730 0.83066-0.85372 0.22803 0.05308-0.50747
   6 -18 -17   12.34    6.38   2-0.51475 0.82752-0.85596 0.26278 0.04044-0.49562
   6 -17 -16  125.11    9.56   3-0.51620 0.82944-0.85472 0.29365 0.04757-0.47461
   6 -16 -16  202.33    7.63   2-0.51237 0.82595-0.85784 0.32966 0.02906-0.45669
   6 -16 -15   25.20    8.82   3-0.51673 0.83012-0.85425 0.32642 0.05019-0.45141
   6 -16  19    4.91    8.92   2-0.51629 0.82577-0.85464 0.32426 0.04803 0.46110
   6 -15 -15   93.19    7.02   2-0.51264 0.82604-0.85764 0.36182 0.03033-0.43144
   6 -15 -14   38.65    9.43   3-0.51680 0.83068-0.85418 0.35968 0.05056-0.42426
   6 -15  18   61.71    9.15   3-0.51809 0.83142-0.85299 0.35804 0.05704 0.42443
   6 -14 -13   73.66    9.44   3-0.51629 0.82986-0.85464 0.39272 0.04803-0.39556
   6 -13 -12    2.50    7.02   2-0.51475 0.82850-0.85596 0.42734 0.04044-0.36097
   6 -12 -11   21.73    7.25   2-0.51237 0.82550-0.85784 0.46171 0.02906-0.32353
   6 -12 -10   24.11   10.03   3-0.51655 0.82999-0.85441 0.45848 0.04929-0.31656
   6 -12  14  178.11   12.70   3-0.51908 0.83276-0.85204 0.45657 0.06211 0.31217
   6 -11  -9   45.12    6.86   2-0.51237 0.82600-0.85784 0.49430 0.02906-0.26958
   6 -11  12    3.44   11.67   4-0.52055 0.83443-0.85054 0.48944 0.06979 0.25199
   6 -10  -5   85.70   10.45   3-0.51721 0.83078-0.85381 0.52387 0.05259-0.18602
   6  -9   0 1148.95   19.23   2-0.51530 0.82818-0.85549 0.55817 0.04315-0.04213
   6  -9   1  362.60   14.27   2-0.51629 0.82936-0.85464 0.55764 0.04803-0.02023
   6  -9   2   58.13   13.13   3-0.51765 0.83022-0.85341 0.55672 0.05480-0.00119
   7 -20 -14    7.41    9.04   2-0.51642 0.88398-0.85452 0.19574 0.04868-0.42404
   7 -19 -14   15.49    6.37   2-0.51475 0.88010-0.85596 0.22797 0.04044-0.41588
   7 -18 -13   13.73    8.84   2-0.51601 0.88082-0.85488 0.26110 0.04666-0.39427
   7 -17 -13   11.18    6.44   2-0.51210 0.87769-0.85805 0.29681 0.02780-0.37551
   7 -17 -12   10.97    8.65   3-0.51629 0.88169-0.85464 0.29415 0.04803-0.36817
   7 -16 -11   20.96    8.95   2-0.51612 0.88152-0.85479 0.32589 0.04716-0.34078
   7 -15 -10   44.86    6.53   2-0.51475 0.88028-0.85596 0.36035 0.04044-0.30762
   7 -14  12   17.44   10.69   3-0.52036 0.88505-0.85074 0.39061 0.06879 0.25215
   7 -13  -6   65.57   10.43   2-0.51580 0.88105-0.85506 0.42521 0.04561-0.20559
   7 -12  -3   76.63   10.22   2-0.51422 0.87983-0.85639 0.45980 0.03791-0.11738
   7 -12  -2   82.08   10.35   3-0.51657 0.88238-0.85439 0.45850 0.04942-0.10235
   8 -20  -9    8.78    8.75   3-0.51721 0.93553-0.85381 0.19570 0.05263-0.29334
   8 -19  -9   -0.15    6.24   2-0.51448 0.93226-0.85617 0.22861 0.03918-0.27956
   8 -18  -8    4.49    6.42   2-0.51422 0.93164-0.85639 0.26191 0.03791-0.25089
   8 -18  -7    9.06    8.85   2-0.51653 0.93584-0.85443 0.26023 0.04920-0.23660
   8 -17  -7   32.76    6.45   2-0.51237 0.92998-0.85784 0.29686 0.02906-0.21555
   8 -17  -6   27.83    9.03   2-0.51590 0.93327-0.85498 0.29357 0.04609-0.20562
   8 -17  10    1.39   13.14   3-0.52129 0.93762-0.84976 0.28815 0.07369 0.19348
   8 -16  -4   -0.19    8.54   3-0.51578 0.93268-0.85508 0.32616 0.04550-0.15216
   8 -16  -3   49.66    9.07   3-0.51759 0.93573-0.85346 0.32538 0.05453-0.13403
   8 -15   0  157.76   10.28   2-0.51403 0.93141-0.85654 0.36145 0.03698-0.03537
   8 -15   1    5.87    8.58   2-0.51501 0.93227-0.85574 0.36071 0.04171-0.01338
   8 -15   2   44.64    9.14   2-0.51533 0.93233-0.85547 0.36060 0.04328 0.01285
   9 -21  -2   18.69    6.68   2-0.51290 0.98251-0.85743 0.16536 0.03159-0.08374
   9 -21  -1    3.18    8.38   2-0.51448 0.98432-0.85617 0.16273 0.03918-0.06584
   9 -21   0    3.60    8.43   2-0.51616 0.98568-0.85475 0.16092 0.04739-0.04732
   9 -21   1    6.23    9.01   2-0.51629 0.98667-0.85464 0.16063 0.04803-0.01979
   9 -21   2   21.81    9.19   3-0.51644 0.98654-0.85451 0.16256 0.04875 0.00603
   9 -21   3    0.78    8.77   2-0.51604 0.98621-0.85486 0.16118 0.04676 0.03414
   9 -21   4   11.60    9.19   2-0.51445 0.98382-0.85620 0.16457 0.03901 0.06903
 -16   3   0    6.32   11.32   3-0.52294-0.31055-0.84902 0.94753 0.07612-0.07595
 -16   3   1   30.14    9.51   4-0.52231-0.31266-0.84970 0.94872 0.07278-0.04653
 -16   3   2    1.08    9.17   4-0.52231-0.31327-0.84970 0.94946 0.07278-0.01925
 -16   3   3   15.43    9.29   3-0.52219-0.31288-0.84983 0.94973 0.07214 0.00868
 -15   3   8   38.58    6.68   3-0.51965-0.26392-0.85240 0.95178 0.05889 0.15596
 -15   3   9   13.76    9.02   3-0.52205-0.26081-0.84997 0.95019 0.07141 0.17025
 -15   3  10  212.68   10.51   4-0.52370-0.26018-0.84817 0.94698 0.08025 0.18809
 -14   0 -15   11.86   11.52   4-0.52457-0.20637-0.84717 0.84894 0.08502-0.48679
 -14   2  15   22.11    6.07   3-0.52087-0.20996-0.85119 0.91789 0.06521 0.33640
 -14   3  11    1.87    5.86   3-0.52111-0.21010-0.85095 0.95072 0.06647 0.22763
 -14   3  12   14.84    8.44   4-0.52304-0.20754-0.84890 0.94712 0.07669 0.24438
 -13  -1 -18    4.70    9.18   4-0.52254-0.15449-0.84945 0.81822 0.07399-0.55403
 -13   0 -16   -3.58    8.88   4-0.52278-0.15477-0.84919 0.85013 0.07531-0.50358
 -13   2  16   -2.54    6.07   3-0.52087-0.15722-0.85119 0.91823 0.06521 0.36318
 -13   3  12    6.90    6.02   3-0.51965-0.15772-0.85240 0.95180 0.05889 0.26269
 -13   3  13   11.81    8.52   4-0.52231-0.15514-0.84970 0.94868 0.07278 0.27521
 -13   4  -2   13.24   14.38   5-0.52812-0.15032-0.84270 0.97584 0.10518-0.15882
 -13   4  -1    5.46    9.17   4-0.52221-0.15605-0.84981 0.98284 0.07223-0.09861
 -13   4   5   24.95    6.70   3-0.51990-0.15924-0.85216 0.98440 0.06016 0.07434
 -13   4   6    2.55    8.81   3-0.52160-0.15579-0.85045 0.98344 0.06899 0.09223
 -13   4   7    3.35    9.00   4-0.52255-0.15646-0.84944 0.98118 0.07404 0.11280
 -12  -2 -20   -4.92    9.37   4-0.52290-0.10305-0.84906 0.78476 0.07594-0.61143
 -12   0  21    3.44    6.28   3-0.51840-0.10662-0.85357 0.85353 0.05257 0.50972
 -12   1  19    5.62    6.22   3-0.51940-0.10637-0.85263 0.88627 0.05763 0.45049
 -12   1  20  146.84    9.79   4-0.52278-0.10413-0.84919 0.88125 0.07531 0.46072
 -12   2  17    0.87    8.89   4-0.52231-0.10359-0.84970 0.91766 0.07278 0.38331
 -12   3  -8    0.33   12.89   4-0.52712-0.09899-0.84403 0.94487 0.09937-0.31244
 -12   3  13  258.98    7.47   3-0.51990-0.10718-0.85216 0.95135 0.06016 0.28854
 -12   3  14  100.89    9.09   4-0.52272-0.10440-0.84926 0.94789 0.07496 0.30067
 -12   4   7   26.44    6.33   3-0.51915-0.10751-0.85287 0.98537 0.05637 0.13189
 -12   4   8   -5.88    9.01   4-0.52184-0.10398-0.85020 0.98405 0.07026 0.14394
 -12   4   9   27.73    8.47   4-0.52295-0.10353-0.84900 0.98077 0.07622 0.16507
 -11  -3 -22   -2.49    9.01   3-0.52111-0.05274-0.85095 0.75334 0.06647-0.65577
 -11  -1 -19   -0.73    6.36   3-0.51990-0.05391-0.85216 0.82076 0.06016-0.56901
 -11   0 -17    6.45    8.83   4-0.52194-0.05118-0.85010 0.84971 0.07078-0.52505
 -11   0  22  142.51    7.12   3-0.52111-0.05326-0.85095 0.85067 0.06647 0.52270
 -11   1  20   51.77    9.11   3-0.52184-0.05115-0.85020 0.88369 0.07026 0.46496
 -11   2 -12   37.49    9.62   4-0.52378-0.04972-0.84809 0.91547 0.08065-0.39960
 -11   2  17    8.61    6.19   3-0.52039-0.05331-0.85168 0.91841 0.06268 0.39170
 -11   3  14   -5.62    8.81   4-0.52184-0.05210-0.85020 0.95094 0.07026 0.30462
 -11   4   8   11.42    6.75   3-0.51890-0.05380-0.85310 0.98584 0.05510 0.15848
 -11   4   9   10.40    8.80   3-0.52154-0.05155-0.85051 0.98358 0.06871 0.17261
 -11   4  10  128.82    9.26   4-0.52345-0.05079-0.84845 0.98046 0.07890 0.18972
 -10  -3 -22    9.91    8.91   4-0.52207 0.00053-0.84995 0.75170 0.07152-0.65976
 -10  -1 -19   32.47    9.28   3-0.52063-0.00152-0.85144 0.81900 0.06394-0.57407
 -10  -1  24   68.16    6.35   3-0.52111-0.00113-0.85095 0.81773 0.06647 0.57533
 -10   0 -17   -6.77    9.02   4-0.52207 0.00072-0.84995 0.85044 0.07152-0.52637
 -10   0  22  217.30    7.43   3-0.52063-0.00237-0.85144 0.85080 0.06394 0.52519
 -10   1 -15    7.96    9.15   3-0.52080-0.00108-0.85127 0.88477 0.06480-0.46632
 -10   1  20   -0.37    6.27   3-0.52136-0.00034-0.85070 0.88374 0.06773 0.46767
 -10   2 -12    3.95   10.37   3-0.52319 0.00304-0.84874 0.91703 0.07751-0.39913
 -10   2  17   15.44    6.49   3-0.51990-0.00189-0.85216 0.91852 0.06016 0.39506
 -10   2  18   27.77    9.33   4-0.52317 0.00162-0.84877 0.91413 0.07736 0.40511
 -10   3  14    9.47    6.25   3-0.52087-0.00184-0.85119 0.95080 0.06521 0.30949
 -10   4   9  101.13    7.60   3-0.52063-0.00122-0.85144 0.98403 0.06394 0.17768
 -10   4  10   52.27    9.60   4-0.52247 0.00063-0.84953 0.98089 0.07360 0.19424
  -9  -4 -23    5.06    9.30   4-0.52372 0.05558-0.84815 0.71624 0.08035-0.69588
  -9  -3 -22    7.91    9.23   4-0.52227 0.05386-0.84975 0.74952 0.07254-0.66005
  -9  -2  25   -1.07    6.07   3-0.51865 0.04863-0.85334 0.78706 0.05384 0.61469
  -9  -2  26    7.50    8.78   4-0.52299 0.05377-0.84896 0.78259 0.07643 0.61994
  -9  -1 -19    6.71    6.57   3-0.52014 0.05004-0.85192 0.82093 0.06142-0.56911
  -9  -1  24   44.68    9.04   3-0.52183 0.05271-0.85021 0.81786 0.07023 0.57272
  -9   0 -17   12.56    9.17   3-0.52141 0.05330-0.85065 0.85126 0.06800-0.52232
  -9   0  22   -0.07    6.21   3-0.52111 0.05147-0.85095 0.85110 0.06647 0.52219
  -9   1  20   47.26    9.02   3-0.52170 0.05153-0.85034 0.88307 0.06954 0.46611
  -9   2 -12   17.09   10.28   4-0.52357 0.05545-0.84832 0.91540 0.07951-0.39904
  -9   2  17   43.10    6.46   3-0.52014 0.04963-0.85192 0.91766 0.06142 0.39395
  -9   3  14   66.34    7.03   3-0.52136 0.05269-0.85070 0.95000 0.06773 0.30745
  -9   4   8   19.20    6.71   3-0.51865 0.04930-0.85334 0.98570 0.05384 0.16084
  -9   4   9    3.93    6.74   3-0.52111 0.05135-0.85095 0.98314 0.06647 0.17517
  -9   4  10  946.70   13.10   4-0.52346 0.05363-0.84845 0.98030 0.07892 0.18980
  -8  -5 -24  166.57    9.65   4-0.52366 0.10363-0.84822 0.68573 0.08003-0.72068
  -8  -4 -23   10.06    9.11   3-0.52184 0.10420-0.85020 0.71876 0.07026-0.68766
  -8  -3 -22  214.65    7.43   3-0.51990 0.10247-0.85216 0.75329 0.06016-0.64993
  -8  -3  27   11.14    8.87   4-0.52231 0.10493-0.84970 0.75059 0.07278 0.65213
  -8  -2 -20   11.66    8.95   4-0.52325 0.10471-0.84867 0.78330 0.07783-0.61304
  -8  -2  25   90.82    6.72   3-0.51965 0.10104-0.85240 0.78555 0.05889 0.61023
  -8  -1  23   13.34    6.41   3-0.51865 0.10207-0.85334 0.82110 0.05384 0.56131
  -8  -1  24   72.68    9.38   4-0.52253 0.10474-0.84946 0.81524 0.07394 0.56931
  -8   0  22   80.64    9.47   4-0.52220 0.10451-0.84982 0.84891 0.07217 0.51782
  -8   1  19   33.95    6.35   3-0.51915 0.10168-0.85287 0.88583 0.05637 0.45244
  -8   1  20   60.05    9.02   4-0.52297 0.10585-0.84899 0.88169 0.07627 0.45951
  -8   2  17    5.14    9.77   3-0.52160 0.10426-0.85045 0.91690 0.06899 0.38495
  -8   3  13    5.52    7.08   3-0.51965 0.10345-0.85240 0.95128 0.05889 0.29015
  -8   3  14  191.98   10.56   4-0.52275 0.10523-0.84923 0.94779 0.07512 0.30074
  -8   4   8  260.38    8.43   3-0.52111 0.10385-0.85095 0.98343 0.06647 0.14829
  -8   4   9   85.70    9.98   4-0.52296 0.10557-0.84900 0.98051 0.07623 0.16540
  -7  -7 -26    1.63    8.98   3-0.52231 0.15838-0.84970 0.61951 0.07278-0.76906
  -7  -6 -25   11.85    8.83   4-0.52220 0.15790-0.84981 0.65271 0.07221-0.74120
  -7  -5 -24   15.72    8.92   3-0.52175 0.15662-0.85029 0.68471 0.06981-0.71203
  -7  -4 -23   80.02    7.04   3-0.51990 0.15477-0.85216 0.72025 0.06016-0.67648
  -7  -4  28    0.73    9.06   3-0.52207 0.15671-0.84995 0.71786 0.07152 0.67808
  -7  -3  26   11.18    6.28   3-0.51915 0.15360-0.85287 0.75304 0.05637 0.63955
  -7  -2 -20   -0.99    6.69   3-0.52039 0.15515-0.85168 0.78658 0.06268-0.59795
  -7  -2  25    9.75    8.84   4-0.52231 0.15777-0.84970 0.78616 0.07278 0.59729
  -7  -1 -18    7.38   10.06   4-0.52255 0.15895-0.84944 0.81702 0.07404-0.55456
  -7  -1  23   27.38    6.56   3-0.52063 0.15414-0.85144 0.81969 0.06394 0.55141
  -7   0 -16   21.04   10.23   4-0.52271 0.15752-0.84927 0.85023 0.07492-0.50260
  -7   0  21   -2.32    6.31   3-0.52014 0.15519-0.85192 0.85189 0.06142 0.49993
  -7   1 -14  229.31   11.05   3-0.52045 0.15459-0.85161 0.88524 0.06303-0.43902
  -7   1  19   26.60    6.91   3-0.52136 0.15688-0.85070 0.88362 0.06773 0.44085
  -7   2 -11   -0.12    9.89   4-0.52278 0.15808-0.84919 0.91562 0.07531-0.37000
  -7   2  16   90.30    7.14   3-0.52039 0.15485-0.85168 0.91755 0.06268 0.36594
  -7   3  12    5.61    6.70   3-0.51940 0.15310-0.85263 0.95187 0.05763 0.26522
  -7   3  13    9.85    9.77   3-0.52231 0.15734-0.84970 0.94832 0.07278 0.27528
  -7   4  -1  704.95   18.99   3-0.52195 0.15655-0.85008 0.98294 0.07087-0.09703
  -7   4   5  237.59    8.71   3-0.51940 0.15456-0.85263 0.98498 0.05763 0.07676
  -7   4   6   18.74   10.26   3-0.52111 0.15594-0.85095 0.98326 0.06647 0.09399
  -7   4   7  279.47   11.13   4-0.52295 0.15815-0.84901 0.98103 0.07619 0.11185
  -6  -8 -27    5.17    5.91   3-0.51965 0.20597-0.85240 0.58861 0.05889-0.78195
  -6  -7 -26   14.07    6.40   3-0.51965 0.20752-0.85240 0.62303 0.05889-0.75439
  -6  -6 -25   99.43    6.87   3-0.51915 0.20654-0.85287 0.65549 0.05637-0.72665
  -6  -5  28   12.60    6.40   3-0.51865 0.20572-0.85334 0.68866 0.05384 0.69507
  -6  -4 -22   33.45    8.96   4-0.52259 0.20926-0.84940 0.71916 0.07424-0.66285
  -6  -4  27   24.87    6.38   3-0.52014 0.20605-0.85192 0.72073 0.06142 0.66165
  -6  -3 -21  255.87    7.68   3-0.52014 0.20738-0.85192 0.75346 0.06142-0.62421
  -6  -3  26   23.95    9.03   3-0.52168 0.20829-0.85036 0.75124 0.06945 0.62606
  -6  -2 -19   63.83   10.15   4-0.52321 0.20964-0.84872 0.78452 0.07759-0.58388
  -6  -2  24   66.44    6.73   3-0.51990 0.20621-0.85216 0.78607 0.06016 0.58248
  -6  -1  22   75.81    6.60   3-0.51890 0.20539-0.85310 0.81980 0.05510 0.53429
  -6  -1  23   22.39    9.10   4-0.52295 0.21009-0.84901 0.81567 0.07619 0.53876
  -6   0  20  376.60    8.26   3-0.51915 0.20599-0.85287 0.85293 0.05637 0.47939
  -6   0  21   -8.09    9.27   4-0.52267 0.20944-0.84932 0.84808 0.07467 0.48644
  -6   1 -13    8.03   10.30   3-0.52196 0.20882-0.85007 0.88379 0.07092-0.41903
  -6   1  18  -12.16    7.04   3-0.52063 0.20801-0.85144 0.88405 0.06394 0.41828
  -6   2 -10    3.45   10.06   4-0.52290 0.21128-0.84906 0.91565 0.07594-0.34232
  -6   2  15  227.73    7.80   3-0.52063 0.20771-0.85144 0.91783 0.06394 0.33801
  -6   3  11  624.19    9.79   3-0.52063 0.20778-0.85144 0.95051 0.06394 0.23073
  -5  -9 -27   16.34    8.69   3-0.52111 0.26005-0.85095 0.55551 0.06647-0.79000
  -5  -8 -26   47.70    8.78   3-0.52196 0.25966-0.85007 0.58542 0.07090-0.76824
  -5  -7 -25   -2.69    8.86   4-0.52219 0.26115-0.84982 0.61919 0.07215-0.74077
  -5  -6 -24   16.96    8.83   3-0.52194 0.26115-0.85009 0.65195 0.07081-0.71211
  -5  -6  29    5.70    6.28   3-0.52087 0.26068-0.85119 0.65341 0.06521 0.71049
  -5  -5 -23   70.22    6.69   3-0.52039 0.25927-0.85168 0.68679 0.06268-0.67929
  -5  -5  28   31.12    9.07   3-0.52185 0.26102-0.85019 0.68583 0.07031 0.67912
  -5  -4  26    9.57    6.18   3-0.51865 0.25784-0.85334 0.72156 0.05384 0.64232
  -5  -4  27   -3.53    8.95   4-0.52267 0.26155-0.84932 0.71597 0.07467 0.64705
  -5  -3 -20  -11.65   10.09   4-0.52207 0.26135-0.84995 0.75099 0.07152-0.60667
  -5  -3  25   75.92    6.75   3-0.52063 0.25937-0.85144 0.75203 0.06394 0.60570
  -5  -2  23   92.91    6.61   3-0.51915 0.25850-0.85287 0.78740 0.05637 0.55937
  -5  -1  22   38.89    9.56   4-0.52248 0.26192-0.84952 0.81578 0.07365 0.51540
  -5   0  19    2.18    6.94   3-0.51890 0.25803-0.85310 0.85294 0.05510 0.45351
  -5   0  20   14.88    9.99   4-0.52289 0.26175-0.84908 0.84803 0.07585 0.46053
  -5   1 -12   98.55   11.16   3-0.52111 0.25940-0.85095 0.88425 0.06647-0.38868
  -5   1  17   29.80    7.47   3-0.52111 0.26031-0.85095 0.88381 0.06647 0.38848
  -5   2  14  201.34   10.97   3-0.52211 0.26233-0.84991 0.91629 0.07171 0.30238
  -5   3   8  244.50    8.77   3-0.51840 0.25801-0.85357 0.95251 0.05257 0.16151
  -5   3   9   53.28   10.40   3-0.52138 0.26111-0.85067 0.94973 0.06786 0.17245
  -4 -10 -27    5.67    8.35   3-0.52207 0.31325-0.84995 0.52012 0.07152-0.79477
  -4  -9 -26    0.64    8.51   4-0.52267 0.31487-0.84932 0.55399 0.07467-0.77089
  -4  -8 -25   -3.71    8.67   4-0.52290 0.31461-0.84906 0.58672 0.07594-0.74639
  -4  -7 -24  202.56    9.40   4-0.52349 0.31149-0.84841 0.61940 0.07909-0.72087
  -4  -7  29   17.37    6.03   3-0.51915 0.30972-0.85287 0.62211 0.05637 0.71886
  -4  -6 -23   -9.47    8.94   4-0.52255 0.31397-0.84944 0.65252 0.07404-0.68991
  -4  -6  28   69.20    6.47   3-0.51990 0.31055-0.85216 0.65448 0.06016 0.68915
  -4  -5 -22   24.62    9.15   3-0.52111 0.31269-0.85095 0.68689 0.06647-0.65631
  -4  -5  27   15.82    6.16   3-0.52111 0.31258-0.85095 0.68583 0.06647 0.65700
  -4  -4 -21  257.54    7.94   3-0.51915 0.31072-0.85287 0.72149 0.05637-0.61907
  -4  -4  26   32.69    9.25   4-0.52251 0.31377-0.84948 0.71669 0.07385 0.62259
  -4  -3 -19   13.17    9.95   4-0.52226 0.31409-0.84975 0.75136 0.07252-0.58063
  -4  -3  24   39.25    6.56   3-0.52014 0.31076-0.85192 0.75158 0.06142 0.58162
  -4  -2  22   61.09    6.86   3-0.51915 0.31073-0.85287 0.78718 0.05637 0.53248
  -4  -1  20   71.97    7.37   3-0.51865 0.30989-0.85334 0.81937 0.05384 0.48204
  -4  -1  21   28.21    9.89   4-0.52297 0.31506-0.84898 0.81570 0.07632 0.48490
  -4   0 -13   13.90    9.92   4-0.52307 0.31266-0.84888 0.84998 0.07684-0.42432
  -4   0  18    9.40    7.42   3-0.52014 0.31196-0.85192 0.85259 0.06142 0.41899
  -4   1  15  217.74    7.96   3-0.51915 0.31056-0.85287 0.88559 0.05637 0.34512
  -4   1  16  485.39   11.58   4-0.52301 0.31467-0.84894 0.88117 0.07650 0.35263
  -4   2  11   40.29    7.64   3-0.51865 0.31034-0.85334 0.91971 0.05384 0.24022
  -4   2  12   46.98   11.05   3-0.52213 0.31421-0.84990 0.91627 0.07179 0.24818
  -4   3   1   18.09   13.82   4-0.52264 0.31602-0.84934 0.94754 0.07454-0.04863
  -4   3   2 1406.98   21.47   3-0.52183 0.31380-0.85021 0.94937 0.07023-0.01649
  -4   3   3  505.95   15.46   3-0.52153 0.31367-0.85052 0.94947 0.06864 0.01166
  -4   3   4  237.96   13.59   3-0.52219 0.31443-0.84983 0.94864 0.07214 0.03491
  -4   3   5 1865.89   19.28   4-0.52323 0.31525-0.84869 0.94734 0.07772 0.05629
  -3 -11 -27    2.77    8.46   4-0.52231 0.36560-0.84970 0.48851 0.07278-0.79245
  -3 -10 -26  134.96    9.04   4-0.52302 0.36424-0.84893 0.52161 0.07657-0.77172
  -3  -8  29    6.12    6.30   3-0.51865 0.36165-0.85334 0.58941 0.05384 0.72217
  -3  -7  28   -7.80    5.87   3-0.51915 0.36315-0.85287 0.62194 0.05637 0.69357
  -3  -6 -22  168.41    9.24   4-0.52300 0.36464-0.84896 0.65328 0.07644-0.66377
  -3  -6  27   34.61    6.53   3-0.51965 0.36252-0.85240 0.65391 0.05889 0.66386
  -3  -5 -21   57.83    9.69   3-0.52123 0.36477-0.85083 0.68607 0.06707-0.62974
  -3  -5  26  176.02    6.85   3-0.52111 0.36431-0.85095 0.68600 0.06647 0.62961
  -3  -4 -20    6.55    7.04   3-0.51865 0.36163-0.85334 0.72260 0.05384-0.58940
  -3  -4  25   18.08    9.11   4-0.52302 0.36668-0.84893 0.71567 0.07657 0.59422
  -3  -3 -18  463.77   10.91   3-0.52113 0.36444-0.85093 0.75204 0.06654-0.54948
  -3  -3  23  178.51    7.06   3-0.52111 0.36473-0.85095 0.75195 0.06647 0.54890
  -3  -2 -16    9.60    9.96   4-0.52255 0.36546-0.84944 0.78501 0.07404-0.50051
  -3  -2  21   44.93    7.41   3-0.52014 0.36390-0.85192 0.78445 0.06142 0.50198
  -3  -1 -14    3.33    9.76   3-0.52184 0.36547-0.85020 0.81689 0.07026-0.44654
  -3  -1  19  162.09    7.64   3-0.52063 0.36424-0.85144 0.81812 0.06394 0.44474
  -3   0  16  184.80    7.76   3-0.51865 0.36247-0.85334 0.85336 0.05384 0.37446
  -3   0  17    6.09   10.04   4-0.52254 0.36603-0.84946 0.84892 0.07398 0.38101
  -3   1  13   32.06    7.85   3-0.51965 0.36397-0.85240 0.88548 0.05889 0.28863
  -3   2   8   25.99    9.41   3-0.51965 0.36445-0.85240 0.91827 0.05889 0.15460
  -3   2   9    4.18   12.32   3-0.52240 0.36636-0.84960 0.91556 0.07326 0.16575
  -2 -12 -27   12.19    5.96   3-0.52063 0.41560-0.85144 0.45614 0.06394-0.78707
  -2 -11 -26   26.94    8.58   3-0.52218 0.41696-0.84984 0.48670 0.07206-0.76782
  -2 -10 -25    6.88    8.82   4-0.52302 0.41897-0.84893 0.52053 0.07657-0.74418
  -2  -9  29   55.04    6.41   3-0.51915 0.41418-0.85287 0.55592 0.05637 0.72052
  -2  -8  28   29.19    6.23   3-0.51915 0.41438-0.85287 0.58839 0.05637 0.69414
  -2  -7 -22  137.14    9.78   4-0.52302 0.41667-0.84893 0.62005 0.07657-0.66501
  -2  -7  27   11.53    6.33   3-0.51965 0.41603-0.85240 0.62136 0.05889 0.66376
  -2  -6 -21    6.95    9.91   3-0.52181 0.41738-0.85023 0.65341 0.07010-0.63180
  -2  -6  26   14.06    6.43   3-0.52063 0.41658-0.85144 0.65303 0.06394 0.63226
  -2  -5 -20   40.94    7.25   3-0.51965 0.41538-0.85240 0.68848 0.05889-0.59479
  -2  -5  25   36.08    8.71   3-0.52218 0.41822-0.84984 0.68522 0.07206 0.59608
  -2  -4 -18   72.71   10.28   4-0.52302 0.41845-0.84893 0.71784 0.07657-0.55670
  -2  -4  23  204.21    7.53   3-0.51965 0.41491-0.85240 0.71937 0.05889 0.55688
  -2  -3  21  363.63    8.25   3-0.51865 0.41458-0.85334 0.75450 0.05384 0.50855
  -2  -3  22  156.81   10.39   4-0.52300 0.41911-0.84895 0.74858 0.07648 0.51356
  -2  -2 -15   22.68    7.39   3-0.51865 0.41473-0.85334 0.78801 0.05384-0.45532
  -2  -2  20  187.49   10.77   4-0.52278 0.41861-0.84919 0.78182 0.07531 0.46185
  -2  -1 -12   25.21   11.36   4-0.52296 0.41929-0.84900 0.81710 0.07624-0.39599
  -2  -1  17  688.80    9.69   3-0.51965 0.41536-0.85240 0.81876 0.05889 0.39614
  -2   0  14  291.38    8.83   3-0.51915 0.41500-0.85287 0.85231 0.05637 0.31810
  -2   1  10    4.75    8.34   3-0.51965 0.41659-0.85240 0.88536 0.05889 0.20617
  -2   1  11   57.88   11.40   4-0.52299 0.41936-0.84897 0.88124 0.07639 0.21787
  -1 -12 -26   14.62    6.09   3-0.52014 0.46800-0.85192 0.45741 0.06142-0.75632
  -1 -11 -25   21.60    6.14   3-0.52111 0.46919-0.85095 0.48893 0.06647-0.73558
  -1 -10 -24   23.22    9.13   3-0.52190 0.46925-0.85013 0.52036 0.07062-0.71366
  -1 -10  29   35.81    6.41   3-0.52039 0.46795-0.85168 0.52103 0.06268 0.71367
  -1  -9 -23   37.62    9.06   4-0.52226 0.47001-0.84975 0.55461 0.07252-0.68687
  -1  -9  28   35.73    6.35   3-0.52014 0.46739-0.85192 0.55515 0.06142 0.68783
  -1  -8 -22    0.29    9.32   4-0.52231 0.47001-0.84970 0.58616 0.07278-0.66016
  -1  -8  27   27.91    6.24   3-0.52039 0.46826-0.85168 0.58789 0.06268 0.65945
  -1  -7 -21   51.55    7.33   3-0.52111 0.46906-0.85095 0.62040 0.06647-0.62880
  -1  -7  26  313.99    7.55   3-0.52111 0.46879-0.85095 0.61970 0.06647 0.62926
  -1  -6 -20    6.77    7.10   3-0.51965 0.46745-0.85240 0.65504 0.05889-0.59390
  -1  -6  25    7.85    8.86   4-0.52254 0.47134-0.84945 0.65075 0.07399 0.59509
  -1  -5 -18   56.32   10.33   4-0.52294 0.47007-0.84902 0.68502 0.07615-0.55686
  -1  -5  23   -2.55    6.26   3-0.51965 0.46788-0.85240 0.68681 0.05889 0.55601
  -1  -4 -17   74.62    7.56   3-0.51915 0.46759-0.85287 0.72105 0.05637-0.51161
  -1  -4  22  107.08   10.00   4-0.52252 0.47020-0.84948 0.71549 0.07388 0.51650
  -1  -3 -15   15.88    7.34   3-0.52014 0.46802-0.85192 0.75395 0.06142-0.46130
  -1  -3  20   17.94   10.25   4-0.52219 0.47086-0.84982 0.75098 0.07215 0.46272
  -1  -2 -13   47.10    7.71   3-0.51865 0.46700-0.85334 0.78797 0.05384-0.40160
  -1  -2  18   62.76   10.39   4-0.52269 0.47086-0.84929 0.78173 0.07482 0.40866
  -1  -1 -10 2356.22   17.33   3-0.52063 0.46908-0.85144 0.81881 0.06394-0.33129
  -1  -1  15   -8.08   10.99   4-0.52184 0.47019-0.85020 0.81802 0.07026 0.33109
  -1   0  11    2.61    8.19   3-0.51965 0.46789-0.85240 0.85228 0.05889 0.23367
  -1   1   3    2.63   14.55   3-0.52240 0.46955-0.84960 0.88289 0.07327 0.00785
   0 -14 -26  160.42    6.95   3-0.52063 0.52081-0.85144 0.38964 0.06394-0.75972
   0 -13 -25  -14.15    8.75   4-0.52219 0.52237-0.84982 0.42173 0.07215-0.74129
   0 -11 -24   -1.43    6.22   3-0.51940 0.51922-0.85263 0.49026 0.05763-0.70024
   0 -10 -23  341.55    7.59   3-0.51990 0.52020-0.85216 0.52203 0.06016-0.67613
   0 -10  28    6.26    9.02   3-0.52231 0.52269-0.84970 0.51896 0.07278 0.67621
   0  -9 -22   -7.00    6.34   3-0.51965 0.51991-0.85240 0.55634 0.05889-0.64843
   0  -9  27    9.39    8.91   4-0.52243 0.52292-0.84957 0.55231 0.07343 0.64907
   0  -8 -21   12.67    6.90   3-0.51915 0.51959-0.85287 0.58961 0.05637-0.61861
   0  -8  26   77.34    8.77   4-0.52293 0.52318-0.84903 0.58332 0.07606 0.62113
   0  -7  24    2.21    5.99   3-0.51915 0.51973-0.85287 0.62239 0.05637 0.58506
   0  -6 -18  170.79   10.81   3-0.52118 0.52141-0.85088 0.65304 0.06679-0.54952
   0  -6  23  172.83    7.25   3-0.52111 0.52128-0.85095 0.65307 0.06647 0.54914
   0  -5  21   12.37    6.81   3-0.51865 0.51902-0.85334 0.68823 0.05384 0.50672
   0  -4 -15  533.42    9.38   3-0.51915 0.51970-0.85287 0.72151 0.05637-0.45783
   0  -4  20    5.43    9.84   4-0.52248 0.52215-0.84952 0.71719 0.07366 0.46132
   0  -3 -13    7.70    7.51   3-0.51865 0.51797-0.85334 0.75524 0.05384-0.40196
   0  -3  18    4.99    9.99   3-0.52231 0.52122-0.84970 0.75011 0.07278 0.40680
   0  -2 -10   97.34    8.66   3-0.52111 0.52157-0.85095 0.78519 0.06647-0.33418
   0  -2  15  123.55    8.10   3-0.52111 0.52152-0.85095 0.78489 0.06647 0.33440
   0  -1  12    4.03   11.54   3-0.52231 0.52068-0.84970 0.81708 0.07278 0.24736
   0   0   4 3178.03   28.68   3-0.51865 0.51886-0.85334 0.85327 0.05384 0.05231
   0   0   5   -2.04   11.20   3-0.52111 0.52112-0.85095 0.85083 0.06647 0.06740
   1 -15 -25    4.28    8.63   3-0.52160 0.57346-0.85045 0.35586 0.06899-0.73805
   1 -13 -24  133.75    6.93   3-0.51965 0.57295-0.85240 0.42419 0.05889-0.70145
   1 -12 -23   79.99    6.43   3-0.52111 0.57327-0.85095 0.45472 0.06647-0.68179
   1 -11 -22   -1.09    8.89   3-0.52160 0.57392-0.85045 0.48851 0.06899-0.65744
   1 -11  27   12.09    6.52   3-0.52063 0.57272-0.85144 0.48859 0.06394 0.65809
   1 -10 -21   46.53    9.11   3-0.52162 0.57372-0.85042 0.52070 0.06914-0.63245
   1 -10  26   12.54    6.31   3-0.52039 0.57208-0.85168 0.52078 0.06268 0.63349
   1  -9 -20   18.62    9.92   3-0.52160 0.57356-0.85045 0.55412 0.06899-0.60353
   1  -9  25    3.63    6.34   3-0.52087 0.57309-0.85119 0.55344 0.06521 0.60422
   1  -8 -19   40.46    7.45   3-0.52039 0.57233-0.85168 0.58856 0.06268-0.57123
   1  -8  24   40.69    9.03   3-0.52184 0.57438-0.85020 0.58668 0.07026 0.57070
   1  -7 -18  542.60    9.12   3-0.51865 0.57093-0.85334 0.62228 0.05384-0.53579
   1  -6 -16   25.02    6.92   3-0.52111 0.57320-0.85095 0.65365 0.06647-0.49442
   1  -6  21   26.39    7.19   3-0.52111 0.57336-0.85095 0.65272 0.06647 0.49501
   1  -5 -14  222.28   11.25   4-0.52254 0.57379-0.84945 0.68630 0.07399-0.44723
   1  -5  19  407.39    8.54   3-0.51990 0.57226-0.85216 0.68668 0.06016 0.44813
   1  -4 -12   43.57   10.90   3-0.52218 0.57399-0.84984 0.71867 0.07208-0.39281
   1  -4  17   77.29    7.66   3-0.52014 0.57226-0.85192 0.71938 0.06142 0.39352
   1  -3 -10    6.84    8.04   3-0.51915 0.57138-0.85287 0.75482 0.05637-0.32249
   1  -3  15    7.16   10.42   4-0.52258 0.57480-0.84941 0.74981 0.07422 0.32752
   1  -2  -6   54.92   17.75   4-0.52294 0.57512-0.84902 0.78373 0.07613-0.23491
   1  -2  11  218.78    9.91   3-0.51990 0.57234-0.85216 0.78594 0.06016 0.23374
   1  -1   4   27.26   11.08   3-0.52014 0.57242-0.85192 0.81871 0.06142 0.04553
   1  -1   5  383.56   18.51   4-0.52278 0.57593-0.84919 0.81528 0.07529 0.06030
   2 -16 -24   31.57    8.88   3-0.52145 0.62562-0.85060 0.32300 0.06822-0.71026
   2 -15 -23   13.79    8.63   4-0.52311 0.62733-0.84883 0.35409 0.07705-0.69374
   2 -14 -23   24.85    6.14   3-0.52014 0.62445-0.85192 0.39031 0.06142-0.67672
   2 -13 -22    9.31    5.95   3-0.52111 0.62560-0.85095 0.42325 0.06647-0.65553
   2 -13  27   12.31    6.38   3-0.52087 0.62553-0.85119 0.42123 0.06521 0.65659
   2 -12 -21    2.11    8.83   4-0.52231 0.62702-0.84970 0.45316 0.07278-0.63382
   2 -12  26   19.87    6.31   3-0.52014 0.62471-0.85192 0.45600 0.06142 0.63374
   2 -11 -20  193.23    9.75   4-0.52253 0.62475-0.84947 0.48877 0.07392-0.60912
   2 -11  25   19.03    6.49   3-0.51990 0.62463-0.85216 0.48913 0.06016 0.60861
   2 -10 -19  160.09   10.53   4-0.52221 0.62546-0.84981 0.52109 0.07222-0.58096
   2 -10  24   74.90    6.88   3-0.51990 0.62401-0.85216 0.52158 0.06016 0.58172
   2  -9 -18   12.80   10.22   3-0.52133 0.62560-0.85073 0.55479 0.06759-0.54872
   2  -9  23   31.76    6.43   3-0.52087 0.62453-0.85119 0.55422 0.06521 0.55012
   2  -8 -17   53.17    7.63   3-0.51965 0.62374-0.85240 0.58886 0.05889-0.51424
   2  -8  22   -6.89    8.83   4-0.52255 0.62663-0.84944 0.58484 0.07404 0.51490
   2  -7 -15   39.32   10.41   4-0.52221 0.62617-0.84981 0.61967 0.07222-0.47347
   2  -7  20   22.35    7.14   3-0.51990 0.62364-0.85216 0.62053 0.06016 0.47524
   2  -5  16  572.65    9.70   3-0.51890 0.62322-0.85310 0.68732 0.05510 0.37291
   2  -4  -9    7.61    8.48   3-0.52014 0.62436-0.85192 0.72046 0.06142-0.30220
   2  -4  14    3.98    9.73   4-0.52231 0.62775-0.84970 0.71791 0.07278 0.30072
   2  -3  -5 9474.15   39.90   4-0.52299 0.62690-0.84896 0.75039 0.07643-0.20992
   2  -3  10    1.93    8.22   3-0.51990 0.62338-0.85216 0.75388 0.06016 0.20737
   3 -16 -22   -6.48    8.62   4-0.52231 0.67793-0.84970 0.32214 0.07278-0.66092
   3 -15 -22   17.51    5.81   3-0.51915 0.67515-0.85287 0.35807 0.05637-0.64510
   3 -14 -21   12.81    6.31   3-0.52014 0.67607-0.85192 0.39103 0.06142-0.62469
   3 -13 -20   19.82    6.45   3-0.52111 0.67798-0.85095 0.42344 0.06647-0.60104
   3 -13  25   13.30    8.99   4-0.52186 0.67961-0.85018 0.42282 0.07037 0.59933
   3 -12 -19   65.51    9.44   3-0.52168 0.67807-0.85036 0.45398 0.06943-0.57822
   3 -12  24   30.74    6.52   3-0.52063 0.67676-0.85144 0.45487 0.06394 0.57873
   3 -11 -18   -0.66    9.20   4-0.52231 0.67748-0.84970 0.48651 0.07278-0.55186
   3 -11  23    8.51    6.19   3-0.52087 0.67716-0.85119 0.48861 0.06521 0.55006
   3 -10 -17   45.33    7.06   3-0.52063 0.67731-0.85144 0.52179 0.06394-0.51886
   3 -10  22   23.92    9.28   3-0.52184 0.67790-0.85020 0.52140 0.07026 0.51811
   3  -9 -16    4.49    7.12   3-0.51915 0.67516-0.85287 0.55619 0.05637-0.48480
   3  -9  21   -5.95    9.21   4-0.52278 0.67840-0.84919 0.55107 0.07531 0.48574
   3  -8 -14   50.51   10.03   3-0.52160 0.67797-0.85045 0.58605 0.06899-0.44398
   3  -8  19  222.26    7.83   3-0.52087 0.67761-0.85119 0.58696 0.06521 0.44292
   3  -7 -12   17.44   10.30   4-0.52255 0.67835-0.84944 0.61979 0.07404-0.39487
   3  -7  17   -2.30    7.13   3-0.51965 0.67658-0.85240 0.62091 0.05889 0.39571
   3  -6 -10   30.41   11.12   3-0.52209 0.67822-0.84993 0.65206 0.07162-0.33917
   3  -6  15   83.58    7.69   3-0.52039 0.67737-0.85168 0.65304 0.06268 0.33854
   3  -5  -7  578.42   14.59   4-0.52324 0.67924-0.84869 0.68438 0.07775-0.26540
   4 -18 -21    8.88    8.87   4-0.52231 0.73017-0.84970 0.25543 0.07278-0.63384
   4 -17 -21   41.03    6.72   3-0.51965 0.72786-0.85240 0.29191 0.05889-0.62061
   4 -16 -20   16.14    6.10   3-0.52111 0.72920-0.85095 0.32424 0.06647-0.60275
   4 -15 -19   25.06    8.96   4-0.52248 0.73075-0.84952 0.35549 0.07368-0.58293
   4 -15  24   23.55    6.36   3-0.51915 0.72726-0.85287 0.35718 0.05637 0.58599
   4 -14 -19   57.81    6.52   3-0.51890 0.72747-0.85310 0.39128 0.05510-0.56381
   4 -13 -18    9.93    6.50   3-0.51915 0.72824-0.85287 0.42473 0.05637-0.53803
   4 -13  23   13.44    8.78   4-0.52309 0.73118-0.84885 0.41859 0.07696 0.53854
   4 -12 -17   19.02    6.28   3-0.51915 0.72782-0.85287 0.45694 0.05637-0.51156
   4 -12  22   72.67    9.34   4-0.52328 0.73208-0.84864 0.45096 0.07799 0.51046
   4 -11 -15   62.28   10.10   4-0.52302 0.73045-0.84893 0.48692 0.07657-0.47913
   4 -10 -14   41.40    9.63   3-0.52151 0.73007-0.85055 0.52020 0.06852-0.44339
   4 -10  19  233.86   10.46   3-0.52065 0.72918-0.85141 0.52102 0.06407 0.44352
   4  -9 -13   -9.87    6.84   3-0.51865 0.72702-0.85334 0.55714 0.05384-0.40154
   4  -8 -11    6.12    7.34   3-0.51940 0.72697-0.85263 0.58966 0.05763-0.35216
   4  -8  16   -1.26    9.96   3-0.52231 0.72946-0.84970 0.58437 0.07278 0.35539
   4  -7  -8  382.50   12.10   4-0.52231 0.73044-0.84970 0.61968 0.07278-0.28747
   4  -6  10  282.15   11.54   3-0.52064 0.72895-0.85143 0.65389 0.06399 0.20252
   5 -18 -19   90.27    7.07   3-0.51990 0.78124-0.85216 0.25861 0.06016-0.56826
   5 -17 -18   14.93    9.05   3-0.52185 0.78248-0.85019 0.28926 0.07033-0.55154
   5 -16 -18  170.92    7.44   3-0.51865 0.77970-0.85334 0.32524 0.05384-0.53520
   5 -16 -17   13.57    8.89   4-0.52269 0.78433-0.84929 0.32248 0.07479-0.53008
   5 -15 -17   60.31    6.59   3-0.51940 0.78070-0.85263 0.35808 0.05763-0.51231
   5 -15  22   -8.33    9.12   4-0.52290 0.78293-0.84906 0.35325 0.07594 0.51199
   5 -14 -16   45.49    6.91   3-0.51990 0.78086-0.85216 0.39073 0.06016-0.48761
   5 -14  21   -3.60    9.02   3-0.52231 0.78206-0.84970 0.38773 0.07278 0.48779
   5 -13 -15   -3.08    6.66   3-0.51965 0.78014-0.85240 0.42432 0.05889-0.45991
   5 -13  20   -1.56    8.84   4-0.52278 0.78281-0.84919 0.41957 0.07531 0.45943
   5 -12 -14  109.81    7.05   3-0.51865 0.77937-0.85334 0.45768 0.05384-0.42812
   5 -12 -13   26.71   10.39   4-0.52325 0.78305-0.84867 0.45314 0.07783-0.42623
   5 -11 -12   17.14    9.78   3-0.52174 0.78164-0.85030 0.48666 0.06974-0.39035
   5 -11  17   36.32    9.52   3-0.52115 0.78162-0.85091 0.48871 0.06668 0.38748
   5 -10 -10   39.65   10.28   4-0.52231 0.78248-0.84970 0.52112 0.07278-0.34106
   5  -9  -8  179.42   10.99   3-0.52218 0.78256-0.84984 0.55273 0.07208-0.28679
   5  -7   0    1.36   11.01   4-0.52216 0.78144-0.84986 0.61990 0.07199-0.07183
   5  -7   1  139.80   14.83   4-0.52524 0.78617-0.84637 0.61487 0.08875-0.06287
   5  -7   6  604.88   19.87   4-0.52668 0.78792-0.84459 0.61247 0.09686 0.06389
   6 -19 -16    0.96    8.85   4-0.52278 0.83490-0.84919 0.22242 0.07531-0.50357
   6 -18 -16   -5.09    6.22   3-0.52014 0.83290-0.85192 0.25778 0.06142-0.48984
   6 -17 -15   17.27    8.72   3-0.52136 0.83435-0.85070 0.28974 0.06773-0.46908
   6 -17  20   26.92    9.31   3-0.52125 0.83431-0.85081 0.28999 0.06719 0.46879
   6 -16 -14    8.91    8.81   3-0.52207 0.83406-0.84995 0.32334 0.07152-0.44713
   6 -15 -13   17.74    9.03   4-0.52231 0.83506-0.84970 0.35579 0.07278-0.41981
   6 -14 -12    2.58    9.05   3-0.52184 0.83444-0.85020 0.38816 0.07026-0.39139
   6 -14  17   16.31    9.20   3-0.52088 0.83379-0.85119 0.39047 0.06523 0.39020
   6 -13 -11   23.97    6.89   3-0.52039 0.83336-0.85168 0.42280 0.06268-0.35623
   6 -13  16    4.91    8.97   4-0.52278 0.83478-0.84919 0.42116 0.07531 0.35454
   6 -12  -9   16.64    9.78   4-0.52221 0.83417-0.84980 0.45487 0.07225-0.31208
   6 -10  -4   92.52   10.33   4-0.52231 0.83508-0.84970 0.51964 0.07278-0.18089
   7 -20 -13    4.35    8.75   3-0.52231 0.88663-0.84970 0.18940 0.07278-0.42202
   7 -19 -13    2.11    6.39   3-0.51990 0.88490-0.85216 0.22479 0.06016-0.40806
   7 -18 -12   12.03    6.36   3-0.52087 0.88627-0.85119 0.25644 0.06521-0.38582
   7 -18  17    0.09    8.59   3-0.52184 0.88695-0.85020 0.25605 0.07026 0.38432
   7 -17 -11    8.28    9.20   3-0.52111 0.88649-0.85095 0.29007 0.06647-0.36069
   7 -17  16   -3.91    8.58   4-0.52172 0.88759-0.85033 0.28895 0.06963 0.35867
   7 -16 -10  205.97    7.59   3-0.52087 0.88637-0.85119 0.32273 0.06521-0.33212
   7 -16  15    6.88    8.60   3-0.52178 0.88656-0.85026 0.32233 0.06995 0.33176
   7 -15  14   32.25    9.20   4-0.52412 0.88980-0.84769 0.34989 0.08253 0.29290
   7 -14  -7   44.05    9.89   3-0.52118 0.88596-0.85089 0.38861 0.06679-0.25331
   7 -13  -5   35.09    7.37   3-0.52014 0.88518-0.85192 0.42285 0.06142-0.19431
   7 -13  -4   25.87   10.17   4-0.52329 0.88840-0.84863 0.41960 0.07803-0.18648
   7 -13  10    5.99   11.03   4-0.52464 0.89079-0.84709 0.41626 0.08539 0.18223
   7 -12  -1   10.82    9.58   3-0.52138 0.88592-0.85068 0.45412 0.06784-0.09483
   7 -12   0    2.19   11.56   3-0.52254 0.88799-0.84945 0.45390 0.07402-0.07422
   7 -12   1    3.47   11.57   5-0.52634 0.89088-0.84502 0.44900 0.09495-0.06923
   8 -21  -9    7.13    8.68   3-0.52161 0.93805-0.85044 0.15729 0.06905-0.30884
   8 -20  -8    1.28    8.94   3-0.52231 0.93937-0.84970 0.18852 0.07278-0.28655
   8 -19  -8   61.38    7.05   3-0.51890 0.93638-0.85310 0.22607 0.05510-0.26862
   8 -19  -7   29.65    9.23   4-0.52231 0.93937-0.84970 0.22250 0.07278-0.26104
   8 -18  -6   39.58    8.93   4-0.52198 0.93840-0.85005 0.25613 0.07104-0.23210
   8 -17  -5   -1.59    5.99   3-0.51965 0.93701-0.85240 0.29143 0.05889-0.19278
   8 -17  -4  260.12   10.60   4-0.52267 0.93977-0.84932 0.28779 0.07467-0.18458
   8 -16  -2  165.43   10.12   3-0.52193 0.93853-0.85010 0.32183 0.07078-0.12513
   8 -16  -1  148.10   11.64   4-0.52409 0.94112-0.84773 0.31897 0.08237-0.11232
   8 -16   6    2.26   17.75   8-0.53937 0.95555-0.82254 0.29408 0.18070-0.02179
 -16   3  -2    7.32   15.65   7-0.53515-0.30074-0.83074 0.92950 0.15784-0.21166
 -16   3  -1   26.23   13.44   6-0.52913-0.30701-0.84101 0.93970 0.11890-0.14788
 -15   3  11   28.97    8.90   4-0.52437-0.25885-0.84740 0.94422 0.09136 0.20163
 -14   3  13   30.07    8.78   4-0.52452-0.20663-0.84722 0.94429 0.09219 0.25483
 -14   4   0  378.81   16.35   6-0.53003-0.20180-0.83965 0.97093 0.12438-0.12660
 -14   4   1   12.23   11.37   5-0.52724-0.20425-0.84370 0.97520 0.10768-0.08184
 -14   4   2   10.56    9.16   5-0.52518-0.20527-0.84640 0.97743 0.09589-0.04358
 -14   4   3   12.50    9.14   4-0.52428-0.20606-0.84750 0.97816 0.09087-0.01143
 -14   4   4  306.73   11.44   4-0.52460-0.20789-0.84711 0.97775 0.09267 0.01309
 -14   4   5   37.06    9.51   4-0.52490-0.20699-0.84675 0.97727 0.09430 0.03831
 -14   4   6    4.28    8.82   5-0.52564-0.20409-0.84581 0.97665 0.09848 0.06234
 -14   4   7   81.25    9.43   5-0.52666-0.20592-0.84448 0.97485 0.10432 0.08139
 -13   2  17    5.56    6.29   4-0.52244-0.15650-0.84965 0.91448 0.08085 0.37239
 -13   2  18   18.53    8.95   5-0.52564-0.15367-0.84581 0.91080 0.09848 0.38247
 -13   3  14   79.41    6.48   4-0.52383-0.15599-0.84804 0.94522 0.08841 0.28579
 -13   3  15   11.94    8.26   5-0.52628-0.15306-0.84498 0.94191 0.10214 0.29805
 -13   4   8   67.01    6.78   4-0.52291-0.15698-0.84912 0.97877 0.08337 0.12980
 -13   4   9   -6.27    8.58   5-0.52520-0.15385-0.84638 0.97733 0.09597 0.14372
 -13   4  10   -4.06    8.53   5-0.52630-0.15231-0.84495 0.97433 0.10226 0.16423
 -12  -1 -18   35.16    9.61   4-0.52475-0.10173-0.84694 0.81272 0.09345-0.57364
 -12   0 -16  201.42   11.02   4-0.52564-0.10262-0.84581 0.84521 0.09848-0.52439
 -12   1 -14    2.90    8.95   4-0.52452-0.10086-0.84722 0.87800 0.09219-0.46779
 -12   1  21   11.38    8.90   4-0.52524-0.10147-0.84632 0.87878 0.09623 0.46586
 -12   2  18    2.11    6.42   4-0.52337-0.10336-0.84858 0.91283 0.08589 0.39449
 -12   2  19    6.32    8.54   4-0.52618-0.10111-0.84512 0.90794 0.10153 0.40620
 -12   3  15   17.42    8.66   4-0.52443-0.10254-0.84733 0.94515 0.09167 0.30947
 -12   4  10    0.35    6.24   4-0.52383-0.10266-0.84804 0.97853 0.08841 0.17768
 -12   4  11    8.75    8.56   4-0.52597-0.10090-0.84540 0.97580 0.10032 0.19301
 -11  -3 -21    8.98    8.92   5-0.52630-0.04775-0.84495 0.74579 0.10226-0.66454
 -11  -2 -20   44.50    7.16   4-0.52383-0.05112-0.84804 0.78109 0.08841-0.62239
 -11  -1 -18  158.01    9.92   4-0.52571-0.04978-0.84573 0.81297 0.09886-0.58024
 -11   0  23   -3.30    6.03   4-0.52360-0.05139-0.84831 0.84777 0.08715 0.52756
 -11   1 -14  537.83   12.57   4-0.52594-0.04936-0.84543 0.87885 0.10015-0.47458
 -11   1  21    8.60    6.15   4-0.52406-0.05125-0.84777 0.88033 0.08967 0.47126
 -11   2  18    8.83    6.17   4-0.52244-0.05207-0.84965 0.91524 0.08085 0.39916
 -11   2  19    1.27    8.81   4-0.52564-0.04897-0.84581 0.91126 0.09848 0.40856
 -11   3  15   41.47    6.48   4-0.52291-0.05200-0.84912 0.94650 0.08337 0.31806
 -11   3  16   11.49    8.64   5-0.52592-0.04836-0.84545 0.94331 0.10008 0.32797
 -11   4  11   17.34    8.80   4-0.52483-0.04869-0.84684 0.97851 0.09391 0.19980
 -11   4  12    0.07    8.61   5-0.52696-0.04630-0.84408 0.97524 0.10603 0.21570
 -10  -5 -24   -1.34    6.63   4-0.52429 0.00426-0.84749 0.68055 0.09093-0.73284
 -10  -4 -23    2.92    6.19   4-0.52291 0.00357-0.84912 0.71598 0.08337-0.69827
 -10  -2 -20   45.67    6.67   4-0.52452 0.00139-0.84722 0.77973 0.09219-0.62628
 -10  -1 -18    3.56    9.13   4-0.52564 0.00553-0.84581 0.81285 0.09848-0.58264
 -10   0  23    9.89    6.07   4-0.52314-0.00055-0.84885 0.84833 0.08463 0.52927
 -10   1  21   47.54    6.53   4-0.52360 0.00033-0.84831 0.87988 0.08715 0.47500
 -10   2  19   -3.17    8.79   5-0.52542 0.00336-0.84610 0.91145 0.09722 0.41120
 -10   3  15  153.32    7.26   4-0.52244-0.00071-0.84965 0.94712 0.08085 0.32065
 -10   3  16   95.48    9.16   4-0.52550 0.00298-0.84599 0.94388 0.09769 0.33006
 -10   4  11   66.24    7.08   4-0.52383 0.00129-0.84804 0.97854 0.08841 0.20583
 -10   4  12   81.88    9.36   5-0.52648 0.00410-0.84473 0.97604 0.10325 0.21735
  -9  -6 -25   -2.19    6.62   4-0.52429 0.05562-0.84749 0.64790 0.09093-0.75992
  -9  -5 -24    8.13    6.37   4-0.52383 0.05551-0.84804 0.68154 0.08841-0.72991
  -9  -3 -21   12.62    9.05   4-0.52564 0.05614-0.84581 0.74732 0.09848-0.66236
  -9  -2 -20   75.56    7.08   4-0.52360 0.05274-0.84831 0.78182 0.08715-0.62155
  -9  -1 -18   67.59    9.30   4-0.52567 0.05490-0.84577 0.81291 0.09865-0.58010
  -9  -1  25    3.15    6.32   4-0.52406 0.05284-0.84777 0.81407 0.08967 0.57827
  -9   0  23   -0.59    6.40   4-0.52360 0.05302-0.84831 0.84830 0.08715 0.52678
  -9   1 -14  133.35   10.40   4-0.52579 0.05539-0.84562 0.87908 0.09933-0.47380
  -9   1  21   19.16    6.44   4-0.52406 0.05348-0.84777 0.88012 0.08967 0.47166
  -9   2  18  188.05    7.32   4-0.52244 0.05147-0.84965 0.91452 0.08085 0.40122
  -9   2  19  309.46    9.62   5-0.52576 0.05463-0.84566 0.91070 0.09916 0.40941
  -9   3  15   -2.96    6.77   4-0.52291 0.05287-0.84912 0.94711 0.08337 0.31653
  -9   3  16   18.13    8.87   5-0.52588 0.05576-0.84551 0.94315 0.09984 0.32768
  -9   4  11   21.91    9.80   5-0.52515 0.05444-0.84644 0.97869 0.09570 0.19816
  -8  -7 -26    3.53    6.32   4-0.52314 0.10767-0.84885 0.61573 0.08463-0.78085
  -8  -6 -25   -4.43    6.36   4-0.52314 0.10757-0.84885 0.64847 0.08463-0.75391
  -8  -3 -21   -2.14    9.16   4-0.52520 0.10857-0.84638 0.74569 0.09597-0.65777
  -8  -2  26   12.57    6.41   4-0.52268 0.10423-0.84938 0.78311 0.08211 0.61309
  -8  -1 -18    6.69    6.78   4-0.52429 0.10943-0.84749 0.81237 0.09093-0.57322
  -8  -1  25   18.78    8.68   4-0.52520 0.10612-0.84638 0.81256 0.09597 0.57316
  -8   0 -16  795.23   13.20   4-0.52520 0.10596-0.84638 0.84586 0.09598-0.52324
  -8   0  23   16.76    8.87   5-0.52513 0.10743-0.84646 0.84727 0.09558 0.52024
  -8   1 -14    6.86    7.30   4-0.52406 0.10855-0.84777 0.87832 0.08967-0.46611
  -8   1  21  159.69    9.79   4-0.52545 0.10720-0.84605 0.87884 0.09741 0.46500
  -8   2  18   32.41    6.33   4-0.52360 0.10555-0.84831 0.91312 0.08715 0.39394
  -8   3  -8  252.38   13.05   4-0.52564 0.10741-0.84581 0.94451 0.09848-0.31116
  -8   3  15   31.09    9.99   4-0.52461 0.10653-0.84711 0.94532 0.09267 0.30852
  -8   4  10   87.75    7.13   4-0.52429 0.10625-0.84749 0.97863 0.09093 0.17671
  -8   4  11   94.13   10.32   5-0.52652 0.10759-0.84466 0.97580 0.10351 0.19097
  -7  -8 -26   54.87    9.00   5-0.52621 0.16051-0.84507 0.58146 0.10175-0.79793
  -7  -5 -23  127.43    9.43   4-0.52569 0.15956-0.84575 0.68136 0.09876-0.71476
  -7  -4 -22   -6.77    6.41   4-0.52475 0.16092-0.84694 0.71334 0.09345-0.68254
  -7  -3 -21   -0.60    6.53   4-0.52244 0.15886-0.84965 0.74905 0.08085-0.64366
  -7  -3  27  138.93    7.16   4-0.52221 0.15568-0.84991 0.74967 0.07959 0.64332
  -7  -3  28   16.87    8.88   5-0.52628 0.15979-0.84498 0.74541 0.10212 0.64725
  -7  -2 -19  153.54   10.27   4-0.52564 0.15941-0.84581 0.77942 0.09848-0.60640
  -7  -2  26   83.78    6.53   4-0.52452 0.15862-0.84722 0.78115 0.09219 0.60396
  -7  -1  24  131.61    7.20   4-0.52314 0.15689-0.84885 0.81501 0.08463 0.55793
  -7   0  22  108.25    6.51   4-0.52268 0.15615-0.84938 0.84811 0.08211 0.50645
  -7   1  20   21.63    6.72   4-0.52360 0.15783-0.84831 0.88076 0.08715 0.44673
  -7   2  17   15.54    7.12   4-0.52268 0.15654-0.84938 0.91463 0.08211 0.37309
  -7   2  18  547.82   11.00   5-0.52580 0.15922-0.84561 0.91031 0.09938 0.38242
  -7   3  -7    2.30    9.67   4-0.52587 0.16162-0.84552 0.94433 0.09978-0.28760
  -7   3  14   24.16    6.79   4-0.52406 0.15816-0.84777 0.94581 0.08967 0.28414
  -7   4  -2 1011.03   33.67   7-0.53604 0.17118-0.82895 0.96115 0.16411-0.21791
  -7   4   8  193.22    8.10   4-0.52360 0.15794-0.84831 0.97947 0.08715 0.12688
  -7   4   9   64.80    9.76   5-0.52564 0.15996-0.84581 0.97708 0.09848 0.14188
  -6  -9 -27   19.30    6.04   4-0.52337 0.21273-0.84858 0.55011 0.08589-0.80793
  -6  -8 -26   -0.33    6.15   4-0.52406 0.21359-0.84777 0.58216 0.08967-0.78493
  -6  -7 -25   61.96    6.93   4-0.52429 0.21041-0.84749 0.61673 0.09093-0.75897
  -6  -6 -24   10.75    6.54   4-0.52406 0.21271-0.84777 0.64858 0.08967-0.73130
  -6  -5 -23   10.51    6.58   4-0.52314 0.21019-0.84885 0.68259 0.08463-0.70043
  -6  -4  28   23.12    6.25   4-0.52314 0.20935-0.84885 0.71643 0.08463 0.66564
  -6  -3 -20  132.21   10.11   4-0.52520 0.21108-0.84638 0.74721 0.09597-0.63077
  -6  -3  27   10.62    6.35   4-0.52452 0.21106-0.84722 0.74747 0.09219 0.63003
  -6  -2  25   99.85    6.83   4-0.52268 0.20830-0.84938 0.78242 0.08211 0.58707
  -6  -1 -17  102.24    7.84   4-0.52337 0.20963-0.84858 0.81524 0.08589-0.54055
  -6  -1  24  318.34    9.84   4-0.52570 0.21164-0.84574 0.81208 0.09882 0.54406
  -6   0 -15    4.31    7.39   4-0.52360 0.21147-0.84831 0.84765 0.08715-0.48738
  -6   0  22  124.97    9.19   4-0.52548 0.21134-0.84602 0.84494 0.09756 0.49164
  -6   1  19   -5.24    7.04   4-0.52314 0.20945-0.84885 0.88178 0.08463 0.42300
  -6   2  16   24.15    7.35   4-0.52268 0.20842-0.84938 0.91496 0.08211 0.34613
  -6   2  17   91.23   10.23   5-0.52578 0.21200-0.84563 0.91036 0.09929 0.35594
  -6   3  12   25.64    7.35   4-0.52221 0.20821-0.84991 0.94817 0.07959 0.24101
  -6   3  13   98.72   10.39   4-0.52525 0.21202-0.84631 0.94463 0.09625 0.25138
  -6   4   2  977.07   17.37   5-0.52648 0.21339-0.84473 0.97600 0.10325-0.05030
  -6   4   3  202.91   11.99   5-0.52557 0.21254-0.84590 0.97730 0.09810-0.01832
  -6   4   4  134.07   11.37   5-0.52546 0.21257-0.84605 0.97742 0.09743 0.00906
  -6   4   5   36.93   10.63   5-0.52581 0.21306-0.84560 0.97678 0.09944 0.03330
  -6   4   6   45.27   10.43   5-0.52674 0.21375-0.84437 0.97564 0.10477 0.05504
  -5 -10 -27   -4.05    6.57   4-0.52452 0.26532-0.84722 0.51623 0.09219-0.81474
  -5  -9 -26  -14.14    8.45   5-0.52553 0.26566-0.84595 0.54858 0.09785-0.79323
  -5  -8 -25   11.35    8.46   5-0.52582 0.26524-0.84558 0.58271 0.09951-0.76867
  -5  -7 -24   17.44    8.78   4-0.52595 0.26611-0.84541 0.61460 0.10026-0.74313
  -5  -6 -23  282.82   10.04   4-0.52568 0.26353-0.84576 0.64833 0.09872-0.71486
  -5  -5 -22  349.79   10.15   4-0.52497 0.26242-0.84666 0.68173 0.09471-0.68352
  -5  -5  29   12.28    6.37   4-0.52475 0.26273-0.84694 0.68275 0.09345 0.68196
  -5  -4 -21   18.47    6.60   4-0.52337 0.26335-0.84858 0.71605 0.08589-0.64712
  -5  -4  28    5.42    9.00   4-0.52564 0.26328-0.84581 0.71367 0.09848 0.64934
  -5  -3  26   29.30    6.93   4-0.52360 0.26216-0.84831 0.74943 0.08715 0.60822
  -5  -2 -18    4.13    7.27   4-0.52314 0.26207-0.84885 0.78159 0.08463-0.56685
  -5  -2  24   -9.67    6.22   4-0.52197 0.26042-0.85017 0.78442 0.07833 0.56323
  -5  -2  25   30.62    9.18   5-0.52576 0.26365-0.84566 0.77863 0.09917 0.56972
  -5  -1 -16   14.67    7.47   4-0.52429 0.26399-0.84749 0.81376 0.09093-0.51865
  -5  -1  23    5.89    9.20   5-0.52564 0.26487-0.84581 0.81426 0.09848 0.51693
  -5   0 -14 2059.85   15.07   4-0.52383 0.26203-0.84804 0.84750 0.08841-0.46258
  -5   0  21  -16.10    9.94   5-0.52553 0.26454-0.84595 0.84582 0.09785 0.46374
  -5   1  18  193.68    8.17   4-0.52360 0.26256-0.84831 0.88078 0.08715 0.39470
  -5   2  -8   60.34   11.51   5-0.52638 0.26600-0.84485 0.91097 0.10270-0.31666
  -5   2  15  869.76   10.22   4-0.52406 0.26302-0.84777 0.91326 0.08967 0.31199
  -5   3  10  416.76    9.15   4-0.52268 0.26177-0.84938 0.94752 0.08211 0.18530
  -5   3  11   12.11   10.47   4-0.52551 0.26586-0.84599 0.94410 0.09771 0.19656
  -4 -11 -27    4.26    8.43   5-0.52564 0.31534-0.84581 0.48115 0.09848-0.81842
  -4 -10 -26   16.95    8.89   5-0.52582 0.31738-0.84558 0.51654 0.09949-0.79577
  -4  -6  29   53.95    6.58   4-0.52314 0.31341-0.84885 0.65114 0.08463 0.69145
  -4  -5 -21   19.48    9.45   4-0.52572 0.31789-0.84571 0.68149 0.09892-0.65990
  -4  -5  28   92.50    6.63   4-0.52406 0.31459-0.84777 0.68265 0.08967 0.65982
  -4  -4 -20  370.62    8.59   4-0.52406 0.31419-0.84777 0.71561 0.08967-0.62462
  -4  -4  27   30.82    9.03   4-0.52548 0.31593-0.84602 0.71463 0.09758 0.62440
  -4  -3  25   54.64    6.78   4-0.52337 0.31373-0.84858 0.74923 0.08589 0.58366
  -4  -2 -17  173.17    8.07   4-0.52291 0.31353-0.84912 0.78315 0.08337-0.53794
  -4  -2  23   11.05    6.61   4-0.52221 0.31348-0.84991 0.78404 0.07959 0.53618
  -4  -2  24   39.19    9.13   5-0.52591 0.31708-0.84547 0.77855 0.10001 0.54203
  -4  -1 -15  215.93    8.22   4-0.52337 0.31405-0.84858 0.81556 0.08589-0.48709
  -4  -1  22   20.40    9.60   5-0.52577 0.31661-0.84565 0.81320 0.09922 0.48886
  -4   0  19   -7.00    7.17   4-0.52268 0.31292-0.84938 0.84962 0.08211 0.42521
  -4   0  20   51.92   10.00   5-0.52620 0.31697-0.84509 0.84414 0.10165 0.43306
  -4   1 -10  313.71    9.99   4-0.52360 0.31506-0.84831 0.88105 0.08715-0.35428
  -4   1  17   70.08   10.47   4-0.52542 0.31724-0.84609 0.87897 0.09723 0.35694
  -4   2  13  515.96    9.54   4-0.52406 0.31542-0.84777 0.91352 0.08967 0.25828
  -4   3   6  245.88    9.74   4-0.52383 0.31558-0.84804 0.94663 0.08841 0.07187
  -4   3   7  134.82   12.32   4-0.52529 0.31702-0.84626 0.94458 0.09650 0.09011
  -3 -12 -27    6.09    6.09   4-0.52452 0.36892-0.84722 0.44991 0.09219-0.81381
  -3 -11 -26  293.91    9.52   4-0.52569 0.36807-0.84575 0.48332 0.09876-0.79484
  -3  -9 -25   22.10    5.97   4-0.52244 0.36653-0.84965 0.55184 0.08085-0.74970
  -3  -8 -24    8.04    5.93   4-0.52268 0.36802-0.84938 0.58518 0.08211-0.72324
  -3  -7 -23   43.20    6.18   4-0.52268 0.36509-0.84938 0.61741 0.08211-0.69750
  -3  -7  29   -3.57    5.99   4-0.52244 0.36510-0.84965 0.61925 0.08085 0.69542
  -3  -6  28   19.75    6.24   4-0.52314 0.36632-0.84885 0.65176 0.08463 0.66440
  -3  -5 -20   60.26    9.84   4-0.52564 0.36870-0.84581 0.68082 0.09848-0.63373
  -3  -5  27   21.36    6.35   4-0.52406 0.36575-0.84777 0.68245 0.08967 0.63320
  -3  -4 -19    6.40    7.39   4-0.52360 0.36975-0.84831 0.71500 0.08715-0.59426
  -3  -4  26  207.16    9.47   4-0.52570 0.36806-0.84574 0.71296 0.09880 0.59726
  -3  -3 -17    5.31    9.95   5-0.52580 0.36981-0.84561 0.74644 0.09938-0.55424
  -3  -3  24   14.75    6.59   4-0.52406 0.36635-0.84777 0.74856 0.08967 0.55316
  -3  -2  22   11.42    6.92   4-0.52314 0.36484-0.84885 0.78430 0.08463 0.50236
  -3  -1  20    5.35    7.09   4-0.52360 0.36651-0.84831 0.81628 0.08715 0.44723
  -3   0 -11    4.72    8.27   4-0.52429 0.36871-0.84749 0.84631 0.09093-0.38596
  -3   0  18   64.33   10.65   4-0.52520 0.36817-0.84638 0.84636 0.09597 0.38580
  -3   1  -8  756.87   13.13   4-0.52360 0.36734-0.84831 0.88078 0.08715-0.30071
  -3   1  14   39.64    7.76   4-0.52197 0.36610-0.85017 0.88303 0.07833 0.29503
  -3   1  15  432.43   11.63   4-0.52543 0.36907-0.84609 0.87873 0.09727 0.30402
  -3   2  10   -1.81    8.09   4-0.52406 0.36694-0.84777 0.91365 0.08967 0.17752
  -2 -12 -26   -6.61    6.15   4-0.52452 0.42136-0.84722 0.45059 0.09219-0.78760
  -2 -11 -25   31.52    8.62   4-0.52564 0.42172-0.84581 0.48257 0.09848-0.76825
  -2  -9 -24    8.34    6.46   4-0.52221 0.41827-0.84991 0.55269 0.07959-0.72152
  -2  -8 -23    9.86    6.27   4-0.52221 0.41967-0.84991 0.58463 0.07959-0.69508
  -2  -8  29   -0.29    6.53   4-0.52268 0.41752-0.84938 0.58652 0.08211 0.69433
  -2  -7  28   27.60    6.35   4-0.52314 0.41937-0.84885 0.61984 0.08463 0.66363
  -2  -6 -20   37.53   10.49   5-0.52577 0.42199-0.84565 0.64860 0.09922-0.63432
  -2  -6  27    2.60    6.24   4-0.52406 0.41969-0.84777 0.65092 0.08967 0.63299
  -2  -5 -19   83.15    7.63   4-0.52452 0.41939-0.84722 0.68172 0.09219-0.60044
  -2  -5  26   20.06    8.60   4-0.52546 0.41999-0.84604 0.68175 0.09748 0.59948
  -2  -4  24    2.31    6.52   4-0.52314 0.41739-0.84885 0.71803 0.08463 0.55752
  -2  -3 -16 1198.11   11.39   4-0.52337 0.41855-0.84858 0.74955 0.08589-0.51401
  -2  -3  23  340.45   10.46   4-0.52569 0.42069-0.84575 0.74606 0.09878 0.51680
  -2  -2 -14    8.43    7.50   4-0.52360 0.41998-0.84831 0.78297 0.08715-0.46023
  -2  -2  21   27.88   10.28   4-0.52550 0.42060-0.84600 0.78039 0.09766 0.46348
  -2  -1  18  346.36    8.45   4-0.52268 0.41825-0.84938 0.81617 0.08211 0.39968
  -2   0  -9    1.34    9.50   4-0.52314 0.41932-0.84885 0.84867 0.08463-0.32433
  -2   0  15   -0.12    7.35   4-0.52221 0.41817-0.84991 0.85045 0.07959 0.32056
  -2   0  16  485.22   11.45   4-0.52568 0.42127-0.84576 0.84546 0.09870 0.32955
  -2   1  -5   18.86   12.98   4-0.52406 0.42000-0.84777 0.88055 0.08967-0.22240
  -2   1  12   30.00   10.89   4-0.52514 0.42139-0.84645 0.87932 0.09564 0.22409
  -1 -14 -26   18.91    8.35   5-0.52553 0.47369-0.84595 0.38349 0.09787-0.79336
  -1 -13 -26   25.18    6.44   4-0.52244 0.47072-0.84965 0.42010 0.08085-0.77643
  -1 -12 -25    8.35    6.06   4-0.52406 0.47275-0.84777 0.45101 0.08967-0.75766
  -1 -11 -24    9.78    8.46   5-0.52564 0.47209-0.84581 0.48169 0.09848-0.73899
  -1 -10 -23   -3.19    8.94   5-0.52586 0.47282-0.84553 0.51635 0.09974-0.71475
  -1  -9 -22  235.58    9.65   5-0.52589 0.47363-0.84549 0.54933 0.09990-0.68922
  -1  -9  29    1.18    6.48   4-0.52360 0.47051-0.84831 0.55184 0.08715 0.68888
  -1  -8 -21  754.83   11.48   4-0.52573 0.47318-0.84570 0.58264 0.09897-0.66164
  -1  -8  28  104.34    6.79   4-0.52406 0.47152-0.84777 0.58485 0.08967 0.66040
  -1  -7 -20  128.84   10.35   4-0.52542 0.47215-0.84609 0.61505 0.09725-0.63243
  -1  -7  27   21.09    6.19   4-0.52452 0.47157-0.84722 0.61706 0.09219 0.63042
  -1  -6 -19    2.41    7.22   4-0.52383 0.47271-0.84804 0.64951 0.08841-0.59659
  -1  -6  26   25.06    8.94   4-0.52564 0.47226-0.84581 0.64842 0.09848 0.59760
  -1  -5  24    1.00    6.57   4-0.52314 0.46992-0.84885 0.68460 0.08463 0.55783
  -1  -4 -16  207.03    8.07   4-0.52360 0.47121-0.84831 0.71649 0.08715-0.51564
  -1  -4  23    1.84    9.40   4-0.52564 0.47310-0.84581 0.71454 0.09848 0.51609
  -1  -3 -14   20.20    7.72   4-0.52452 0.47339-0.84722 0.74817 0.09219-0.46633
  -1  -3  21   19.13   10.01   4-0.52497 0.47197-0.84666 0.74887 0.09471 0.46610
  -1  -2 -12  138.98    8.77   4-0.52360 0.47167-0.84831 0.78252 0.08715-0.40808
  -1  -2  19  691.38   12.21   4-0.52543 0.47307-0.84608 0.77960 0.09729 0.41147
  -1  -1  -9  210.37   14.20   4-0.52584 0.47451-0.84556 0.81288 0.09959-0.33974
  -1  -1  16   23.73    7.56   4-0.52406 0.47171-0.84777 0.81490 0.08967 0.33821
  -1   0  -6  666.37   16.06   4-0.52268 0.47113-0.84938 0.84905 0.08211-0.24188
  -1   0  12    8.97    7.91   4-0.52221 0.46977-0.84991 0.84991 0.07959 0.24089
  -1   0  13   -7.20   10.99   5-0.52575 0.47315-0.84567 0.84601 0.09911 0.24790
  -1   1   1    1.72   11.66   4-0.52585 0.47076-0.84555 0.88008 0.09966-0.07159
  -1   1   4   26.50   10.75   4-0.52221 0.47014-0.84991 0.88287 0.07959 0.02711
  -1   1   5 2619.78   23.73   4-0.52360 0.47194-0.84831 0.88113 0.08715 0.04591
  -1   1   6  897.44   20.89   4-0.52498 0.47315-0.84665 0.87927 0.09474 0.06508
   0 -14 -25   99.52    6.95   4-0.52429 0.52353-0.84749 0.38601 0.09093-0.76016
   0 -13 -24   13.30    8.67   4-0.52564 0.52828-0.84581 0.41700 0.09848-0.74028
   0 -12 -24   13.30    6.61   4-0.52221 0.52313-0.84991 0.45384 0.07959-0.72208
   0 -11 -23    7.78    6.23   4-0.52314 0.52542-0.84885 0.48607 0.08463-0.69911
   0 -10 -22  171.15    6.95   4-0.52383 0.52245-0.84804 0.51838 0.08841-0.67784
   0 -10  29   99.83    9.35   4-0.52564 0.52490-0.84581 0.51611 0.09848 0.67720
   0  -9 -21   -6.41    6.75   4-0.52383 0.52513-0.84804 0.55097 0.08841-0.64951
   0  -9  28   -5.87    8.56   5-0.52575 0.52478-0.84567 0.54942 0.09911 0.65061
   0  -8 -20  167.10    7.55   4-0.52314 0.52272-0.84885 0.58546 0.08463-0.62068
   0  -8  27   33.35    9.08   5-0.52602 0.52463-0.84532 0.58201 0.10064 0.62180
   0  -7 -19   -2.97    7.17   4-0.52221 0.52360-0.84991 0.61821 0.07959-0.58731
   0  -7  25   -0.63    6.45   4-0.52268 0.52145-0.84938 0.61952 0.08211 0.58733
   0  -6 -17  918.27   12.69   4-0.52542 0.52499-0.84609 0.64838 0.09725-0.55254
   0  -6  24  237.79    7.22   4-0.52452 0.52446-0.84722 0.64995 0.09219 0.55067
   0  -5 -16    0.84    7.13   4-0.52268 0.52367-0.84938 0.68359 0.08211-0.50973
   0  -5  22   -0.80    6.74   4-0.52221 0.52107-0.84991 0.68551 0.07959 0.50927
   0  -4 -14  124.55    8.00   4-0.52360 0.52373-0.84831 0.71700 0.08715-0.46152
   0  -4  21   85.67    9.89   4-0.52564 0.52519-0.84581 0.71399 0.09848 0.46396
   0  -3 -12    3.56    7.49   4-0.52337 0.52358-0.84858 0.74971 0.08589-0.40646
   0  -3  19    4.22   10.11   5-0.52575 0.52532-0.84567 0.74707 0.09912 0.40850
   0  -2  -9  558.16   14.73   5-0.52609 0.52663-0.84523 0.77941 0.10105-0.34148
   0  -2  16  519.30    9.50   4-0.52406 0.52433-0.84777 0.78197 0.08967 0.33858
   0  -1  -6    2.06   12.41   4-0.52406 0.52454-0.84777 0.81467 0.08967-0.25021
   0  -1  13   19.78   11.19   4-0.52550 0.52606-0.84599 0.81385 0.09771 0.24909
   0   0   6 1635.48   20.36   4-0.52268 0.52289-0.84938 0.84959 0.08211 0.07788
   0   0   7    0.99   17.44   4-0.52497 0.52548-0.84666 0.84669 0.09471 0.09090
   1 -15 -24   74.89    8.96   4-0.52497 0.57709-0.84666 0.35263 0.09471-0.73725
   1 -14 -24    6.76    6.31   4-0.52221 0.57526-0.84991 0.38773 0.07959-0.72092
   1 -13 -23    5.69    6.14   4-0.52360 0.57736-0.84831 0.41909 0.08715-0.70147
   1 -12 -22   27.97    6.51   4-0.52452 0.57718-0.84722 0.45188 0.09219-0.68101
   1 -11 -21    6.77    9.15   4-0.52548 0.57863-0.84602 0.48214 0.09758-0.65869
   1 -11  28    6.92    6.17   4-0.52452 0.57576-0.84722 0.48478 0.09219 0.65879
   1 -10 -20   15.37    9.47   4-0.52542 0.57829-0.84610 0.51756 0.09722-0.63161
   1 -10  27   19.29    6.27   4-0.52429 0.57627-0.84749 0.51883 0.09093 0.63190
   1  -9 -19   -0.61   10.13   4-0.52542 0.57820-0.84610 0.55067 0.09722-0.60309
   1  -9  26   81.16    6.90   4-0.52452 0.57640-0.84722 0.55094 0.09219 0.60404
   1  -8 -18    4.55    7.17   4-0.52452 0.57779-0.84722 0.58258 0.09219-0.57277
   1  -8  25   58.51    9.09   4-0.52542 0.57777-0.84610 0.58284 0.09722 0.57201
   1  -7 -17    9.68    7.36   4-0.52268 0.57621-0.84938 0.61770 0.08211-0.53646
   1  -7  23   46.33    6.76   4-0.52221 0.57339-0.84991 0.61934 0.07959 0.53705
   1  -6 -15  440.22   11.31   4-0.52520 0.57716-0.84637 0.64864 0.09599-0.49755
   1  -6  22   11.57    6.90   4-0.52452 0.57671-0.84722 0.65000 0.09219 0.49573
   1  -5  20   19.77    6.87   4-0.52337 0.57472-0.84858 0.68424 0.08589 0.44992
   1  -4  18   55.66    7.67   4-0.52360 0.57606-0.84831 0.71679 0.08715 0.39418
   1  -3  -9   79.01    9.06   4-0.52360 0.57573-0.84831 0.75042 0.08715-0.32695
   1  -3  16   10.89    9.62   4-0.52564 0.57749-0.84581 0.74763 0.09848 0.32963
   1  -2  12  139.73    9.01   4-0.52291 0.57529-0.84912 0.78345 0.08337 0.23762
   1  -1   6  864.10   17.32   4-0.52406 0.57622-0.84777 0.81510 0.08967 0.07041
   1  -1   7  184.15   17.31   4-0.52594 0.57770-0.84543 0.81256 0.10016 0.08579
   2 -16 -23    1.90    8.56   4-0.52497 0.63072-0.84666 0.31931 0.09471-0.70792
   2 -14 -22   15.98    6.45   4-0.52360 0.62923-0.84831 0.38649 0.08715-0.67509
   2 -13 -21   69.49    8.84   4-0.52502 0.62866-0.84660 0.41795 0.09497-0.65666
   2 -12 -20  163.03    9.34   4-0.52547 0.62982-0.84603 0.45086 0.09751-0.63342
   2 -12  27   -5.32    6.47   4-0.52429 0.62810-0.84749 0.45263 0.09093 0.63337
   2 -11 -19  175.43    9.83   5-0.52578 0.63053-0.84563 0.48346 0.09928-0.60821
   2 -11  26   57.94    6.78   4-0.52383 0.62777-0.84804 0.48701 0.08841 0.60773
   2 -10 -18  -12.22   10.26   4-0.52564 0.63263-0.84581 0.51624 0.09848-0.57841
   2 -10  25    3.96    6.12   4-0.52383 0.62710-0.84804 0.51940 0.08841 0.58106
   2  -9 -17   -9.15   10.02   5-0.52531 0.62980-0.84624 0.54897 0.09660-0.55074
   2  -9  24   20.41    6.40   4-0.52475 0.62885-0.84694 0.55028 0.09345 0.54999
   2  -8 -16  202.30    8.01   4-0.52360 0.62754-0.84831 0.58438 0.08715-0.51583
   2  -8  23   -4.59    9.07   5-0.52608 0.62979-0.84524 0.58223 0.10100 0.51497
   2  -7 -14   68.18   10.02   5-0.52577 0.63085-0.84564 0.61569 0.09923-0.47370
   2  -7  21   48.53    6.95   4-0.52383 0.62797-0.84804 0.61828 0.08841 0.47358
   2  -6 -13   12.79    7.45   4-0.52221 0.62757-0.84991 0.65280 0.07959-0.42601
   2  -6  19   18.57    6.90   4-0.52244 0.62680-0.84965 0.65237 0.08085 0.42722
   2  -5 -11    2.42    7.60   4-0.52221 0.62670-0.84991 0.68516 0.07959-0.37324
   2  -5  17  135.79    7.67   4-0.52291 0.62748-0.84912 0.68475 0.08337 0.37209
   2  -4  -8  630.60   11.65   4-0.52452 0.62903-0.84722 0.71576 0.09219-0.30585
   2  -4  15   12.30    9.55   4-0.52520 0.62944-0.84638 0.71572 0.09597 0.30449
   2  -3  11   39.24    8.71   4-0.52291 0.62733-0.84912 0.75035 0.08337 0.21149
   3 -17 -22   -6.07    6.51   4-0.52337 0.68196-0.84858 0.28738 0.08589-0.67323
   3 -16 -21   -5.33    8.76   5-0.52553 0.68245-0.84595 0.31860 0.09785-0.65857
   3 -15 -21    4.93    5.87   4-0.52268 0.68071-0.84938 0.35405 0.08211-0.64212
   3 -14 -20   12.08    6.46   4-0.52360 0.68154-0.84831 0.38779 0.08715-0.62147
   3 -13 -19   52.59    6.55   4-0.52452 0.68152-0.84722 0.41882 0.09219-0.60106
   3 -13  26   12.70    9.14   4-0.52520 0.68133-0.84638 0.41846 0.09597 0.60102
   3 -12 -18  448.62   10.43   4-0.52501 0.68095-0.84661 0.45168 0.09491-0.57750
   3 -12  25   55.09    9.23   4-0.52476 0.68073-0.84692 0.45238 0.09351 0.57670
   3 -11 -17    8.56    9.57   4-0.52506 0.68272-0.84654 0.48373 0.09524-0.54881
   3 -11  24    8.60    8.83   5-0.52529 0.68242-0.84626 0.48509 0.09651 0.54745
   3 -10 -16   -7.73    7.42   4-0.52406 0.68238-0.84777 0.51806 0.08967-0.51704
   3 -10  23   19.96    9.04   4-0.52564 0.68218-0.84581 0.51743 0.09848 0.51737
   3  -9 -15  817.72   10.08   4-0.52268 0.67900-0.84938 0.55313 0.08211-0.48416
   3  -8 -13   43.21    9.96   4-0.52498 0.68238-0.84664 0.58301 0.09477-0.44262
   3  -8  20    7.56    6.64   4-0.52475 0.68058-0.84694 0.58559 0.09345 0.44140
   3  -7 -11   13.90   10.47   5-0.52619 0.68347-0.84510 0.61522 0.10162-0.39480
   3  -7  18   15.92    7.40   4-0.52337 0.67923-0.84858 0.61841 0.08589 0.39654
   3  -6  -9  260.79   12.12   5-0.52577 0.68243-0.84565 0.64830 0.09919-0.33990
   3  -6  16   26.97    7.50   4-0.52406 0.67978-0.84777 0.65116 0.08967 0.33914
   3  -5  13   15.28    7.32   4-0.52268 0.67874-0.84938 0.68556 0.08211 0.26562
   3  -4   9   90.11    8.54   4-0.52314 0.67996-0.84885 0.71736 0.08463 0.15626
   3  -4  10  159.86   11.75   5-0.52629 0.68242-0.84497 0.71293 0.10217 0.16554
   4 -18 -20  130.67    9.97   4-0.52501 0.73325-0.84660 0.25415 0.09495-0.63135
   4 -17 -20   15.06    6.40   4-0.52268 0.73286-0.84938 0.28825 0.08211-0.61705
   4 -16 -19   15.58    6.18   4-0.52452 0.73390-0.84722 0.32018 0.09219-0.59990
   4 -15 -18   24.16    8.85   5-0.52580 0.73458-0.84561 0.35139 0.09937-0.58136
   4 -14 -18   44.98    6.69   4-0.52221 0.73135-0.84991 0.38847 0.07959-0.56157
   4 -14  24    9.04    6.60   4-0.52268 0.73052-0.84938 0.38839 0.08211 0.56219
   4 -13 -17   -5.23    6.59   4-0.52268 0.73333-0.84938 0.42023 0.08211-0.53557
   4 -12 -16  236.76    7.41   4-0.52268 0.73071-0.84938 0.45409 0.08211-0.51101
   4 -11 -14   25.60    9.61   5-0.52621 0.73530-0.84507 0.48339 0.10173-0.47645
   4 -11  21  300.26    8.05   4-0.52314 0.73169-0.84885 0.48646 0.08463 0.47833
   4 -10 -13  299.38   11.01   4-0.52475 0.73332-0.84693 0.51784 0.09348-0.44214
   4 -10  20  291.66   10.29   4-0.52498 0.73366-0.84665 0.51745 0.09477 0.44145
   4  -9 -12  236.78    7.90   4-0.52221 0.73088-0.84991 0.55358 0.07959-0.40101
   4  -9  18  121.04    7.79   4-0.52268 0.73137-0.84938 0.55294 0.08211 0.40042
   4  -8 -10   95.26    7.52   4-0.52291 0.73165-0.84912 0.58561 0.08337-0.35108
   4  -8  17  163.91   11.14   5-0.52627 0.73424-0.84500 0.58068 0.10205 0.35322
   4  -7  -7   58.26   10.89   5-0.52603 0.73496-0.84531 0.61540 0.10072-0.28749
   4  -7  14   29.41    7.38   4-0.52360 0.73273-0.84831 0.61776 0.08715 0.28752
   4  -6  11  166.77   11.24   4-0.52456 0.73333-0.84717 0.65013 0.09242 0.20212
   4  -5   4  539.98   26.71   5-0.52833 0.73683-0.84218 0.67716 0.11406-0.00665
   5 -19 -18    9.24    9.45   4-0.52520 0.78730-0.84638 0.21997 0.09597-0.57668
   5 -18 -18    6.21    6.27   4-0.52314 0.78539-0.84885 0.25515 0.08463-0.56474
   5 -17 -17   11.31    9.09   5-0.52564 0.78418-0.84581 0.28557 0.09848-0.55178
   5 -16 -16   11.80    9.00   5-0.52599 0.78746-0.84537 0.31856 0.10045-0.52864
   5 -15 -16    6.64    6.55   4-0.52268 0.78511-0.84938 0.35517 0.08211-0.50850
   5 -14 -15    4.74    6.55   4-0.52291 0.78447-0.84912 0.38892 0.08337-0.48427
   5 -13 -14  141.93    7.24   4-0.52291 0.78327-0.84912 0.42103 0.08337-0.45876
   5 -12 -12    8.93    9.96   4-0.52581 0.78869-0.84560 0.45125 0.09941-0.41910
   5 -12  19    7.54    6.40   4-0.52337 0.78479-0.84858 0.45423 0.08589 0.42263
   5 -11 -11   26.07    7.37   4-0.52429 0.78529-0.84749 0.48574 0.09093-0.38569
   5 -11  18  474.10   11.25   4-0.52564 0.78662-0.84581 0.48408 0.09848 0.38447
   5 -10  -9  136.55   10.92   5-0.52578 0.78677-0.84563 0.51633 0.09929-0.34032
   5 -10  16    4.68    7.07   4-0.52383 0.78390-0.84804 0.52034 0.08841 0.34025
   5  -9  -7   63.66   10.22   4-0.52538 0.78646-0.84614 0.54945 0.09702-0.28470
   5  -9  14    8.48   10.30   4-0.52498 0.78539-0.84665 0.55274 0.09476 0.28068
   5  -8  -4  336.96   12.17   5-0.52604 0.78721-0.84530 0.58190 0.10074-0.20786
   5  -8  11   26.51    7.16   4-0.52360 0.78488-0.84831 0.58472 0.08715 0.20809
   5  -7   2    4.02   15.65   6-0.53054 0.79049-0.83886 0.60920 0.12751-0.07419
   6 -19 -15   -1.87    8.91   5-0.52564 0.83836-0.84581 0.22069 0.09848-0.49925
   6 -18 -15   -2.56    6.42   4-0.52291 0.83756-0.84912 0.25613 0.08337-0.48350
   6 -17 -14   -7.17    6.28   4-0.52429 0.83877-0.84749 0.28692 0.09093-0.46380
   6 -16 -13   -0.63    8.88   5-0.52520 0.83845-0.84638 0.31965 0.09597-0.44257
   6 -16  20   41.29    9.37   4-0.52513 0.83815-0.84646 0.32098 0.09560 0.44164
   6 -15 -12  402.90   10.39   4-0.52532 0.83782-0.84622 0.35193 0.09669-0.41871
   6 -15  19    7.36    9.05   4-0.52481 0.83770-0.84686 0.35405 0.09381 0.41662
   6 -14 -11   59.59    9.92   4-0.52475 0.83783-0.84694 0.38529 0.09345-0.38830
   6 -14  18   81.75    9.56   4-0.52542 0.83827-0.84609 0.38588 0.09725 0.38621
   6 -13 -10   11.10    6.71   4-0.52314 0.83665-0.84885 0.42154 0.08463-0.35153
   6 -13  17  236.68   10.58   4-0.52607 0.83795-0.84526 0.41598 0.10090 0.35446
   6 -12  15   30.48    9.46   4-0.52523 0.83824-0.84634 0.45243 0.09615 0.30598
   6 -11  13   49.56   10.08   4-0.52543 0.83824-0.84608 0.48470 0.09729 0.25197
   6 -10  -3   98.13    9.98   5-0.52536 0.83845-0.84618 0.51661 0.09687-0.17758
   6 -10  10   27.91    9.64   4-0.52476 0.83793-0.84692 0.51796 0.09354 0.17543
   7 -21 -12   10.95    8.78   4-0.52605 0.89400-0.84528 0.15422 0.10081-0.42142
   7 -20 -12   -0.68    8.62   4-0.52475 0.89122-0.84694 0.18848 0.09345-0.41341
   7 -19 -12   -2.30    6.08   4-0.52244 0.88929-0.84965 0.22339 0.08085-0.40008
   7 -19 -11    0.31    8.94   5-0.52608 0.89272-0.84524 0.21942 0.10100-0.39459
   7 -18 -11    3.10    6.05   4-0.52337 0.88959-0.84858 0.25642 0.08589-0.37916
   7 -18  18   24.82    9.08   4-0.52583 0.88904-0.84557 0.25259 0.09954 0.38247
   7 -17 -10   90.82    6.98   4-0.52360 0.88941-0.84831 0.28857 0.08715-0.35587
   7 -17  17   12.64    8.97   4-0.52571 0.88946-0.84572 0.28608 0.09890 0.35719
   7 -16  16   31.55    8.84   4-0.52598 0.88989-0.84537 0.31796 0.10043 0.32814
   7 -15  -7  116.45    9.74   5-0.52604 0.89126-0.84530 0.35131 0.10073-0.28869
   7 -14  -6  139.87    7.90   4-0.52337 0.88866-0.84858 0.38747 0.08589-0.24764
   7 -14  -5   22.40    9.64   5-0.52695 0.89262-0.84410 0.38364 0.10595-0.23921
   7 -14  13  144.44   10.01   4-0.52607 0.89033-0.84526 0.38314 0.10093 0.24777
   7 -13  -3   63.34   10.08   5-0.52605 0.89132-0.84529 0.41672 0.10078-0.18197
   7 -12   2   80.97   12.48   5-0.52871 0.89369-0.84163 0.44555 0.11635-0.06361
   7 -12   3   77.54   14.09   6-0.53148 0.89637-0.83735 0.44136 0.13343-0.05416
   7 -12   4   29.92   16.72   7-0.53502 0.89972-0.83100 0.43491 0.15694-0.05059
   8 -21  -8   94.31    7.90   4-0.52337 0.94089-0.84858 0.15621 0.08589-0.30153
   8 -21  -7   18.70    9.07   5-0.52683 0.94404-0.84425 0.15267 0.10529-0.29335
   8 -20  -7   41.53    9.22   4-0.52454 0.94166-0.84719 0.18834 0.09229-0.28015
   8 -19  -6   13.43    8.87   4-0.52465 0.94221-0.84705 0.22096 0.09292-0.25332
   8 -19  13    7.40    9.10   4-0.52564 0.94237-0.84581 0.22027 0.09848 0.25280
   8 -18  -5   55.63    9.21   4-0.52360 0.94125-0.84831 0.25555 0.08715-0.22268
   8 -18  -4   41.21    8.96   5-0.52707 0.94446-0.84393 0.25064 0.10667-0.21448
   8 -18  12    2.86   10.59   5-0.52869 0.94656-0.84166 0.24952 0.11624 0.20579
   8 -17  -3   51.54    9.00   5-0.52511 0.94221-0.84649 0.28617 0.09547-0.17678
   8 -17  -2   21.64   10.91   5-0.52839 0.94518-0.84209 0.28170 0.11444-0.16787
   8 -16   0    8.79    8.93   5-0.52608 0.94298-0.84524 0.31825 0.10100-0.10234
   8 -16   1  129.57   11.77   5-0.52889 0.94576-0.84136 0.31319 0.11743-0.09167
 -15   1 -11   12.67    9.39   5-0.52906-0.25447-0.84034 0.87236 0.12401-0.41687
 -15   2  -8    1.30   10.97   6-0.53086-0.25204-0.83747 0.90223 0.13529-0.34923
 -15   4   4   41.20   11.20   6-0.53211-0.25223-0.83533 0.96661 0.14338-0.03695
 -15   4   5   12.66   10.86   6-0.53160-0.25218-0.83621 0.96730 0.14008-0.00672
 -14   0 -14   -1.20    8.83   6-0.52987-0.20171-0.83908 0.83967 0.12903-0.50400
 -14   1 -12    2.15    9.50   5-0.52906-0.20295-0.84034 0.87275 0.12401-0.44366
 -14   3  14    7.13    6.07   5-0.52633-0.20483-0.84428 0.94115 0.10769 0.26754
 -14   3  15   14.48    8.69   5-0.52880-0.20236-0.84073 0.93821 0.12244 0.27951
 -14   4  -1   16.61   12.55   7-0.53484-0.19678-0.83019 0.96183 0.16197-0.18904
 -14   4   8  345.30   11.00   5-0.52731-0.20544-0.84292 0.97322 0.11346 0.10002
 -14   4   9   28.06    9.12   5-0.52869-0.20315-0.84090 0.97154 0.12176 0.11918
 -14   4  10    3.05    8.66   5-0.52906-0.20075-0.84034 0.96889 0.12401 0.14249
 -13  -1 -17    3.27    6.19   5-0.52740-0.15155-0.84279 0.80866 0.11397-0.56837
 -13   0 -15    1.48    8.96   5-0.52844-0.14920-0.84127 0.84083 0.12025-0.52025
 -13   1 -13   48.43    9.67   5-0.52718-0.15217-0.84309 0.87547 0.11271-0.45856
 -13   2 -10    4.26   10.92   6-0.53085-0.14755-0.83748 0.90318 0.13523-0.40294
 -13   3  16    1.98    8.50   6-0.52906-0.15071-0.84034 0.94021 0.12401 0.30447
 -13   4  11    0.28    8.44   6-0.52855-0.15070-0.84112 0.97277 0.12087 0.17459
 -13   4  12   -3.41    8.58   6-0.53007-0.14825-0.83876 0.96991 0.13028 0.19173
 -12  -2 -19   -2.22    6.42   5-0.52782-0.09897-0.84219 0.77487 0.11648-0.62442
 -12  -1 -17   65.10    9.60   6-0.52977-0.09675-0.83923 0.80631 0.12842-0.58363
 -12   2 -11    8.15    9.29   5-0.52756-0.09896-0.84256 0.90717 0.11495-0.40899
 -12   2  20    2.81    8.93   5-0.52886-0.09792-0.84065 0.90500 0.12276 0.41334
 -12   3  16   27.11    6.36   5-0.52654-0.10038-0.84399 0.94221 0.10894 0.31884
 -12   3  17  266.26    9.63   5-0.52906-0.09879-0.84034 0.93822 0.12401 0.33089
 -12   4  12   37.56    6.40   5-0.52761-0.10018-0.84249 0.97318 0.11522 0.20604
 -12   4  13   50.95    8.57   6-0.52949-0.09784-0.83968 0.97013 0.12665 0.22099
 -11  -4 -22   69.96    7.01   5-0.52761-0.04801-0.84249 0.70978 0.11522-0.70300
 -11  -2 -19    6.25    8.98   5-0.52906-0.04667-0.84034 0.77387 0.12401-0.63185
 -11   0 -16    5.83    6.58   5-0.52633-0.04949-0.84428 0.84343 0.10769-0.53519
 -11   1  22   11.54    6.22   5-0.52654-0.04881-0.84399 0.87495 0.10894 0.48127
 -11   1  23   14.63    9.06   6-0.52967-0.04706-0.83940 0.87091 0.12777 0.48871
 -11   2 -11    3.95    9.34   6-0.53027-0.04459-0.83844 0.90401 0.13153-0.42542
 -11   2  20   68.33    6.71   5-0.52782-0.04738-0.84219 0.90661 0.11648 0.41878
 -11   3  -8  398.70   16.63   6-0.53042-0.04462-0.83819 0.93729 0.13249-0.34590
 -11   3  17  112.89    6.57   5-0.52782-0.04784-0.84219 0.93945 0.11648 0.33874
 -11   4  13   -3.57    8.41   5-0.52824-0.04667-0.84158 0.97215 0.11899 0.22898
 -10  -5 -23   14.77    8.91   6-0.52902 0.00575-0.84040 0.67394 0.12377-0.73908
 -10  -4 -22    7.35    6.37   5-0.52782 0.00540-0.84219 0.71032 0.11648-0.70419
 -10  -3 -21   89.55    6.97   5-0.52589 0.00352-0.84487 0.74577 0.10517-0.66653
 -10  -2 -19    1.69    9.16   5-0.52906 0.00643-0.84034 0.77526 0.12401-0.63197
 -10   0 -16  287.38    8.47   5-0.52697 0.00368-0.84339 0.84263 0.11146-0.53888
 -10   0  24    7.13    6.56   5-0.52589 0.00396-0.84487 0.84342 0.10517 0.53687
 -10   1 -14   51.62    7.11   5-0.52654 0.00453-0.84399 0.87595 0.10894-0.48280
 -10   1  22   -0.81    6.30   5-0.52633 0.00424-0.84428 0.87575 0.10769 0.48235
 -10   1  23    2.43    8.86   6-0.52937 0.00694-0.83987 0.87127 0.12589 0.49037
 -10   2  20   57.72    6.63   5-0.52761 0.00438-0.84249 0.90708 0.11522 0.42054
 -10   3  17  314.32    7.87   5-0.52761 0.00412-0.84249 0.94022 0.11522 0.34014
 -10   4  13    6.48    8.92   5-0.52782 0.00594-0.84219 0.97287 0.11648 0.23088
 -10   4  14   11.23    8.84   5-0.52926 0.00802-0.84003 0.96820 0.12526 0.24966
  -9  -6 -24   16.22    9.19   5-0.52888 0.05868-0.84061 0.64264 0.12293-0.76432
  -9  -5 -23   51.64    9.13   5-0.52832 0.05755-0.84145 0.67624 0.11951-0.73485
  -9  -4 -22  211.35    7.83   5-0.52740 0.05593-0.84279 0.71010 0.11397-0.70232
  -9  -2 -19  307.36   10.46   5-0.52886 0.05767-0.84064 0.77408 0.12281-0.63095
  -9  -1  26   12.27    5.99   5-0.52718 0.05752-0.84309 0.80978 0.11271 0.58361
  -9   0 -16   17.39    6.71   5-0.52611 0.05626-0.84457 0.84433 0.10643-0.53341
  -9   0  24   24.81    6.28   5-0.52633 0.05505-0.84428 0.84284 0.10769 0.53504
  -9   0  25    2.23    8.60   6-0.52937 0.05883-0.83987 0.83750 0.12589 0.54297
  -9   1  22   19.07    6.36   5-0.52676 0.05708-0.84369 0.87579 0.11020 0.47902
  -9   1  23   16.83    9.15   6-0.53007 0.05939-0.83876 0.87167 0.13028 0.48619
  -9   2 -11  167.47   11.18   5-0.52927 0.05872-0.84002 0.90604 0.12530-0.41973
  -9   2  20   83.26    6.77   5-0.52803 0.05695-0.84188 0.90660 0.11774 0.41785
  -9   3  -8    4.37   12.27   5-0.52959 0.05989-0.83951 0.93820 0.12731-0.34157
  -9   3  17  106.44    9.13   5-0.52805 0.05707-0.84185 0.93958 0.11786 0.33729
  -9   4  12   49.02    7.20   5-0.52611 0.05572-0.84457 0.97511 0.10643 0.21448
  -9   4  13  111.37    9.64   5-0.52870 0.05819-0.84088 0.97229 0.12183 0.22630
  -8  -7 -25   -3.10    6.44   5-0.52761 0.11026-0.84249 0.61111 0.11522-0.78431
  -8  -6 -24   15.26    6.60   5-0.52761 0.10966-0.84249 0.64389 0.11522-0.75772
  -8  -5 -23   25.66    6.51   5-0.52697 0.10902-0.84339 0.67843 0.11146-0.72706
  -8  -4 -22   46.22    6.80   5-0.52611 0.10830-0.84457 0.71212 0.10643-0.69421
  -8  -3 -20  775.81   11.61   6-0.52960 0.11133-0.83951 0.74071 0.12732-0.66313
  -8  -2 -19   -3.19    6.32   5-0.52718 0.10917-0.84309 0.77667 0.11271-0.62100
  -8  -2  27    9.83    6.11   5-0.52589 0.10819-0.84487 0.77861 0.10517 0.61787
  -8  -1 -17   14.36    9.76   5-0.52913 0.11157-0.84023 0.80853 0.12447-0.57845
  -8  -1  26   52.16    6.50   5-0.52803 0.10955-0.84188 0.80818 0.11774 0.57842
  -8   0  24   19.10    6.49   5-0.52761 0.10994-0.84249 0.84195 0.11522 0.52802
  -8   1 -13   39.93   10.59   6-0.52976 0.11252-0.83925 0.87246 0.12836-0.47632
  -8   1  22    6.64    6.05   5-0.52761 0.10918-0.84249 0.87368 0.11522 0.47390
  -8   2 -11   -3.17    7.41   5-0.52654 0.10904-0.84399 0.90910 0.10894-0.40289
  -8   2  19    8.34    6.51   5-0.52633 0.10827-0.84428 0.90957 0.10769 0.40106
  -8   2  20   12.86    9.10   5-0.52914 0.11140-0.84021 0.90492 0.12451 0.41059
  -8   3  16  144.94    7.36   5-0.52676 0.10822-0.84369 0.94174 0.11020 0.31841
  -8   3  17  108.75    9.94   6-0.52938 0.11061-0.83984 0.93777 0.12600 0.32910
  -8   4  12   20.23   10.31   5-0.52782 0.10978-0.84219 0.97273 0.11648 0.20454
  -7  -9 -26   42.10    8.87   6-0.52954 0.16417-0.83959 0.54324 0.12699-0.82389
  -7  -7 -25    6.75    6.27   5-0.52589 0.16024-0.84487 0.61409 0.10517-0.77338
  -7  -6 -24   64.46    6.26   5-0.52568 0.16006-0.84516 0.64761 0.10391-0.74558
  -7  -4 -21   77.39    9.33   5-0.52924 0.16320-0.84006 0.70807 0.12512-0.68770
  -7  -3 -20  148.71    7.33   5-0.52740 0.16125-0.84279 0.74378 0.11397-0.64939
  -7  -2  27    9.84    6.07   5-0.52718 0.16150-0.84309 0.77547 0.11271 0.61020
  -7  -1 -17  120.04    7.99   5-0.52676 0.16087-0.84369 0.80996 0.11020-0.56480
  -7  -1  25    2.73    6.52   5-0.52611 0.16102-0.84457 0.81078 0.10643 0.56260
  -7  -1  26   25.37    8.84   6-0.52946 0.16234-0.83972 0.80552 0.12649 0.56973
  -7   0 -15    7.19    6.79   5-0.52740 0.16320-0.84279 0.84224 0.11397-0.51468
  -7   0  23    6.78    6.12   5-0.52589 0.16063-0.84487 0.84468 0.10517 0.51047
  -7   0  24    3.76    8.89   5-0.52906 0.16330-0.84034 0.83890 0.12401 0.51908
  -7   1 -13   47.33    7.77   5-0.52611 0.16078-0.84457 0.87687 0.10643-0.45399
  -7   1  21  104.94    6.92   5-0.52633 0.15976-0.84428 0.87627 0.10769 0.45448
  -7   1  22    9.23    8.67   6-0.52946 0.16318-0.83972 0.87086 0.12648 0.46358
  -7   2 -10  214.16   11.22   5-0.52906 0.16344-0.84034 0.90609 0.12401-0.39130
  -7   2  19  134.72    9.59   5-0.52844 0.16232-0.84127 0.90699 0.12025 0.38862
  -7   3  15   34.27    7.28   5-0.52633 0.16062-0.84428 0.94228 0.10769 0.29396
  -7   3  16   68.70   10.18   5-0.52906 0.16316-0.84034 0.93841 0.12401 0.30473
  -7   4  10   14.95    7.13   5-0.52697 0.16190-0.84339 0.97448 0.11146 0.15635
  -7   4  11  204.53   10.30   5-0.52892 0.16306-0.84055 0.97172 0.12318 0.17156
  -6  -9 -26   11.04    6.39   5-0.52761 0.21422-0.84249 0.54595 0.11522-0.81058
  -6  -8 -25   -6.29    8.70   6-0.52875 0.21537-0.84081 0.57580 0.12213-0.78936
  -6  -7 -24  212.83    9.72   5-0.52866 0.21437-0.84095 0.60963 0.12156-0.76382
  -6  -6 -23  193.61    9.49   5-0.52847 0.21434-0.84123 0.64296 0.12042-0.73601
  -6  -5 -22    8.41    5.99   5-0.52782 0.21411-0.84219 0.67692 0.11648-0.70498
  -6  -4 -21   26.27    6.35   5-0.52633 0.21272-0.84428 0.71208 0.10769-0.66990
  -6  -3 -19    1.71    9.47   6-0.52987 0.21657-0.83908 0.74094 0.12903-0.63654
  -6  -3  28   11.88    6.18   5-0.52761 0.21421-0.84249 0.74246 0.11522 0.63458
  -6  -2 -18  109.30    7.63   5-0.52697 0.21344-0.84339 0.77704 0.11146-0.59306
  -6  -2  26   90.80    6.91   5-0.52589 0.21111-0.84487 0.77816 0.10517 0.59140
  -6  -2  27   30.15    9.08   5-0.52925 0.21470-0.84005 0.77274 0.12518 0.59719
  -6  -1 -16  141.60   10.24   5-0.52865 0.21505-0.84096 0.80785 0.12153-0.54974
  -6  -1  25   46.34    9.09   5-0.52851 0.21452-0.84118 0.80769 0.12063 0.54913
  -6   0 -14  116.26   10.61   5-0.52906 0.21506-0.84034 0.84028 0.12401-0.49873
  -6   0  23   -8.99    8.94   6-0.52865 0.21573-0.84096 0.84147 0.12150 0.49534
  -6   1 -12 1454.35   14.70   5-0.52740 0.21383-0.84279 0.87528 0.11397-0.43494
  -6   1  20  384.70    8.33   5-0.52589 0.21176-0.84487 0.87733 0.10517 0.43069
  -6   1  21   99.24    9.30   5-0.52898 0.21530-0.84047 0.87248 0.12350 0.43871
  -6   2  -9   24.50   10.02   5-0.52908 0.21598-0.84031 0.90608 0.12413-0.36516
  -6   2  18  112.93   10.65   5-0.52803 0.21393-0.84188 0.90635 0.11774 0.36456
  -6   3  14   18.24    6.95   5-0.52718 0.21342-0.84309 0.94095 0.11271 0.26331
  -6   3  15   23.03   10.30   6-0.52952 0.21579-0.83963 0.93715 0.12685 0.27466
  -6   4   1  207.52   12.98   6-0.52880 0.21592-0.84073 0.97207 0.12243-0.09578
  -6   4   7  566.71   10.33   5-0.52718 0.21371-0.84309 0.97431 0.11271 0.07452
  -6   4   8   83.30   10.33   5-0.52853 0.21544-0.84115 0.97232 0.12075 0.09303
  -6   4   9  169.38   10.17   6-0.52984 0.21664-0.83912 0.97002 0.12885 0.11225
  -5 -10 -26   66.69    8.63   5-0.52889 0.26709-0.84060 0.51026 0.12294-0.81816
  -5  -9 -25    6.92    8.63   6-0.52939 0.26831-0.83983 0.54428 0.12606-0.79554
  -5  -5 -21   21.77    8.88   6-0.52921 0.26891-0.84011 0.67626 0.12492-0.68671
  -5  -4 -20   29.83    6.98   5-0.52803 0.26672-0.84188 0.70982 0.11774-0.65287
  -5  -4  29   -6.82    8.96   6-0.52896 0.26723-0.84050 0.70807 0.12338 0.65352
  -5  -3 -19   89.20    7.45   5-0.52568 0.26436-0.84516 0.74619 0.10391-0.61198
  -5  -3  27   15.66    6.15   5-0.52676 0.26591-0.84369 0.74458 0.11020 0.61221
  -5  -2 -17  238.87    8.31   5-0.52824 0.26668-0.84158 0.77504 0.11899-0.57395
  -5  -2  26  272.87   10.22   5-0.52886 0.26673-0.84065 0.77424 0.12276 0.57390
  -5  -1 -15   26.26   10.30   5-0.52923 0.26839-0.84008 0.80715 0.12506-0.52696
  -5  -1  24  -10.41    6.43   5-0.52803 0.26695-0.84188 0.80780 0.11774 0.52557
  -5   0 -13  -10.36   10.15   6-0.52916 0.26799-0.84018 0.84021 0.12464-0.47267
  -5   0  22  239.65    7.51   5-0.52803 0.26606-0.84188 0.84088 0.11774 0.47140
  -5   1 -11   17.64    7.61   5-0.52654 0.26701-0.84399 0.87611 0.10894-0.40283
  -5   1  19   11.86    7.07   5-0.52633 0.26451-0.84428 0.87697 0.10769 0.40141
  -5   1  20   -0.07   10.08   6-0.52916 0.26766-0.84018 0.87164 0.12464 0.41083
  -5   2  16  107.73    7.49   5-0.52633 0.26450-0.84428 0.90972 0.10769 0.32054
  -5   2  17  242.83   11.24   5-0.52916 0.26764-0.84019 0.90516 0.12461 0.33066
  -5   3  12    3.44    7.18   5-0.52718 0.26456-0.84309 0.94197 0.11271 0.20773
  -5   3  13   45.96   10.40   6-0.52947 0.26821-0.83971 0.93775 0.12654 0.22167
  -4 -11 -26  136.08    9.05   5-0.52886 0.31910-0.84064 0.47790 0.12282-0.81912
  -4  -9 -25   47.37    6.58   5-0.52589 0.31672-0.84487 0.54856 0.10517-0.77460
  -4  -8 -24    9.81    6.00   5-0.52633 0.31840-0.84428 0.58111 0.10769-0.74981
  -4  -7 -23   90.95    7.03   5-0.52633 0.31747-0.84428 0.61406 0.10769-0.72349
  -4  -6 -22  103.47    7.03   5-0.52589 0.31660-0.84487 0.64711 0.10517-0.69450
  -4  -5  29   11.97    6.30   5-0.52718 0.31749-0.84309 0.67791 0.11271 0.66297
  -4  -4 -19  266.50   10.62   5-0.52866 0.31960-0.84095 0.70866 0.12155-0.63008
  -4  -4  28  292.58   10.13   5-0.52846 0.31838-0.84125 0.70854 0.12033 0.62972
  -4  -3 -18   78.34    7.32   5-0.52589 0.31689-0.84487 0.74601 0.10517-0.58684
  -4  -3  26   68.82    6.98   5-0.52654 0.31652-0.84399 0.74445 0.10894 0.58789
  -4  -2 -16  546.87    9.38   5-0.52803 0.31890-0.84188 0.77553 0.11774-0.54607
  -4  -2  25   12.39    8.96   5-0.52892 0.31990-0.84055 0.77370 0.12317 0.54692
  -4  -1 -14  495.18   11.59   5-0.52866 0.31988-0.84094 0.80783 0.12157-0.49640
  -4  -1  23    0.39    9.20   6-0.52875 0.32058-0.84081 0.80898 0.12213 0.49288
  -4   0 -12 2058.34   16.02   5-0.52761 0.31890-0.84249 0.84212 0.11522-0.43638
  -4   0  21  -11.43    9.67   6-0.52896 0.31984-0.84050 0.83992 0.12338 0.43870
  -4   1  18    3.05    7.24   5-0.52782 0.31911-0.84219 0.87446 0.11648 0.36581
  -4   2  -6  308.78   11.97   5-0.52676 0.31889-0.84369 0.90910 0.11020-0.27022
  -4   2  14   -3.50    7.30   5-0.52633 0.31787-0.84428 0.90997 0.10769 0.26718
  -4   2  15   23.83   10.57   5-0.52888 0.32005-0.84061 0.90568 0.12291 0.27887
  -4   3   8  754.95   11.82   5-0.52633 0.31753-0.84428 0.94264 0.10769 0.10635
  -4   3   9   35.02   11.85   5-0.52805 0.31912-0.84185 0.94003 0.11790 0.12322
  -3 -12 -26  185.71    6.83   5-0.52844 0.37060-0.84127 0.44505 0.12025-0.81598
  -3 -11 -25    9.43    8.70   6-0.52967 0.37295-0.83940 0.47748 0.12777-0.79637
  -3 -10 -25   60.18    6.52   5-0.52589 0.36906-0.84487 0.51523 0.10517-0.77438
  -3  -9 -24   -0.63    6.25   5-0.52676 0.37033-0.84369 0.54664 0.11020-0.75193
  -3  -8 -23   -3.46    6.18   5-0.52676 0.37016-0.84369 0.58051 0.11020-0.72621
  -3  -7 -22   -1.14    6.32   5-0.52676 0.36992-0.84369 0.61349 0.11020-0.69871
  -3  -6 -21  204.13    7.46   5-0.52589 0.36914-0.84487 0.64757 0.10517-0.66770
  -3  -6  29    5.96    6.06   5-0.52633 0.37009-0.84428 0.64566 0.10769 0.66789
  -3  -5  28  246.22    7.12   5-0.52761 0.37013-0.84249 0.67787 0.11522 0.63520
  -3  -4 -18  245.85    7.71   5-0.52803 0.37138-0.84188 0.70993 0.11774-0.59962
  -3  -4  27   84.92    9.32   5-0.52888 0.37105-0.84061 0.70849 0.12292 0.60034
  -3  -3  25    8.14    6.42   5-0.52718 0.36975-0.84309 0.74327 0.11271 0.55761
  -3  -2 -15 1044.65   11.13   5-0.52633 0.36977-0.84428 0.77804 0.10769-0.50929
  -3  -2  23   27.35    6.80   5-0.52633 0.36949-0.84428 0.77822 0.10769 0.50797
  -3  -1 -13   34.97    7.55   5-0.52611 0.36980-0.84457 0.81136 0.10643-0.45428
  -3  -1  21   12.30    6.99   5-0.52633 0.36932-0.84428 0.81022 0.10769 0.45543
  -3  -1  22  138.49   10.13   6-0.52959 0.37210-0.83953 0.80540 0.12726 0.46167
  -3   0  19   -4.04    7.34   5-0.52761 0.37150-0.84249 0.84129 0.11522 0.39317
  -3   1  16  123.79    7.61   5-0.52761 0.37035-0.84249 0.87481 0.11522 0.31314
  -3   2  -3  814.05   28.41   5-0.52906 0.37343-0.84034 0.90565 0.12401-0.20392
  -3   2  11  354.00    9.39   5-0.52589 0.36915-0.84487 0.91030 0.10517 0.18914
  -3   2  12   55.40   11.06   5-0.52844 0.37190-0.84127 0.90678 0.12025 0.20029
  -2 -14 -26   13.11    8.66   6-0.52967 0.42452-0.83940 0.37782 0.12777-0.82358
  -2 -13 -26   10.25    6.00   5-0.52676 0.42216-0.84369 0.41470 0.11020-0.80691
  -2 -12 -25   13.58    8.51   5-0.52870 0.42404-0.84088 0.44534 0.12183-0.78943
  -2 -11 -24   97.38    8.97   6-0.52955 0.42505-0.83959 0.47760 0.12701-0.76982
  -2 -10 -24   70.04    6.61   5-0.52589 0.42100-0.84487 0.51493 0.10517-0.74769
  -2  -9 -23   22.90    6.34   5-0.52633 0.42172-0.84428 0.54764 0.10769-0.72367
  -2  -8 -22   12.52    6.32   5-0.52633 0.42188-0.84428 0.58083 0.10769-0.69725
  -2  -7 -21   41.89    7.10   5-0.52611 0.42148-0.84457 0.61394 0.10643-0.66855
  -2  -7  29   47.31    6.57   5-0.52633 0.42087-0.84428 0.61291 0.10769 0.66870
  -2  -6  28  197.40    6.99   5-0.52718 0.42162-0.84309 0.64497 0.11271 0.63738
  -2  -5 -18   90.34   10.49   5-0.52888 0.42422-0.84061 0.67545 0.12293-0.60446
  -2  -5  27   -0.75    8.90   6-0.52875 0.42438-0.84081 0.67659 0.12213 0.60183
  -2  -4 -17   12.94    6.98   5-0.52633 0.42159-0.84428 0.71316 0.10769-0.56145
  -2  -4  25    0.20    6.28   5-0.52633 0.42124-0.84428 0.71197 0.10769 0.56196
  -2  -3 -15  102.27    7.53   5-0.52803 0.42393-0.84188 0.74303 0.11774-0.51938
  -2  -3  24  216.08    9.82   5-0.52886 0.42361-0.84065 0.74177 0.12276 0.52013
  -2  -2 -13    5.70   10.68   5-0.52886 0.42521-0.84065 0.77507 0.12276-0.46907
  -2  -2  22   90.90    9.84   5-0.52853 0.42415-0.84115 0.77527 0.12075 0.46837
  -2  -1 -11   73.55    8.41   5-0.52740 0.42331-0.84279 0.80980 0.11397-0.40812
  -2  -1  19   72.98    7.67   5-0.52568 0.42097-0.84516 0.81190 0.10391 0.40499
  -2  -1  20   98.20   10.44   5-0.52907 0.42421-0.84032 0.80695 0.12410 0.41146
  -2   0  -8 2817.84   23.34   5-0.52912 0.42554-0.84024 0.84028 0.12439-0.33811
  -2   0  17   -5.20    7.18   5-0.52803 0.42361-0.84188 0.84128 0.11774 0.33666
  -2   1  13   39.88    8.19   5-0.52718 0.42291-0.84309 0.87565 0.11271 0.23473
  -2   2   4 2054.44   25.01   6-0.52918 0.42524-0.84015 0.90552 0.12475-0.01802
  -2   2   5 1281.63   22.38   5-0.52915 0.42518-0.84020 0.90566 0.12455 0.00891
  -2   2   6   10.72   16.22   6-0.52967 0.42769-0.83940 0.90403 0.12777 0.02941
  -1 -14 -25   28.96    8.82   6-0.52916 0.47694-0.84018 0.37892 0.12464-0.79391
  -1 -13 -25    4.23    5.94   5-0.52633 0.47377-0.84428 0.41641 0.10769-0.77688
  -1 -12 -24   19.73    6.38   5-0.52782 0.47573-0.84219 0.44696 0.11648-0.75852
  -1 -11 -23   48.59    8.75   5-0.52888 0.47648-0.84062 0.47777 0.12289-0.73905
  -1 -10 -22  133.00    9.18   6-0.52953 0.47732-0.83961 0.51052 0.12693-0.71628
  -1  -8  29   19.83    6.29   5-0.52718 0.47418-0.84309 0.57875 0.11271 0.66345
  -1  -7 -19   54.91   10.26   5-0.52916 0.47762-0.84019 0.61004 0.12463-0.63353
  -1  -7  28   33.72    6.28   5-0.52803 0.47548-0.84188 0.61173 0.11774 0.63225
  -1  -6 -18    3.50    7.44   5-0.52803 0.47615-0.84188 0.64486 0.11774-0.59924
  -1  -6  27  236.70    9.78   5-0.52886 0.47569-0.84065 0.64271 0.12278 0.60062
  -1  -5 -17  108.26    7.45   5-0.52589 0.47386-0.84487 0.68036 0.10517-0.56056
  -1  -5  25   39.80    6.66   5-0.52633 0.47314-0.84428 0.67842 0.10769 0.56220
  -1  -4 -15   28.93    7.17   5-0.52844 0.47686-0.84127 0.70895 0.12025-0.52121
  -1  -4  24   11.36    9.13   5-0.52886 0.47679-0.84065 0.70889 0.12276 0.52001
  -1  -3 -13   73.86   11.16   5-0.52915 0.47724-0.84021 0.74235 0.12454-0.47202
  -1  -3  22   43.26    7.28   5-0.52803 0.47554-0.84188 0.74292 0.11774 0.47147
  -1  -2 -11  208.91   12.21   5-0.52886 0.47708-0.84065 0.77469 0.12276-0.41699
  -1  -2  20    8.16   10.55   5-0.52874 0.47733-0.84083 0.77581 0.12202 0.41322
  -1  -1  17  164.65    7.69   5-0.52676 0.47422-0.84369 0.81012 0.11020 0.34555
  -1   0  14   63.04    7.75   5-0.52803 0.47580-0.84188 0.84163 0.11774 0.25697
  -1   1   7  181.98   12.67   5-0.52589 0.47377-0.84487 0.87747 0.10517 0.08152
  -1   1   8   -1.96    9.98   5-0.52803 0.47588-0.84188 0.87479 0.11774 0.09651
  -1   1   9  213.21   13.88   6-0.52961 0.47763-0.83949 0.87187 0.12740 0.11282
   0 -15 -25   -1.09    6.03   5-0.52611 0.52621-0.84457 0.35062 0.10643-0.77559
   0 -14 -24  328.75    7.58   5-0.52803 0.52731-0.84188 0.38035 0.11774-0.76072
   0 -13 -23   -1.50    8.58   6-0.52967 0.52978-0.83940 0.41148 0.12777-0.74263
   0 -12 -23   12.69    6.11   5-0.52633 0.52641-0.84428 0.44891 0.10769-0.72312
   0 -11 -22    0.24    6.22   5-0.52718 0.52659-0.84309 0.48134 0.11271-0.70185
   0 -10 -21   82.21    6.70   5-0.52761 0.52778-0.84249 0.51348 0.11522-0.67779
   0  -9 -20   -3.12    6.76   5-0.52803 0.52768-0.84188 0.54526 0.11774-0.65260
   0  -9  29   -5.81    8.72   6-0.52906 0.52829-0.84034 0.54334 0.12401 0.65244
   0  -8 -19  274.78    7.92   5-0.52761 0.52714-0.84249 0.57800 0.11522-0.62427
   0  -8  28  164.14    9.48   5-0.52921 0.52791-0.84011 0.57525 0.12492 0.62486
   0  -7 -18   10.92    7.01   5-0.52633 0.52639-0.84428 0.61295 0.10769-0.59069
   0  -7  26    4.18    6.46   5-0.52633 0.52580-0.84428 0.61351 0.10769 0.58929
   0  -6 -16  958.15   12.66   6-0.52957 0.52964-0.83956 0.64202 0.12713-0.55588
   0  -6  25  140.42    7.01   5-0.52761 0.52678-0.84249 0.64439 0.11522 0.55449
   0  -5 -15    4.45    7.05   5-0.52697 0.52699-0.84339 0.67895 0.11146-0.51287
   0  -5  23    1.30    6.31   5-0.52589 0.52629-0.84487 0.68006 0.10517 0.51073
   0  -5  24    8.08    9.09   6-0.52967 0.52797-0.83940 0.67545 0.12777 0.51507
   0  -4 -13   54.64   11.16   5-0.52848 0.52843-0.84121 0.70940 0.12050-0.46824
   0  -4  22   24.62    9.57   5-0.52895 0.52870-0.84051 0.71045 0.12332 0.46490
   0  -3 -11    7.45    7.88   5-0.52824 0.52800-0.84158 0.74393 0.11899-0.41170
   0  -3  20   -3.75    9.85   6-0.52896 0.52910-0.84050 0.74200 0.12338 0.41232
   0  -2  17  401.75    8.75   5-0.52676 0.52628-0.84369 0.77754 0.11020 0.34513
   0  -1  14   -3.55    7.61   5-0.52761 0.52709-0.84249 0.80977 0.11522 0.25935
   0   0   8   50.53   11.21   5-0.52633 0.52679-0.84428 0.84411 0.10769 0.10520
   0   0   9    4.62   14.11   6-0.52906 0.52963-0.84034 0.84110 0.12401 0.11460
   1 -16 -24   14.30    5.90   5-0.52676 0.57909-0.84369 0.31689 0.11020-0.75208
   1 -15 -23   16.46    8.75   6-0.52899 0.57969-0.84045 0.34508 0.12356-0.73913
   1 -14 -23   -2.86    6.32   5-0.52589 0.57854-0.84487 0.38413 0.10517-0.72058
   1 -13 -22   18.54    6.20   5-0.52718 0.58017-0.84309 0.41547 0.11271-0.70167
   1 -12 -21  100.65    9.20   5-0.52848 0.58046-0.84121 0.44552 0.12048-0.68277
   1 -11 -20   83.15    9.59   5-0.52906 0.58131-0.84034 0.47823 0.12401-0.65956
   1 -10 -19  499.26   11.15   6-0.52919 0.58173-0.84015 0.51123 0.12478-0.63396
   1 -10  28   16.61    6.05   5-0.52782 0.57996-0.84219 0.51243 0.11648 0.63330
   1  -9 -18  491.71   11.61   5-0.52913 0.58137-0.84024 0.54377 0.12443-0.60667
   1  -9  27  118.15    6.90   5-0.52803 0.57951-0.84188 0.54513 0.11774 0.60587
   1  -8 -17   92.25   10.60   5-0.52851 0.58059-0.84117 0.57733 0.12066-0.57563
   1  -8  26  224.28    9.90   5-0.52866 0.57992-0.84095 0.57717 0.12154 0.57509
   1  -7 -16   10.95    7.16   5-0.52676 0.57912-0.84369 0.61316 0.11020-0.53891
   1  -7  24   21.63    6.35   5-0.52589 0.57817-0.84487 0.61388 0.10517 0.53769
   1  -7  25    8.47    8.55   5-0.52941 0.58013-0.83980 0.60786 0.12615 0.54240
   1  -6 -14   14.65   10.16   6-0.52922 0.58138-0.84010 0.64380 0.12499-0.49930
   1  -6  23   52.30    6.79   5-0.52782 0.57919-0.84219 0.64486 0.11648 0.49904
   1  -5 -13  169.00    8.18   5-0.52589 0.57805-0.84487 0.68005 0.10517-0.45296
   1  -5  21  142.13    7.85   5-0.52676 0.57866-0.84369 0.67908 0.11020 0.45215
   1  -4 -11   91.59    8.04   5-0.52546 0.57831-0.84544 0.71408 0.10266-0.39676
   1  -4  19   22.81    6.81   5-0.52676 0.57849-0.84369 0.71284 0.11020 0.39722
   1  -3  -8  814.12   16.05   5-0.52887 0.58152-0.84064 0.74185 0.12282-0.33650
   1  -3  17   10.76    9.90   5-0.52844 0.57982-0.84127 0.74330 0.12025 0.33470
   1  -2  -5    9.75   12.51   5-0.52761 0.57991-0.84249 0.77612 0.11522-0.25100
   1  -2  13   36.69    8.08   5-0.52568 0.57774-0.84516 0.77929 0.10391 0.24457
   1  -2  14  638.65   12.54   5-0.52886 0.58090-0.84065 0.77461 0.12276 0.25185
   1  -1   8    2.52   11.05   5-0.52782 0.57952-0.84219 0.81019 0.11648 0.09452
   1  -1   9  212.48   14.98   6-0.52970 0.58192-0.83935 0.80617 0.12797 0.11233
   2 -17 -23    5.88    5.94   5-0.52633 0.63064-0.84428 0.28411 0.10769-0.72315
   2 -16 -22    1.55    8.34   5-0.52844 0.63301-0.84127 0.31457 0.12025-0.70836
   2 -15 -22   37.70    6.43   5-0.52589 0.62941-0.84487 0.35105 0.10517-0.69433
   2 -14 -21   60.90    6.49   5-0.52718 0.63159-0.84309 0.38249 0.11271-0.67554
   2 -13 -20  339.27    9.91   5-0.52844 0.63262-0.84127 0.41306 0.12025-0.65634
   2 -12 -19  152.06    9.45   6-0.52920 0.63366-0.84013 0.44552 0.12485-0.63375
   2 -11 -18  251.69   10.34   6-0.52965 0.63415-0.83942 0.47735 0.12766-0.60966
   2 -11  27    5.66    6.20   5-0.52740 0.63151-0.84279 0.48023 0.11397 0.60877
   2 -10 -17  435.98   11.07   6-0.52958 0.63403-0.83953 0.51005 0.12722-0.58274
   2 -10  26   42.65    6.75   5-0.52761 0.63138-0.84249 0.51365 0.11522 0.58106
   2  -9 -16   55.36   10.47   5-0.52889 0.63327-0.84060 0.54483 0.12295-0.55126
   2  -9  25  128.17    9.83   5-0.52824 0.63201-0.84158 0.54532 0.11899 0.55080
   2  -8 -15    8.16    7.15   5-0.52761 0.63219-0.84249 0.57977 0.11522-0.51574
   2  -8  24  139.23    9.40   5-0.52910 0.63252-0.84028 0.57578 0.12427 0.51834
   2  -7  22  201.03    7.54   5-0.52718 0.63113-0.84309 0.61226 0.11271 0.47666
   2  -6 -12 1134.99   11.79   5-0.52676 0.63136-0.84369 0.64583 0.11020-0.43139
   2  -6  20   22.34    7.42   5-0.52611 0.63036-0.84457 0.64700 0.10643 0.42959
   2  -6  21   40.57    9.87   6-0.52980 0.63428-0.83920 0.64061 0.12856 0.43337
   2  -5 -10   98.56    8.28   5-0.52633 0.63133-0.84428 0.67987 0.10769-0.37550
   2  -5  18   70.54    7.77   5-0.52611 0.63027-0.84457 0.67987 0.10643 0.37572
   2  -5  19   78.60    9.91   6-0.52969 0.63355-0.83936 0.67385 0.12792 0.38100
   2  -4  -7 2333.56   20.55   6-0.52920 0.63401-0.84012 0.70876 0.12489-0.31219
   2  -4  16  313.30    8.60   5-0.52803 0.63240-0.84188 0.71014 0.11774 0.31075
   2  -3  -4 7164.55   36.37   5-0.52718 0.63199-0.84309 0.74442 0.11271-0.21935
   2  -3  12  326.34    9.86   5-0.52568 0.63008-0.84516 0.74597 0.10391 0.21799
   2  -3  13  486.13   12.49   5-0.52906 0.63331-0.84034 0.74146 0.12401 0.22390
   2  -2   4 2117.39   32.28   5-0.52906 0.63345-0.84034 0.77452 0.12401-0.01677
   2  -2   5 1349.20   25.33   5-0.52906 0.63338-0.84034 0.77467 0.12401 0.00981
   2  -2   6   18.02   16.54   6-0.52940 0.63270-0.83981 0.77460 0.12613 0.03205
   3 -18 -21   18.70    8.55   5-0.52894 0.68592-0.84052 0.24771 0.12330-0.68519
   3 -17 -21    7.32    5.76   5-0.52697 0.68326-0.84339 0.28369 0.11146-0.67385
   3 -16 -20    2.69    8.89   5-0.52886 0.68540-0.84065 0.31360 0.12276-0.65829
   3 -15 -20   15.90    6.33   5-0.52633 0.68201-0.84428 0.34951 0.10769-0.64362
   3 -14 -19   72.02    6.52   5-0.52761 0.68367-0.84249 0.38052 0.11522-0.62400
   3 -13 -18  330.52   10.18   5-0.52845 0.68461-0.84126 0.41239 0.12030-0.60239
   3 -12 -17    6.66    9.43   6-0.52906 0.68492-0.84034 0.44626 0.12401-0.57743
   3 -12  26  176.68    9.78   5-0.52828 0.68388-0.84151 0.44611 0.11925 0.57736
   3 -11 -16   11.92    9.50   5-0.52891 0.68554-0.84056 0.47853 0.12311-0.55024
   3 -11  25   19.18    9.07   5-0.52841 0.68459-0.84132 0.47917 0.12006 0.54943
   3 -10 -15    2.41    6.65   5-0.52803 0.68476-0.84188 0.51262 0.11774-0.51970
   3 -10  24   22.27    8.97   5-0.52906 0.68597-0.84034 0.51095 0.12401 0.51827
   3  -9 -14   42.10    7.34   5-0.52676 0.68367-0.84369 0.54650 0.11020-0.48552
   3  -9  22    0.20    6.85   5-0.52589 0.68261-0.84487 0.54807 0.10517 0.48374
   3  -8 -12   16.18   10.30   5-0.52906 0.68576-0.84034 0.57662 0.12401-0.44615
   3  -8  21  138.04    7.29   5-0.52824 0.68445-0.84158 0.57858 0.11899 0.44410
   3  -7  19  138.87    7.82   5-0.52697 0.68332-0.84339 0.61278 0.11146 0.39767
   3  -6  17   76.43    7.26   5-0.52740 0.68371-0.84279 0.64539 0.11397 0.34164
   3  -5  -6 4567.41   24.66   5-0.52654 0.68367-0.84399 0.67953 0.10894-0.26941
   3  -5  14  404.20    9.29   5-0.52611 0.68285-0.84457 0.67978 0.10643 0.26926
   3  -5  15   60.20   10.59   6-0.52937 0.68561-0.83986 0.67444 0.12591 0.27557
   3  -4  -2 4880.78   34.54   5-0.52697 0.68384-0.84339 0.71195 0.11146-0.16475
   3  -4  11  363.12   13.06   5-0.52907 0.68549-0.84032 0.70867 0.12410 0.17028
   4 -18 -19   29.28    8.91   5-0.52864 0.73679-0.84097 0.24896 0.12145-0.62969
   4 -17 -19    3.66    6.10   5-0.52633 0.73520-0.84428 0.28414 0.10769-0.61657
   4 -16 -18    1.86    6.02   5-0.52803 0.73677-0.84188 0.31533 0.11774-0.59935
   4 -15 -17    6.34    8.97   6-0.52926 0.73764-0.84003 0.34762 0.12527-0.58016
   4 -14 -17  265.00    7.67   5-0.52589 0.73474-0.84487 0.38374 0.10517-0.56081
   4 -14  25   42.64    6.69   5-0.52676 0.73494-0.84369 0.38259 0.11020 0.55990
   4 -13 -16  230.30    7.50   5-0.52633 0.73518-0.84428 0.41618 0.10769-0.53662
   4 -13  24    8.08    6.39   5-0.52633 0.73610-0.84428 0.41587 0.10769 0.53413
   4 -12 -15   24.84    6.91   5-0.52633 0.73501-0.84428 0.44968 0.10769-0.50916
   4 -12  23    8.36    6.40   5-0.52633 0.73496-0.84428 0.44918 0.10769 0.50818
   4 -11  22   37.46    6.49   5-0.52718 0.73570-0.84309 0.48134 0.11271 0.47681
   4 -10 -12  387.63   11.48   5-0.52868 0.73757-0.84092 0.51123 0.12167-0.44316
   4 -10  21  351.42   10.48   5-0.52844 0.73664-0.84127 0.51157 0.12025 0.44277
   4  -9 -11  150.72    7.95   5-0.52611 0.73512-0.84457 0.54806 0.10643-0.40126
   4  -9  19    5.01    6.72   5-0.52633 0.73503-0.84428 0.54753 0.10769 0.40056
   4  -8  -9  330.30    8.81   5-0.52676 0.73603-0.84369 0.58021 0.11020-0.35128
   4  -8  18    6.34    9.85   5-0.52951 0.73721-0.83965 0.57541 0.12677 0.35505
   4  -7  15   33.74    7.41   5-0.52718 0.73593-0.84309 0.61291 0.11271 0.28906
   4  -6  -3 1641.43   19.67   6-0.52984 0.73880-0.83912 0.64189 0.12884-0.20941
   4  -6  12 1336.27   14.27   5-0.52740 0.73603-0.84279 0.64510 0.11397 0.20763
   4  -5   5   11.91   12.30   5-0.52906 0.73773-0.84034 0.67606 0.12401 0.00974
   4  -5   6   25.32   11.82   5-0.52949 0.73788-0.83968 0.67507 0.12666 0.03424
   5 -19 -17   25.88    9.02   5-0.52844 0.78885-0.84127 0.21575 0.12025-0.57658
   5 -18 -17   -5.86    6.22   5-0.52654 0.78735-0.84399 0.25187 0.10894-0.56390
   5 -17 -16   13.66    9.05   5-0.52844 0.78875-0.84128 0.28142 0.12022-0.54779
   5 -16 -15  259.95   10.13   6-0.52939 0.79041-0.83983 0.31296 0.12606-0.52799
   5 -15 -15   44.29    6.70   5-0.52611 0.78731-0.84457 0.35031 0.10643-0.50888
   5 -15  23   18.25    6.39   5-0.52654 0.78714-0.84399 0.35015 0.10894 0.50777
   5 -14 -14   68.62    6.68   5-0.52654 0.78770-0.84399 0.38348 0.10894-0.48380
   5 -14  22   11.27    6.40   5-0.52589 0.78656-0.84487 0.38296 0.10517 0.48455
   5 -13 -13    8.47    6.92   5-0.52654 0.78731-0.84399 0.41725 0.10894-0.45572
   5 -13  21   90.52    7.34   5-0.52611 0.78638-0.84457 0.41573 0.10643 0.45716
   5 -12 -11    0.90   10.32   6-0.52947 0.79132-0.83971 0.44483 0.12652-0.42142
   5 -12  20   54.70    6.83   5-0.52718 0.78751-0.84309 0.44803 0.11271 0.42360
   5 -11 -10  719.50   12.73   5-0.52784 0.78937-0.84216 0.48008 0.11659-0.38486
   5 -11  19  136.15    9.81   5-0.52906 0.78951-0.84034 0.47819 0.12401 0.38532
   5 -10  -8   11.24   10.04   6-0.52947 0.79040-0.83971 0.51049 0.12652-0.34114
   5 -10  17  505.09    9.43   5-0.52782 0.78860-0.84219 0.51318 0.11648 0.33963
   5  -9  15    3.22   10.29   6-0.52906 0.79137-0.84034 0.54498 0.12401 0.27838
   5  -8  -3  982.28   15.69   6-0.53004 0.79119-0.83880 0.57548 0.13010-0.21094
   5  -8  12   46.25    7.35   5-0.52740 0.78845-0.84279 0.57966 0.11397 0.20808
   5  -7   7  106.23   11.25   5-0.52846 0.78963-0.84125 0.61084 0.12034 0.06801
   5  -7   8    2.59   11.52   5-0.52961 0.78883-0.83949 0.60943 0.12741 0.08698
   6 -20 -15    2.63    6.24   5-0.52654 0.83998-0.84399 0.18570 0.10894-0.51099
   6 -19 -14   20.22    8.80   5-0.52878 0.84135-0.84077 0.21553 0.12228-0.49690
   6 -18 -14    8.64    6.24   5-0.52654 0.83913-0.84399 0.25082 0.10894-0.48400
   6 -17 -13  126.42    7.05   5-0.52740 0.84077-0.84279 0.28299 0.11397-0.46303
   6 -16 -12   12.68    8.94   5-0.52852 0.84099-0.84116 0.31463 0.12070-0.44179
   6 -16  21   19.25    9.38   5-0.52890 0.84125-0.84058 0.31430 0.12305 0.43998
   6 -15 -11    5.73    8.91   6-0.52906 0.84137-0.84034 0.34635 0.12401-0.41667
   6 -15  20  158.29    9.99   5-0.52886 0.84134-0.84064 0.34744 0.12281 0.41427
   6 -14 -10    3.12    9.26   5-0.52803 0.84145-0.84188 0.38203 0.11774-0.38411
   6 -14  19    5.89    9.03   5-0.52906 0.84155-0.84034 0.37962 0.12401 0.38468
   6 -13  -9   -5.03    7.17   5-0.52676 0.83977-0.84369 0.41571 0.11020-0.35148
   6 -12  16   19.96    9.13   5-0.52906 0.84172-0.84034 0.44560 0.12401 0.30579
   6 -11  -5  121.73   10.75   5-0.52790 0.84152-0.84208 0.47987 0.11695-0.25126
   6 -11  14   27.37    9.80   5-0.52906 0.84202-0.84034 0.47843 0.12401 0.25065
   6 -10  -2    3.40    9.29   6-0.52897 0.84097-0.84048 0.51276 0.12346-0.17710
   6 -10  11   10.92    9.54   5-0.52875 0.84226-0.84082 0.51167 0.12209 0.17242
   7 -21 -11   34.16    9.24   6-0.52967 0.89467-0.83940 0.14826 0.12777-0.42259
   7 -20 -11   -0.97    8.77   6-0.52855 0.89198-0.84112 0.18265 0.12087-0.41483
   7 -19 -10   99.75    9.18   6-0.52922 0.89454-0.84009 0.21473 0.12502-0.39348
   7 -18 -10    5.94    6.33   5-0.52676 0.89169-0.84369 0.25131 0.11020-0.37810
   7 -17  18    3.64    8.69   6-0.53005 0.89379-0.83878 0.27848 0.13018 0.35177
   7 -16  -7   54.02    8.88   6-0.53022 0.89584-0.83852 0.31153 0.13120-0.31893
   7 -15  -6   36.12    9.35   6-0.52906 0.89431-0.84034 0.34718 0.12401-0.28463
   7 -15  15   69.41    9.62   5-0.52782 0.89270-0.84219 0.34797 0.11648 0.28709
   7 -14  -4    8.44    9.92   6-0.53007 0.89516-0.83876 0.37883 0.13028-0.23778
   7 -14  14   58.12   11.23   6-0.53090 0.89524-0.83741 0.37599 0.13551 0.24026
   7 -13  -2   41.37    9.99   6-0.52899 0.89425-0.84044 0.41226 0.12359-0.17807
   7 -13  11  109.32   10.24   5-0.52827 0.89359-0.84153 0.41321 0.11920 0.17747
   8 -21  -6   10.67    8.73   6-0.52947 0.94658-0.83971 0.14856 0.12652-0.28769
   8 -20  -6   -0.10    6.14   5-0.52697 0.94449-0.84339 0.18543 0.11146-0.27291
   8 -20  -5   10.08    8.41   6-0.52984 0.94806-0.83912 0.18171 0.12885-0.26280
   8 -19  -5    8.54    6.22   5-0.52718 0.94476-0.84309 0.21779 0.11271-0.24692
   8 -19  -4   41.88    8.82   6-0.53045 0.94771-0.83815 0.21180 0.13266-0.24069
   8 -19  14   11.99   10.98   6-0.53070 0.94716-0.83773 0.21199 0.13427 0.24112
   8 -18  -3   38.18    8.98   6-0.52947 0.94685-0.83971 0.24713 0.12652-0.20835
   8 -18  13    2.32   10.34   6-0.53184 0.94781-0.83581 0.24320 0.14161 0.20696
   8 -17  -1  170.55   10.54   6-0.53023 0.94778-0.83850 0.27804 0.13129-0.15942
   8 -17  11    1.33   11.89   6-0.53022 0.94674-0.83852 0.27846 0.13120 0.16317
   8 -16   2   88.70   11.65   6-0.53011 0.94761-0.83869 0.31116 0.13056-0.07865
   8 -16   3   42.99   10.85   7-0.53264 0.94977-0.83439 0.30697 0.14689-0.06820
   8 -16   4    5.40   11.96   7-0.53423 0.95157-0.83140 0.30466 0.15772-0.05102
   8 -16   5    4.22   13.49   8-0.53709 0.95385-0.82537 0.29828 0.17840-0.04555
 -15   4   2   26.63   11.71   7-0.53382-0.24991-0.83101 0.96219 0.15960-0.10615
 -15   4   3   22.64    9.57   7-0.53211-0.25245-0.83424 0.96496 0.14797-0.06825
 -15   4   6    6.13    8.86   6-0.53097-0.25217-0.83626 0.96722 0.14042 0.02085
 -15   4   7   -4.04    9.22   7-0.53182-0.25263-0.83477 0.96640 0.14601 0.04231
 -15   4   8   18.94    9.17   7-0.53221-0.25222-0.83405 0.96518 0.14864 0.06604
 -15   4   9   13.14    8.82   7-0.53271-0.25063-0.83313 0.96368 0.15199 0.08974
 -14   2  -9    3.32   11.14   6-0.53181-0.20008-0.83478 0.90035 0.14597-0.38599
 -14   4  11   38.34    8.75   6-0.53114-0.20127-0.83597 0.96738 0.14153 0.15265
 -14   4  12   92.75    9.01   7-0.53238-0.19996-0.83374 0.96450 0.14978 0.17142
 -13  -2 -18   23.07    6.80   6-0.53077-0.14842-0.83660 0.76998 0.13913-0.62041
 -13  -1 -16    8.37    8.81   6-0.53273-0.14603-0.83310 0.80070 0.15213-0.58082
 -13   3  17   17.85    5.91   6-0.53038-0.14955-0.83726 0.93567 0.13662 0.31918
 -13   3  18   28.19    8.83   6-0.53244-0.14673-0.83363 0.93159 0.15017 0.33216
 -13   4  13   19.90    8.47   6-0.53096-0.14873-0.83627 0.96675 0.14038 0.20734
 -13   4  14   17.68    8.61   7-0.53274-0.14678-0.83307 0.96349 0.15221 0.22329
 -12  -3 -20   12.59    6.41   6-0.52959-0.09656-0.83856 0.73887 0.13161-0.66684
 -12  -2 -18    3.32    9.06   6-0.53229-0.09461-0.83392 0.76869 0.14914-0.63253
 -12   0 -15   -3.86    9.04   7-0.53154-0.09570-0.83527 0.83323 0.14413-0.54450
 -12   1 -13   16.19    9.29   6-0.53084-0.09590-0.83649 0.86834 0.13957-0.48651
 -12   2  21    9.72    6.22   6-0.53096-0.09625-0.83627 0.90093 0.14038 0.42290
 -12   3  18   36.48    6.55   6-0.53077-0.09694-0.83660 0.93446 0.13913 0.34230
 -12   3  19    9.54    8.84   7-0.53305-0.09379-0.83250 0.93030 0.15428 0.35430
 -12   4  14   29.46    6.08   6-0.53096-0.09657-0.83627 0.96711 0.14038 0.23485
 -12   4  15   19.97    8.69   7-0.53281-0.09440-0.83294 0.96352 0.15268 0.25000
 -12   5   5   32.38    9.41   7-0.53356-0.09371-0.83150 0.99523 0.15783-0.02377
 -12   5   6   21.33    9.26   7-0.53348-0.09375-0.83167 0.99550 0.15726 0.00358
 -12   5   7    1.94    8.90   7-0.53393-0.09312-0.83079 0.99518 0.16037 0.02765
 -11  -5 -22    6.13    8.91   6-0.53229-0.04238-0.83392 0.67089 0.14914-0.74038
 -11  -4 -21   26.30    9.26   6-0.53229-0.04219-0.83392 0.70186 0.14914-0.71111
 -11  -3 -20   -1.17    6.32   6-0.53096-0.04352-0.83627 0.73644 0.14038-0.67514
 -11  -1 -17    9.88    6.24   6-0.53096-0.04379-0.83627 0.80307 0.14038-0.59431
 -11   0 -15   -2.05    9.02   6-0.53229-0.04248-0.83392 0.83368 0.14914-0.55065
 -11   1 -13  159.40   10.57   6-0.53234-0.04291-0.83382 0.86662 0.14948-0.49715
 -11   2  21   27.24    6.46   6-0.53018-0.04487-0.83759 0.90306 0.13537 0.42697
 -11   2  22   42.23    9.17   7-0.53270-0.04306-0.83315 0.89785 0.15193 0.43799
 -11   3  18   19.95    6.05   6-0.52999-0.04615-0.83791 0.93631 0.13412 0.34789
 -11   3  19    7.55    8.96   6-0.53229-0.04265-0.83392 0.93167 0.14914 0.36056
 -11   4  14  136.19    6.73   6-0.52979-0.04597-0.83824 0.96915 0.13287 0.24186
 -11   4  15   73.08    8.95   6-0.53196-0.04345-0.83451 0.96588 0.14697 0.25504
 -11   5   3   51.09   10.68   7-0.53324-0.04136-0.83213 0.99629 0.15561-0.07514
 -11   5   4    3.00   10.09   6-0.53217-0.04226-0.83414 0.99825 0.14833-0.04058
 -11   5   5   18.32    9.93   6-0.53181-0.04291-0.83479 0.99896 0.14594-0.01265
 -11   5   6    9.70    9.09   6-0.53200-0.04198-0.83444 0.99900 0.14723 0.01263
 -11   5   7   71.98    9.67   6-0.53218-0.04242-0.83412 0.99829 0.14840 0.03898
 -11   5   8    2.29    9.16   7-0.53287-0.04058-0.83284 0.99721 0.15306 0.06184
 -11   5   9  108.01    9.43   7-0.53365-0.04096-0.83133 0.99566 0.15846 0.08291
 -10  -4 -21   76.76    9.06   6-0.53236 0.00978-0.83379 0.70205 0.14960-0.71219
 -10  -3 -20   84.16    6.82   6-0.53115 0.00834-0.83594 0.73623 0.14163-0.67681
 -10  -1 -17   31.95    9.59   6-0.53115 0.00848-0.83594 0.80262 0.14163-0.59657
 -10   0 -15   -0.85    8.81   7-0.53284 0.01048-0.83289 0.83252 0.15288-0.55404
 -10   1 -13   20.80    9.64   6-0.53254 0.01029-0.83345 0.86679 0.15084-0.49874
 -10   1  24   97.67    9.14   6-0.53180 0.00856-0.83481 0.86770 0.14585 0.49689
 -10   2 -11   14.71   10.39   6-0.53060 0.00805-0.83690 0.90194 0.13800-0.43195
 -10   2  21   11.36    6.42   6-0.52979 0.00672-0.83824 0.90275 0.13287 0.42998
 -10   2  22   24.68    8.81   7-0.53254 0.00904-0.83346 0.89833 0.15082 0.43910
 -10   3  -8  450.24   15.38   6-0.53213 0.00955-0.83420 0.93271 0.14809-0.36069
 -10   3  18   -0.07    6.02   6-0.52959 0.00657-0.83856 0.93651 0.13161 0.35043
 -10   3  19   23.60    8.96   6-0.53210 0.00892-0.83426 0.93275 0.14789 0.36028
 -10   4  15   53.70    8.96   6-0.53161 0.00908-0.83514 0.96620 0.14463 0.25749
 -10   5   2    9.51   12.52   7-0.53361 0.01239-0.83141 0.99451 0.15818-0.10418
 -10   5   3  469.37   13.33   7-0.53270 0.01019-0.83316 0.99741 0.15190-0.07149
 -10   5   4  126.34   10.78   6-0.53170 0.00926-0.83499 0.99925 0.14519-0.03803
 -10   5   5   67.62   10.76   6-0.53129 0.00824-0.83570 0.99994 0.14254-0.00842
 -10   5   6   64.59   10.48   6-0.53141 0.00877-0.83549 0.99981 0.14332 0.01786
 -10   5   7   27.12   10.23   6-0.53161 0.00894-0.83514 0.99905 0.14465 0.04262
 -10   5   8  127.80   10.19   7-0.53239 0.01012-0.83374 0.99785 0.14979 0.06475
 -10   5   9   39.87   10.04   7-0.53319 0.01113-0.83223 0.99621 0.15523 0.08624
  -9  -7 -24   37.38    8.84   7-0.53277 0.06259-0.83302 0.60308 0.15240-0.79541
  -9  -5 -22   11.95    9.13   7-0.53303 0.06292-0.83254 0.66762 0.15413-0.74205
  -9  -4 -21   33.33    9.16   6-0.53216 0.06137-0.83416 0.70155 0.14826-0.71018
  -9  -3 -20    6.96    6.23   6-0.53058 0.06069-0.83693 0.73788 0.13788-0.67242
  -9  -1 -17   73.02    7.04   6-0.53058 0.05964-0.83693 0.80362 0.13788-0.59240
  -9   0 -15   -5.08    9.39   7-0.53219 0.06290-0.83409 0.83327 0.14851-0.54955
  -9   0  26   11.37    8.67   7-0.53220 0.06219-0.83407 0.83402 0.14856 0.54813
  -9   1 -13   55.09   10.64   6-0.53213 0.06171-0.83421 0.86662 0.14805-0.49542
  -9   1  24   46.08    9.08   6-0.53212 0.06122-0.83423 0.86697 0.14798 0.49450
  -9   2  21   79.65    6.68   6-0.53018 0.05878-0.83759 0.90237 0.13537 0.42686
  -9   2  22   52.75    8.99   7-0.53299 0.06198-0.83261 0.89782 0.15388 0.43591
  -9   3  18    1.01    6.46   6-0.53018 0.05951-0.83759 0.93580 0.13537 0.34743
  -9   3  19   14.03    9.28   7-0.53252 0.06152-0.83349 0.93150 0.15068 0.35844
  -9   4  14  506.81    8.74   6-0.52999 0.05899-0.83791 0.96875 0.13412 0.24096
  -9   4  15    8.20    9.15   7-0.53222 0.06279-0.83403 0.96539 0.14871 0.25318
  -9   5   3  117.39   13.66   7-0.53427 0.06429-0.83011 0.99461 0.16276-0.08232
  -9   5   4  572.39   13.80   7-0.53290 0.06280-0.83277 0.99703 0.15329-0.04601
  -9   5   5  617.20   13.59   7-0.53232 0.06207-0.83386 0.99802 0.14936-0.01533
  -9   5   6   -0.33    9.98   6-0.53229 0.06209-0.83392 0.99807 0.14914 0.01062
  -9   5   7  174.34   11.44   7-0.53256 0.06220-0.83341 0.99744 0.15099 0.03669
  -9   5   8   -9.41    9.45   7-0.53284 0.06244-0.83289 0.99620 0.15288 0.06146
  -8  -8 -25   17.21    8.53   6-0.53181 0.11409-0.83478 0.57036 0.14596-0.81369
  -8  -7 -24   26.40    8.91   6-0.53199 0.11411-0.83447 0.60381 0.14711-0.78919
  -8  -6 -23   32.87    8.78   6-0.53211 0.11417-0.83424 0.63581 0.14796-0.76364
  -8  -5 -22    1.51    9.13   6-0.53173 0.11389-0.83494 0.66956 0.14538-0.73426
  -8  -4 -21   18.33    6.68   6-0.53077 0.11246-0.83660 0.70445 0.13913-0.70109
  -8  -2 -18   26.86    9.38   6-0.53229 0.11450-0.83392 0.76752 0.14914-0.63106
  -8  -1  27   11.34    5.86   6-0.53058 0.11198-0.83693 0.80347 0.13788 0.58466
  -8   0 -15    4.36    7.16   6-0.52999 0.11126-0.83791 0.83743 0.13412-0.53548
  -8   0  25   16.38    5.77   6-0.53018 0.11141-0.83759 0.83741 0.13537 0.53504
  -8   0  26   72.94    9.14   7-0.53293 0.11431-0.83271 0.83187 0.15351 0.54301
  -8   1  23    6.33    6.02   6-0.53018 0.11186-0.83759 0.86944 0.13537 0.48118
  -8   2  21  104.93    6.62   6-0.53135 0.11243-0.83561 0.90070 0.14288 0.41963
  -8   3  18   37.37    6.81   6-0.53135 0.11318-0.83561 0.93409 0.14288 0.33868
  -8   4  13  524.63    9.07   6-0.52959 0.11127-0.83856 0.96991 0.13161 0.21676
  -8   4  14    0.78   10.12   7-0.53191 0.11404-0.83460 0.96688 0.14664 0.22856
  -7  -8 -25    6.37    6.18   6-0.52979 0.16405-0.83824 0.57411 0.13287-0.80250
  -7  -7 -24   14.79    6.47   6-0.53018 0.16457-0.83759 0.60761 0.13537-0.77734
  -7  -6 -23   37.45    6.67   6-0.53018 0.16532-0.83759 0.63932 0.13537-0.75132
  -7  -5 -22   10.67    6.35   6-0.52979 0.16288-0.83824 0.67313 0.13287-0.72174
  -7  -3 -19   13.08    9.30   6-0.53229 0.16645-0.83392 0.73499 0.14914-0.65775
  -7  -2 -18  510.16    9.55   6-0.52979 0.16387-0.83824 0.77198 0.13287-0.61461
  -7  -2  28   20.75    6.32   6-0.53018 0.16274-0.83759 0.77187 0.13537 0.61454
  -7  -1 -16   32.17   10.31   6-0.53210 0.16612-0.83426 0.80104 0.14789-0.57558
  -7  -1  27   75.93    9.04   6-0.53212 0.16552-0.83423 0.80136 0.14800 0.57479
  -7   0 -14  126.58   10.78   7-0.53282 0.16756-0.83293 0.83337 0.15271-0.52722
  -7   0  25    2.44    9.00   7-0.53229 0.16618-0.83392 0.83642 0.14914 0.52228
  -7   1 -12   -0.43   10.24   7-0.53247 0.16678-0.83358 0.86591 0.15039-0.47213
  -7   1  23   33.55    8.49   7-0.53207 0.16612-0.83432 0.86753 0.14766 0.46885
  -7   2  20    7.26    6.57   6-0.53058 0.16567-0.83693 0.90289 0.13788 0.39676
  -7   3  17   64.40    7.60   6-0.53096 0.16516-0.83627 0.93478 0.14038 0.31468
  -7   4  12  289.60    8.65   6-0.53018 0.16434-0.83759 0.96876 0.13537 0.18628
  -7   4  13    7.11   10.44   6-0.53216 0.16641-0.83416 0.96559 0.14826 0.20033
  -6 -10 -26   11.29    6.05   6-0.53058 0.21752-0.83693 0.50778 0.13788-0.83394
  -6  -9 -25   14.42    8.70   6-0.53178 0.21888-0.83484 0.53776 0.14574-0.81458
  -6  -8 -24   91.07    9.00   6-0.53234 0.21877-0.83383 0.56997 0.14947-0.79241
  -6  -7 -23   24.37    8.94   7-0.53274 0.21934-0.83307 0.60234 0.15221-0.76793
  -6  -6 -22  260.17   10.24   7-0.53251 0.21930-0.83351 0.63622 0.15061-0.74013
  -6  -5 -21   24.29    9.24   6-0.53229 0.21904-0.83392 0.66795 0.14914-0.71171
  -6  -4 -20    6.73    6.42   6-0.53115 0.21891-0.83594 0.70426 0.14163-0.67584
  -6  -3  29   94.99    6.72   6-0.53058 0.21584-0.83693 0.73821 0.13788 0.63906
  -6  -2 -17   60.94   10.48   6-0.53191 0.21823-0.83460 0.76866 0.14664-0.60183
  -6  -2  28   -3.67    9.02   7-0.53219 0.21806-0.83409 0.76799 0.14851 0.60216
  -6  -1  26   17.76    6.35   6-0.53096 0.21703-0.83627 0.80281 0.14038 0.55533
  -6   0  24    0.90    6.27   6-0.53077 0.21739-0.83660 0.83610 0.13913 0.50370
  -6   1  22   62.29    6.64   6-0.53135 0.21712-0.83561 0.86807 0.14288 0.44654
  -6   2  19  199.26    7.66   6-0.53058 0.21710-0.83693 0.90299 0.13788 0.37096
  -6   2  20   25.31    9.53   7-0.53282 0.21984-0.83293 0.89782 0.15272 0.38173
  -6   3  -5  614.68   21.21   7-0.53528 0.22260-0.82799 0.92684 0.17006-0.30329
  -6   3  16   49.92   10.05   6-0.53159 0.21787-0.83517 0.93378 0.14450 0.28422
  -6   4   0  388.35   17.78   7-0.53400 0.22128-0.83065 0.96212 0.16086-0.16083
  -6   4  10  279.43    8.07   6-0.53077 0.21736-0.83660 0.96770 0.13913 0.12890
  -6   4  11   11.91    9.69   7-0.53243 0.21949-0.83366 0.96483 0.15008 0.14567
  -5 -11 -26   -3.48    6.19   6-0.53135 0.26993-0.83561 0.47268 0.14288-0.83930
  -5 -10 -25    7.22    8.63   7-0.53247 0.27175-0.83358 0.50418 0.15039-0.82017
  -5  -8 -24  184.99    7.08   6-0.52939 0.26825-0.83888 0.57515 0.13036-0.77330
  -5  -7 -23   37.94    6.46   6-0.52979 0.26823-0.83824 0.60717 0.13287-0.74844
  -5  -6 -22   35.52    6.25   6-0.52939 0.26817-0.83888 0.64114 0.13036-0.71958
  -5  -4 -19   31.50   10.23   6-0.53238 0.27205-0.83375 0.70215 0.14973-0.65860
  -5  -3 -18  167.39    8.12   6-0.53058 0.26939-0.83693 0.73769 0.13788-0.61969
  -5  -3  28  195.83    7.29   6-0.52979 0.26736-0.83824 0.73987 0.13287 0.61732
  -5  -3  29   18.14    8.87   7-0.53273 0.27111-0.83310 0.73265 0.15212 0.62425
  -5  -2 -16  102.39   10.91   7-0.53294 0.27204-0.83270 0.76724 0.15356-0.58147
  -5  -2  27  143.48    6.88   6-0.53135 0.26849-0.83561 0.76879 0.14288 0.58042
  -5  -1  25    6.71    6.48   6-0.53058 0.26823-0.83693 0.80344 0.13788 0.53159
  -5   0  23   -0.94    6.22   6-0.53058 0.26834-0.83693 0.83640 0.13788 0.47804
  -5   1 -10    4.20   11.07   7-0.53303 0.27239-0.83254 0.86574 0.15413-0.42075
  -5   1  21   10.43    9.42   6-0.53199 0.27105-0.83445 0.86845 0.14717 0.41530
  -5   2  18   -3.42    7.44   6-0.53135 0.26986-0.83561 0.90129 0.14288 0.33923
  -5   3  14  226.76    8.09   6-0.53115 0.26977-0.83594 0.93432 0.14163 0.23360
  -4 -12 -26    7.88    5.79   6-0.53135 0.32225-0.83561 0.43920 0.14288-0.83908
  -4 -11 -25   17.02    8.39   7-0.53280 0.32480-0.83296 0.47067 0.15261-0.82085
  -4 -10 -25  128.92    6.95   6-0.52939 0.32041-0.83888 0.50886 0.13036-0.79952
  -4  -9 -24   79.36    6.58   6-0.53018 0.32117-0.83759 0.54023 0.13537-0.77836
  -4  -8 -23    7.67    6.05   6-0.53058 0.32188-0.83693 0.57401 0.13788-0.75350
  -4  -7 -22    6.72    6.77   6-0.53096 0.32226-0.83627 0.60558 0.14038-0.72821
  -4  -6 -21  132.09    6.96   6-0.53058 0.32145-0.83693 0.63859 0.13788-0.69982
  -4  -5 -20  224.90    8.02   6-0.52939 0.32064-0.83888 0.67416 0.13036-0.66601
  -4  -5  30   -0.52    6.32   6-0.53018 0.32024-0.83759 0.67172 0.13537 0.66797
  -4  -4  29   11.00    6.30   6-0.53135 0.32179-0.83561 0.70305 0.14288 0.63415
  -4  -3 -17    5.53    6.77   6-0.53077 0.32341-0.83660 0.73682 0.13913-0.59446
  -4  -3  27   19.34    6.58   6-0.52939 0.31959-0.83888 0.73910 0.13036 0.59297
  -4  -3  28   10.43    8.93   7-0.53284 0.32320-0.83289 0.73396 0.15288 0.59737
  -4  -2 -15   30.01   10.00   7-0.53274 0.32449-0.83308 0.76771 0.15220-0.55336
  -4  -2  26    6.40    6.46   6-0.53154 0.32187-0.83527 0.76861 0.14413 0.55290
  -4  -1  24   49.55    6.49   6-0.53096 0.32126-0.83627 0.80310 0.14038 0.50193
  -4   0  22  109.95    7.35   6-0.53135 0.32212-0.83561 0.83510 0.14288 0.44611
  -4   1  -9   45.73    8.32   6-0.52959 0.32148-0.83856 0.87129 0.13161-0.37190
  -4   1  19    4.04    7.04   6-0.53018 0.32067-0.83759 0.87042 0.13537 0.37387
  -4   1  20   71.80   10.64   7-0.53272 0.32338-0.83312 0.86520 0.15203 0.38352
  -4   2  16  541.03    9.36   6-0.53096 0.32209-0.83627 0.90192 0.14038 0.28832
  -4   3  10   48.22    7.88   6-0.52939 0.32162-0.83888 0.93714 0.13036 0.13707
  -4   3  11   17.91    7.46   6-0.53115 0.32247-0.83594 0.93443 0.14163 0.15262
  -4   3  12 1634.91   15.10   7-0.53278 0.32395-0.83300 0.93115 0.15246 0.16869
  -3 -13 -26   24.14    5.94   6-0.53058 0.37380-0.83693 0.40787 0.13788-0.83353
  -3 -12 -25   56.32    8.87   6-0.53210 0.37576-0.83426 0.43809 0.14789-0.81717
  -3 -10 -24    1.72    5.93   6-0.52999 0.37381-0.83791 0.50815 0.13412-0.77651
  -3  -9 -23  198.22    6.80   6-0.53058 0.37398-0.83693 0.54063 0.13788-0.75419
  -3  -8 -22    3.92    6.02   6-0.53096 0.37502-0.83627 0.57280 0.14038-0.72953
  -3  -7 -21  717.15    8.92   6-0.53096 0.37435-0.83627 0.60556 0.14038-0.70294
  -3  -6 -20   19.86    7.16   6-0.53058 0.37392-0.83693 0.63915 0.13788-0.67279
  -3  -6  30   15.46    6.40   6-0.52979 0.37159-0.83824 0.64141 0.13287 0.67115
  -3  -5 -19  200.01    7.98   6-0.52939 0.37265-0.83888 0.67364 0.13036-0.63899
  -3  -5  29   12.98    6.14   6-0.53058 0.37349-0.83693 0.67192 0.13788 0.63953
  -3  -4 -17  137.85   10.45   6-0.53237 0.37605-0.83376 0.70232 0.14972-0.60524
  -3  -4  28  -12.22    8.97   7-0.53201 0.37526-0.83443 0.70326 0.14726 0.60384
  -3  -3 -16  495.47    8.92   6-0.52979 0.37318-0.83824 0.73939 0.13287-0.56125
  -3  -3  26  142.49    6.97   6-0.53018 0.37237-0.83759 0.73913 0.13537 0.56133
  -3  -2 -14 1597.21   12.80   6-0.53135 0.37473-0.83561 0.76982 0.14288-0.51761
  -3  -2  24   -5.55    6.16   6-0.52919 0.37175-0.83920 0.77342 0.12911 0.51356
  -3  -2  25   64.59    9.26   6-0.53232 0.37504-0.83387 0.76766 0.14932 0.51977
  -3  -1 -12   60.28   11.07   6-0.53154 0.37511-0.83527 0.80270 0.14413-0.46466
  -3  -1  23  113.68    9.72   6-0.53214 0.37484-0.83420 0.80049 0.14811 0.46784
  -3   0 -10  322.52    9.77   6-0.52959 0.37325-0.83856 0.83835 0.13161-0.39846
  -3   0  20   97.92    7.63   6-0.53018 0.37333-0.83759 0.83687 0.13537 0.40065
  -3   1  -7  176.27   10.46   6-0.52999 0.37395-0.83791 0.87070 0.13412-0.32082
  -3   1  17   40.08    7.00   6-0.52999 0.37316-0.83791 0.87047 0.13412 0.32151
  -3   1  18   -5.50   10.17   7-0.53247 0.37482-0.83358 0.86605 0.15039 0.33135
  -3   2  13  138.39    7.96   6-0.53018 0.37393-0.83759 0.90307 0.13537 0.21233
  -3   2  14 1585.91   14.62   6-0.53235 0.37571-0.83381 0.89914 0.14954 0.22545
  -2 -13 -25   86.06    6.51   6-0.53058 0.42663-0.83693 0.40850 0.13788-0.80751
  -2 -12 -24  259.89    9.60   6-0.53212 0.42753-0.83423 0.43839 0.14798-0.79120
  -2 -10 -23   83.80    6.62   6-0.52979 0.42527-0.83824 0.50880 0.13287-0.74919
  -2  -9 -22   49.79    6.58   6-0.53058 0.42552-0.83693 0.54014 0.13788-0.72677
  -2  -8 -21   15.34    7.03   6-0.53058 0.42698-0.83693 0.57372 0.13788-0.69969
  -2  -7 -20   24.23    7.21   6-0.53038 0.42597-0.83726 0.60659 0.13662-0.67205
  -2  -7  30  101.56    6.94   6-0.52979 0.42437-0.83824 0.60837 0.13287 0.67061
  -2  -6 -19   26.45    7.45   6-0.52939 0.42531-0.83888 0.64163 0.13036-0.63913
  -2  -6  29   -6.84    6.08   6-0.53018 0.42476-0.83759 0.63905 0.13537 0.64122
  -2  -5  28   54.87    6.76   6-0.53135 0.42601-0.83561 0.67057 0.14288 0.60734
  -2  -4 -16  315.37    8.55   6-0.53096 0.42628-0.83627 0.70420 0.14038-0.56872
  -2  -4  26   -1.63    6.32   6-0.52939 0.42407-0.83888 0.70665 0.13036 0.56646
  -2  -4  27   13.48    8.81   7-0.53284 0.42761-0.83289 0.70132 0.15288 0.57041
  -2  -3 -14   -7.11   10.66   7-0.53257 0.42844-0.83340 0.73536 0.15101-0.52606
  -2  -3  25   10.09    6.38   6-0.53154 0.42671-0.83527 0.73659 0.14413 0.52486
  -2  -2  23  103.45    7.36   6-0.53096 0.42587-0.83627 0.76985 0.14038 0.47555
  -2  -1 -10    4.22   12.72   6-0.53229 0.43022-0.83392 0.80211 0.14914-0.41540
  -2  -1  21  638.37   11.65   6-0.53174 0.42735-0.83491 0.80227 0.14547 0.41713
  -2   0  18   29.15    7.22   6-0.53058 0.42593-0.83693 0.83664 0.13788 0.34493
  -2   1  -4 1298.86   26.35   7-0.53276 0.42926-0.83305 0.86578 0.15230-0.25902
  -2   1  14  164.98    8.34   6-0.52939 0.42549-0.83888 0.87168 0.13036 0.24412
  -2   1  15   24.33   10.71   6-0.53173 0.42696-0.83494 0.86756 0.14538 0.25594
  -2   2   2   14.78   16.26   7-0.53312 0.42863-0.83236 0.89829 0.15477-0.10082
  -2   2   3  543.52   15.62   6-0.52999 0.42619-0.83791 0.90345 0.13412-0.05398
  -2   2   7   -1.01   10.66   6-0.52979 0.42585-0.83824 0.90360 0.13287 0.05309
  -2   2   8  444.99   11.70   6-0.53096 0.42702-0.83627 0.90161 0.14038 0.07350
  -2   2   9  104.91   13.14   6-0.53232 0.42855-0.83386 0.89927 0.14935 0.09112
  -1 -15 -25   27.84    5.97   6-0.53096 0.47797-0.83627 0.34204 0.14038-0.80965
  -1 -14 -24    5.13    8.65   6-0.53229 0.48012-0.83392 0.37397 0.14914-0.79413
  -1 -13 -24  112.36    6.44   6-0.53018 0.47802-0.83759 0.40901 0.13537-0.77797
  -1 -12 -23   67.80    6.47   6-0.53154 0.47968-0.83527 0.43977 0.14413-0.75998
  -1 -11 -22   13.79    8.85   7-0.53266 0.48050-0.83323 0.46983 0.15163-0.74125
  -1  -9 -21   37.22    6.80   6-0.52939 0.47707-0.83888 0.54223 0.13036-0.69246
  -1  -8 -20  725.86    9.48   6-0.52939 0.47702-0.83888 0.57468 0.13036-0.66581
  -1  -7  29   -1.51    6.32   6-0.53096 0.47802-0.83627 0.60521 0.14038 0.63653
  -1  -6 -17    5.03    9.90   7-0.53247 0.48062-0.83358 0.63634 0.15039-0.60433
  -1  -6  28   76.74    9.30   6-0.53180 0.47882-0.83480 0.63735 0.14589 0.60376
  -1  -5 -16   47.74    7.56   6-0.53058 0.47860-0.83693 0.67200 0.13788-0.56612
  -1  -5  26  114.33    6.78   6-0.52979 0.47712-0.83824 0.67428 0.13287 0.56372
  -1  -4 -14  780.92   12.64   7-0.53274 0.48083-0.83307 0.70157 0.15221-0.52702
  -1  -4  25    9.02    6.24   6-0.53135 0.47828-0.83561 0.70312 0.14288 0.52631
  -1  -3  23   30.76    6.76   6-0.53058 0.47791-0.83693 0.73774 0.13788 0.47702
  -1  -2  21    7.94    7.43   6-0.53096 0.47820-0.83627 0.77037 0.14038 0.42206
  -1  -1  -8   -0.21   10.59   6-0.53135 0.47939-0.83561 0.80319 0.14288-0.35517
  -1  -1  18 1399.72   11.67   6-0.52939 0.47715-0.83888 0.80556 0.13036 0.35183
  -1  -1  19   10.14   10.47   6-0.53229 0.47906-0.83392 0.80180 0.14914 0.35775
  -1   0  -5    0.71   10.98   6-0.52919 0.47488-0.83920 0.83969 0.12911-0.26537
  -1   0  15    6.88    7.64   6-0.53018 0.47854-0.83759 0.83751 0.13537 0.26469
  -1   0  16  172.59   10.79   7-0.53268 0.48002-0.83319 0.83283 0.15178 0.27648
  -1   1  10 2326.83   16.80   6-0.53096 0.47915-0.83627 0.86887 0.14038 0.12702
  -1   1  11   -1.77   11.58   7-0.53284 0.48103-0.83289 0.86580 0.15288 0.14014
   0 -16 -24  258.97    9.20   6-0.53212 0.53199-0.83423 0.30632 0.14800-0.79005
   0 -15 -24   -5.79    6.07   6-0.52979 0.53067-0.83824 0.34454 0.13287-0.77507
   0 -14 -23    5.88    8.50   6-0.53173 0.53143-0.83494 0.37283 0.14538-0.76135
   0 -12 -22   33.93    6.18   6-0.53018 0.53037-0.83759 0.44203 0.13537-0.72418
   0 -11 -21   -5.33    6.35   6-0.53096 0.53090-0.83627 0.47429 0.14038-0.70309
   0 -10 -20  367.96   10.53   6-0.53173 0.53147-0.83492 0.50512 0.14545-0.68085
   0  -9 -19   -5.12   10.15   7-0.53201 0.53214-0.83443 0.53735 0.14726-0.65518
   0  -8 -18  479.28    8.74   6-0.53135 0.53164-0.83561 0.57233 0.14288-0.62529
   0  -8  29   -0.45    8.77   6-0.53229 0.53105-0.83392 0.57018 0.14914 0.62676
   0  -7 -17   -0.13    7.43   6-0.53058 0.53028-0.83693 0.60696 0.13788-0.59296
   0  -7  27    6.78    6.35   6-0.52939 0.52827-0.83888 0.60857 0.13036 0.59210
   0  -6  26   42.52    6.08   6-0.53077 0.52977-0.83660 0.63926 0.13913 0.55746
   0  -5 -14   -1.97    7.34   6-0.53135 0.53176-0.83561 0.67128 0.14288-0.51751
   0  -5  25  -10.55    8.95   7-0.53238 0.53182-0.83375 0.66878 0.14976 0.51965
   0  -4 -12    5.00   11.18   7-0.53284 0.53346-0.83289 0.70195 0.15286-0.47316
   0  -4  23   22.05    6.46   6-0.53135 0.53090-0.83561 0.70386 0.14288 0.47217
   0  -3  21   -1.44    7.12   6-0.53135 0.53056-0.83561 0.73663 0.14288 0.41973
   0  -2  -8  802.01   13.39   6-0.53096 0.53131-0.83627 0.77041 0.14038-0.35400
   0  -2  18  171.86    7.71   6-0.52939 0.52935-0.83888 0.77233 0.13036 0.35169
   0  -2  19   -5.95   10.41   6-0.53229 0.53184-0.83392 0.76754 0.14914 0.35836
   0  -1  -5   -1.03   10.80   6-0.53018 0.53023-0.83759 0.80462 0.13537-0.26929
   0  -1  15    6.05    7.49   6-0.52979 0.52971-0.83824 0.80530 0.13287 0.26722
   0  -1  16    3.39   10.50   7-0.53247 0.53080-0.83358 0.80033 0.15039 0.27969
   0   0  10   43.02    9.24   6-0.53018 0.53082-0.83759 0.83769 0.13537 0.13119
   0   0  11    6.97   12.29   6-0.53213 0.53218-0.83421 0.83461 0.14806 0.14452
   1 -17 -23   65.05    8.65   6-0.53218 0.58480-0.83412 0.27426 0.14838-0.76409
   1 -16 -23   48.13    6.35   6-0.53018 0.58277-0.83759 0.31047 0.13537-0.75171
   1 -15 -22  250.80    9.57   6-0.53213 0.58460-0.83421 0.33967 0.14808-0.73755
   1 -14 -22   23.78    6.07   6-0.52979 0.58205-0.83824 0.37702 0.13287-0.72126
   1 -13 -21    2.43    6.28   6-0.53096 0.58349-0.83627 0.40861 0.14038-0.70266
   1 -12 -20  301.99    9.81   6-0.53212 0.58422-0.83422 0.43843 0.14803-0.68384
   1 -11 -19   77.54    9.75   7-0.53271 0.58534-0.83313 0.47173 0.15200-0.66034
   1 -10  29   31.26    6.51   6-0.53115 0.58212-0.83594 0.50740 0.14163 0.63528
   1  -9 -17   38.93   10.29   7-0.53284 0.58567-0.83289 0.53671 0.15288-0.60842
   1  -9  28   44.38    6.69   6-0.53135 0.58273-0.83561 0.53974 0.14288 0.60749
   1  -8 -16  155.44   10.56   6-0.53234 0.58453-0.83382 0.57018 0.14951-0.57832
   1  -8  27   17.85    8.80   6-0.53173 0.58350-0.83494 0.57105 0.14538 0.57744
   1  -7 -15    6.08    7.08   6-0.53096 0.58332-0.83627 0.60600 0.14038-0.54199
   1  -7  26  349.17   10.14   7-0.53258 0.58370-0.83337 0.60169 0.15114 0.54528
   1  -6  24   66.05    6.72   6-0.53096 0.58293-0.83627 0.63892 0.14038 0.50213
   1  -5 -12   13.34    8.00   6-0.53018 0.58230-0.83759 0.67355 0.13537-0.45660
   1  -5  22    5.21    6.79   6-0.52979 0.58135-0.83824 0.67463 0.13287 0.45512
   1  -4 -10  151.09    8.60   6-0.53058 0.58282-0.83693 0.70515 0.13788-0.40534
   1  -4  20   83.45    6.83   6-0.52979 0.58223-0.83824 0.70653 0.13287 0.40269
   1  -4  21   13.13   10.16   7-0.53272 0.58377-0.83312 0.70092 0.15204 0.41017
   1  -3  18    1.24    7.12   6-0.53096 0.58312-0.83627 0.73706 0.14038 0.34225
   1  -2  15  342.60    9.02   6-0.53115 0.58349-0.83594 0.76977 0.14163 0.25990
   1  -1  10 2303.03   17.94   6-0.53135 0.58387-0.83561 0.80271 0.14288 0.12445
   2 -18 -22   45.79    8.77   6-0.53175 0.63610-0.83489 0.24177 0.14555-0.73347
   2 -17 -22    8.19    6.01   6-0.52979 0.63492-0.83824 0.27868 0.13287-0.72132
   2 -16 -21   15.77    8.67   6-0.53186 0.63604-0.83470 0.30783 0.14627-0.70839
   2 -15 -21   -6.35    6.03   6-0.52939 0.63419-0.83888 0.34477 0.13036-0.69288
   2 -14 -20   83.51    6.56   6-0.53096 0.63539-0.83627 0.37486 0.14038-0.67597
   2 -13 -19  130.35    9.08   6-0.53212 0.63645-0.83423 0.40567 0.14798-0.65694
   2 -12 -18  252.86   10.24   7-0.53280 0.63731-0.83296 0.43816 0.15260-0.63488
   2 -11  28  128.23    7.11   6-0.53077 0.63362-0.83660 0.47445 0.13913 0.61099
   2 -10  27   10.30    6.44   6-0.53096 0.63507-0.83627 0.50660 0.14038 0.58308
   2  -9 -15   92.30   10.61   7-0.53277 0.63726-0.83302 0.53664 0.15241-0.55424
   2  -9  26   11.50    6.45   6-0.53154 0.63622-0.83527 0.53867 0.14413 0.55233
   2  -8 -14   -6.65   10.36   7-0.53201 0.63610-0.83443 0.56988 0.14726-0.52143
   2  -8  25    0.95    9.15   6-0.53229 0.63695-0.83392 0.56897 0.14914 0.52024
   2  -7 -13  592.25    9.53   6-0.52939 0.63397-0.83888 0.60852 0.13036-0.47860
   2  -7  23   11.82    6.66   6-0.53038 0.63499-0.83726 0.60637 0.13662 0.47882
   2  -6 -11   84.22    7.92   6-0.53096 0.63570-0.83627 0.63887 0.14038-0.43474
   2  -6  22   19.54    9.33   6-0.53247 0.63606-0.83358 0.63599 0.15036 0.43725
   2  -5  -9   87.67    8.94   6-0.53096 0.63562-0.83627 0.67237 0.14038-0.38098
   2  -5  20   59.97   10.29   6-0.53242 0.63625-0.83367 0.66831 0.15003 0.38586
   2  -4  17   -0.18    7.52   6-0.53077 0.63493-0.83660 0.70522 0.13913 0.31621
   2  -3  14    3.04    6.98   6-0.53154 0.63647-0.83527 0.73678 0.14413 0.22950
   2  -2   3  534.25   24.33   6-0.53116 0.63558-0.83592 0.77022 0.14170-0.06161
   2  -2   7    1.00   10.04   6-0.53038 0.63451-0.83726 0.77189 0.13662 0.04937
   2  -2   8  433.49   15.49   6-0.53192 0.63652-0.83459 0.76888 0.14665 0.06712
   3 -18 -20   20.02    8.62   6-0.53218 0.68926-0.83412 0.24173 0.14838-0.68379
   3 -17 -20   10.15    6.01   6-0.53038 0.68718-0.83726 0.27718 0.13662-0.67236
   3 -16 -19   -0.55    8.91   7-0.53219 0.68903-0.83409 0.30702 0.14851-0.65736
   3 -15 -19  222.27    7.54   6-0.52979 0.68646-0.83824 0.34381 0.13287-0.64168
   3 -14 -18   -0.80    6.00   6-0.53096 0.68803-0.83627 0.37488 0.14038-0.62232
   3 -13 -17  101.32    9.44   6-0.53173 0.68884-0.83492 0.40687 0.14544-0.60099
   3 -12 -16   14.56    9.80   7-0.53239 0.68879-0.83374 0.43966 0.14980-0.57751
   3 -12  27    8.87    9.13   6-0.53191 0.68865-0.83460 0.43929 0.14664 0.57677
   3 -11 -15   11.45    9.90   6-0.53234 0.68973-0.83383 0.47224 0.14946-0.55002
   3 -11  26  316.42   10.23   6-0.53193 0.68764-0.83457 0.47331 0.14673 0.55052
   3 -10 -14  164.30   10.73   6-0.53175 0.68878-0.83490 0.50561 0.14552-0.52078
   3 -10  25   53.96    9.30   6-0.53229 0.68855-0.83392 0.50506 0.14914 0.52042
   3  -9 -13   -1.91    7.18   6-0.53058 0.68772-0.83693 0.54086 0.13788-0.48559
   3  -9  23  174.58    7.19   6-0.52959 0.68576-0.83856 0.54211 0.13161 0.48575
   3  -9  24    4.86    8.94   7-0.53273 0.68773-0.83310 0.53568 0.15212 0.49008
   3  -8 -11  397.49   11.69   7-0.53302 0.68978-0.83255 0.56944 0.15408-0.44858
   3  -8  22   15.66    6.31   6-0.53115 0.68706-0.83594 0.57349 0.14163 0.44639
   3  -7 -10  108.24    8.04   6-0.52979 0.68644-0.83824 0.60794 0.13287-0.40060
   3  -7  20   13.61    7.09   6-0.52999 0.68593-0.83791 0.60719 0.13412 0.40138
   3  -6  -8  636.78   11.21   6-0.52939 0.68614-0.83888 0.64165 0.13036-0.34460
   3  -6  18   46.90    7.28   6-0.53038 0.68670-0.83726 0.63982 0.13662 0.34563
   3  -5  -5    3.41   12.87   6-0.53154 0.68741-0.83527 0.67188 0.14413-0.27796
   3  -5  16  239.51   11.37   6-0.53229 0.68894-0.83392 0.66923 0.14914 0.27929
   3  -4  -1  349.98   21.65   7-0.53413 0.69053-0.83038 0.69915 0.16180-0.18843
   3  -4  12   16.64   11.25   6-0.53135 0.68813-0.83561 0.70401 0.14288 0.17756
   4 -19 -19   -2.50    6.32   6-0.52959 0.73901-0.83856 0.21248 0.13161-0.64013
   4 -18 -18   19.42    9.01   6-0.53173 0.74074-0.83494 0.24190 0.14538-0.62759
   4 -17 -18   19.43    6.41   6-0.52979 0.73918-0.83824 0.27873 0.13287-0.61404
   4 -16 -17    4.16    6.44   6-0.53135 0.73981-0.83561 0.30928 0.14288-0.59848
   4 -15 -16  221.84    9.18   7-0.53241 0.74157-0.83368 0.33990 0.14999-0.57943
   4 -14 -16   12.77    6.24   6-0.52939 0.73938-0.83888 0.37702 0.13036-0.55892
   4 -13 -15   15.61    6.55   6-0.52999 0.73896-0.83791 0.40989 0.13412-0.53588
   4 -13  25    7.44    6.30   6-0.52999 0.73864-0.83791 0.40980 0.13412 0.53514
   4 -12 -14   30.15    6.83   6-0.52999 0.73821-0.83791 0.44329 0.13412-0.50970
   4 -12  24   92.79    6.94   6-0.52999 0.73776-0.83791 0.44290 0.13412 0.50943
   4 -11 -13   -6.89    6.70   6-0.52939 0.73856-0.83888 0.47704 0.13036-0.47773
   4 -11  23    8.03    6.48   6-0.53058 0.73894-0.83693 0.47568 0.13788 0.47722
   4 -10 -11  244.20   11.05   6-0.53229 0.74136-0.83392 0.50458 0.14914-0.44392
   4 -10  22    8.47    9.01   6-0.53193 0.74056-0.83457 0.50555 0.14676 0.44286
   4  -9 -10    9.34    6.77   6-0.52999 0.74100-0.83791 0.53959 0.13412-0.40128
   4  -9  20  113.93    7.15   6-0.52999 0.73866-0.83791 0.54112 0.13412 0.40223
   4  -8  -8  147.06    7.93   6-0.53077 0.73985-0.83660 0.57345 0.13913-0.35360
   4  -8  19   -2.61   10.40   7-0.53257 0.74039-0.83340 0.56956 0.15101 0.35741
   4  -7  -6  143.54    8.48   6-0.52959 0.73856-0.83856 0.60838 0.13161-0.29262
   4  -7  16   48.15    6.99   6-0.53018 0.73905-0.83759 0.60697 0.13537 0.29299
   4  -6  13  174.22    8.49   6-0.53038 0.73946-0.83726 0.63964 0.13662 0.21133
   4  -5   7  691.41   16.92   6-0.53097 0.73999-0.83626 0.67164 0.14045 0.04676
   4  -5   8   29.47   11.33   6-0.53234 0.74047-0.83383 0.66972 0.14947 0.06340
   5 -20 -17    3.62    6.22   6-0.52939 0.79047-0.83888 0.18125 0.13036-0.58593
   5 -20 -16    5.81    8.98   7-0.53303 0.79376-0.83254 0.17435 0.15413-0.58356
   5 -19 -16    1.32    8.73   6-0.53154 0.79322-0.83527 0.20925 0.14413-0.57276
   5 -18 -16    3.97    6.16   6-0.52979 0.79093-0.83824 0.24647 0.13287-0.56104
   5 -17 -15   62.56    6.57   6-0.53135 0.79269-0.83561 0.27566 0.14288-0.54476
   5 -16 -14  121.66    9.41   7-0.53257 0.79342-0.83340 0.30671 0.15101-0.52683
   5 -15 -14   31.47    6.69   6-0.52959 0.79102-0.83856 0.34487 0.13161-0.50648
   5 -14 -13   19.16    6.58   6-0.52999 0.79095-0.83791 0.37746 0.13412-0.48283
   5 -14  23   17.62    6.61   6-0.52999 0.78994-0.83791 0.37795 0.13412 0.48277
   5 -13 -12   22.38    6.81   6-0.52999 0.79101-0.83791 0.40987 0.13412-0.45554
   5 -13  22   40.25    6.69   6-0.52999 0.79036-0.83791 0.40977 0.13412 0.45543
   5 -12 -10    5.57   10.21   7-0.53288 0.79412-0.83282 0.43914 0.15312-0.42159
   5 -12  21    5.97    6.29   6-0.53096 0.79140-0.83627 0.44130 0.14038 0.42312
   5 -11  -9    2.41   10.06   6-0.53154 0.79253-0.83527 0.47281 0.14413-0.38675
   5 -11  20  157.16    9.98   6-0.53229 0.79272-0.83392 0.47128 0.14914 0.38687
   5 -10  -7    0.49    9.84   7-0.53321 0.79313-0.83219 0.50364 0.15538-0.34425
   5 -10  18  221.86    8.16   6-0.53115 0.79198-0.83594 0.50673 0.14163 0.34100
   5  -9  16   91.95   10.85   6-0.53122 0.79210-0.83583 0.53935 0.14204 0.28652
   5  -8  13   19.86    7.51   6-0.53038 0.79125-0.83726 0.57427 0.13662 0.21141
   5  -7   9  379.37   12.89   6-0.53249 0.79343-0.83354 0.60257 0.15051 0.09023
   6 -21 -14    3.64    6.42   6-0.53115 0.84436-0.83594 0.14475 0.14163-0.51673
   6 -20 -14   -3.95    6.25   6-0.52959 0.84361-0.83856 0.17970 0.13161-0.50694
   6 -19 -13   28.40    8.84   7-0.53203 0.84434-0.83438 0.20959 0.14744-0.49412
   6 -18 -13    5.48    6.12   6-0.52959 0.84272-0.83856 0.24558 0.13161-0.48017
   6 -18 -12   26.52    9.19   7-0.53296 0.84645-0.83266 0.24117 0.15370-0.47581
   6 -17 -12   79.47    6.95   6-0.53077 0.84419-0.83660 0.27594 0.13913-0.46071
   6 -16 -11  -10.31    8.97   7-0.53191 0.84408-0.83460 0.30753 0.14664-0.44050
   6 -15 -10   61.58    9.65   6-0.53176 0.84503-0.83488 0.34074 0.14561-0.41344
   6 -15  21   15.94    9.05   6-0.53233 0.84477-0.83383 0.34006 0.14945 0.41314
   6 -14  -9   37.95    9.66   6-0.53145 0.84405-0.83542 0.37496 0.14357-0.38485
   6 -14  20  153.90   10.02   6-0.53248 0.84449-0.83356 0.37189 0.15046 0.38546
   6 -13  -8  115.70    7.73   6-0.52999 0.84357-0.83791 0.40954 0.13412-0.34902
   6 -13  18    3.89    6.47   6-0.52979 0.84269-0.83824 0.40981 0.13287 0.34940
   6 -12  17  120.66   10.17   6-0.53229 0.84494-0.83392 0.43862 0.14914 0.30652
   6 -11  -4   56.85   10.07   6-0.53161 0.84472-0.83515 0.47297 0.14460-0.25269
   6 -11  15   76.61   10.18   6-0.53229 0.84509-0.83392 0.47177 0.14914 0.25229
   6 -10  -1   12.69    9.35   7-0.53229 0.84514-0.83392 0.50560 0.14914-0.17652
   6 -10  12    2.93    9.43   6-0.53191 0.84502-0.83460 0.50597 0.14664 0.17460
   7 -21 -10   -0.33    8.78   7-0.53238 0.89785-0.83375 0.14225 0.14976-0.41767
   7 -20 -10   51.10    6.69   6-0.53077 0.89636-0.83660 0.17778 0.13913-0.40719
   7 -16  -6  469.50   11.54   7-0.53317 0.89863-0.83226 0.30504 0.15513-0.31683
   7 -16  17    2.98    8.75   6-0.53038 0.89532-0.83726 0.30991 0.13662 0.32002
   7 -15  -5   56.24    9.49   6-0.53208 0.89754-0.83430 0.34041 0.14775-0.28201
   7 -15  16   25.40    8.92   6-0.53212 0.89696-0.83422 0.34068 0.14802 0.28205
   7 -14  -3   85.96   10.61   7-0.53317 0.89849-0.83227 0.37120 0.15512-0.23645
   7 -13  -1   29.55    9.84   6-0.53208 0.89757-0.83429 0.40587 0.14776-0.17486
   7 -13  12   -0.54    8.62   6-0.53229 0.89775-0.83392 0.40587 0.14914 0.17248
   7 -12   8  291.64   19.01   7-0.53393 0.89939-0.83077 0.43455 0.16041 0.05392
   8 -21  -5   51.50    9.03   6-0.53195 0.94941-0.83454 0.14271 0.14686-0.28095
   8 -20  -4   31.96    8.36   7-0.53259 0.95012-0.83336 0.17482 0.15116-0.25964
   8 -19  -3   12.13    8.62   7-0.53254 0.95073-0.83346 0.20738 0.15080-0.23198
   8 -18  -2   20.81    8.79   7-0.53216 0.94958-0.83414 0.24074 0.14831-0.20267
   8 -17   0  176.60   10.38   7-0.53243 0.95023-0.83366 0.27330 0.15009-0.15191
   8 -17  12   70.58   13.33   7-0.53574 0.95254-0.82700 0.26640 0.17340 0.14813
 -15   1 -10   31.75   11.78   8-0.53705-0.24716-0.82314 0.85629 0.18611-0.45308
 -15   4   1   22.95   11.45   8-0.53593-0.24814-0.82575 0.95674 0.17757-0.15076
 -15   4  10    2.16    6.23   7-0.53358-0.25041-0.83074 0.96201 0.16052 0.10754
 -14  -1 -15    7.31    8.97   8-0.53562-0.19498-0.82645 0.79309 0.17522-0.57677
 -14   0 -13   -4.52   11.25   8-0.53706-0.19461-0.82310 0.82262 0.18624-0.53395
 -14   1 -11   21.53   11.49   8-0.53670-0.19474-0.82397 0.85682 0.18339-0.47709
 -14   4  13    4.27    5.75   7-0.53358-0.19736-0.83074 0.96193 0.16052 0.18854
 -14   4  14   -6.82    8.52   8-0.53523-0.19611-0.82730 0.95930 0.17236 0.20273
 -13  -2 -17    8.04    8.91   8-0.53591-0.14291-0.82579 0.76047 0.17741-0.63325
 -13   0 -14  292.45   12.14   7-0.53432-0.14556-0.82923 0.82886 0.16579-0.53995
 -13   1 -12    7.15    9.09   7-0.53462-0.14301-0.82860 0.86044 0.16794-0.48882
 -13   4  15   27.17    6.25   7-0.53428-0.14531-0.82931 0.96072 0.16551 0.23619
 -13   4  16   50.11    8.91   8-0.53572-0.14368-0.82623 0.95666 0.17597 0.25307
 -13   5   5  104.75   10.01   8-0.53656-0.14298-0.82429 0.98848 0.18236-0.04780
 -13   5   6   40.48    9.34   8-0.53609-0.14330-0.82537 0.98943 0.17880-0.01781
 -13   5   7   27.52    9.07   8-0.53602-0.14316-0.82554 0.98957 0.17825 0.00929
 -13   5   8    4.73    8.93   8-0.53631-0.14150-0.82488 0.98924 0.18044 0.03478
 -12  -4 -20   11.17    8.99   7-0.53548-0.09091-0.82675 0.69627 0.17423-0.71187
 -12  -3 -19    7.70    9.33   7-0.53497-0.09172-0.82785 0.72832 0.17049-0.67894
 -12  -1 -16   86.26    9.56   7-0.53535-0.09218-0.82705 0.79390 0.17322-0.60087
 -12   2 -10   -2.90    9.02   8-0.53557-0.09103-0.82656 0.89205 0.17485-0.44247
 -12   3  -7    8.50   12.92   8-0.53880-0.08819-0.81867 0.91760 0.20021-0.38738
 -12   3  20   49.01    8.81   7-0.53517-0.09229-0.82743 0.92690 0.17193 0.36372
 -12   4  16    8.41    6.30   7-0.53446-0.09271-0.82895 0.96051 0.16676 0.26222
 -12   4  17    6.88    8.56   8-0.53598-0.09036-0.82563 0.95645 0.17795 0.27745
 -12   5   2   98.59   12.17   8-0.53753-0.08923-0.82196 0.98666 0.18989-0.13569
 -12   5   3    5.77    9.39   7-0.53536-0.09152-0.82701 0.99141 0.17333-0.09275
 -12   5   4  105.92    9.82   7-0.53420-0.09329-0.82949 0.99390 0.16488-0.05768
 -12   5   8   26.51    6.49   7-0.53393-0.09334-0.83003 0.99425 0.16302 0.05152
 -12   5   9   18.67    8.62   7-0.53470-0.09189-0.82844 0.99310 0.16848 0.07215
 -12   5  10   10.01    8.50   7-0.53548-0.09060-0.82675 0.99141 0.17423 0.09377
 -12   5  11   13.66    8.37   8-0.53608-0.08934-0.82541 0.98913 0.17867 0.11638
 -11  -3 -19   11.15    8.97   8-0.53584-0.03813-0.82596 0.72696 0.17686-0.68554
 -11  -2 -18    2.18    6.47   7-0.53393-0.04081-0.83003 0.76325 0.16302-0.64472
 -11  -1 -16   19.66    9.02   8-0.53627-0.03835-0.82496 0.79276 0.18016-0.60823
 -11   2  23   16.71    8.94   7-0.53508-0.03992-0.82762 0.89455 0.17127 0.44520
 -11   3  20    3.84    6.39   7-0.53428-0.04109-0.82931 0.92801 0.16551 0.37028
 -11   4  16   64.04    6.33   7-0.53340-0.04151-0.83109 0.96218 0.15928 0.26921
 -11   4  17   32.52    8.75   7-0.53548-0.03863-0.82675 0.95891 0.17423 0.28105
 -11   5   1   57.44   13.32   8-0.53796-0.03589-0.82088 0.98543 0.19331-0.16605
 -11   5   2  191.60   11.60   7-0.53502-0.03975-0.82776 0.99230 0.17081-0.11705
 -11   5  10   31.20    6.60   7-0.53428-0.04055-0.82931 0.99393 0.16551 0.10208
 -11   5  11  308.28   10.09   7-0.53535-0.03950-0.82703 0.99175 0.17326 0.12179
 -11   5  12   17.75    8.71   8-0.53631-0.03712-0.82488 0.98926 0.18044 0.14131
 -10  -6 -23    5.51    6.05   7-0.53340 0.01141-0.83109 0.63208 0.15928-0.77479
 -10  -5 -22    6.10    6.47   7-0.53304 0.01070-0.83180 0.66619 0.15678-0.74568
 -10  -3 -19   37.41    9.13   8-0.53585 0.01391-0.82592 0.72761 0.17698-0.68582
 -10  -2 -18   20.32    6.65   7-0.53411 0.01131-0.82967 0.76326 0.16426-0.64596
 -10   2  23   10.96    6.28   7-0.53463 0.01169-0.82858 0.89407 0.16800 0.44784
 -10   3  20   88.73    6.95   7-0.53411 0.01104-0.82967 0.92846 0.16426 0.37134
 -10   4  16    3.07    5.93   7-0.53340 0.01094-0.83109 0.96329 0.15928 0.26830
 -10   4  17   22.37    8.75   7-0.53527 0.01261-0.82722 0.95904 0.17264 0.28306
 -10   5   1  225.66   13.85   8-0.53756 0.01541-0.82188 0.98652 0.19015-0.16294
 -10   5  10  143.56    7.43   7-0.53393 0.01166-0.83003 0.99443 0.16302 0.10484
 -10   5  11   14.99    9.32   8-0.53529 0.01424-0.82716 0.99254 0.17284 0.12119
 -10   5  12  370.92   10.54   8-0.53607 0.01387-0.82543 0.98958 0.17860 0.14339
  -9  -6 -23   35.12    6.51   7-0.53268 0.06283-0.83250 0.63444 0.15428-0.77043
  -9  -3 -19   16.71    9.32   7-0.53548 0.06679-0.82675 0.72750 0.17423-0.68288
  -9  -2 -18  205.19    7.68   7-0.53358 0.06258-0.83074 0.76421 0.16052-0.64196
  -9  -1 -16    4.31    9.14   7-0.53559 0.06669-0.82651 0.79476 0.17504-0.60329
  -9   1  25   12.49    6.48   7-0.53428 0.06307-0.82931 0.86157 0.16551 0.50379
  -9   2 -10  195.31   11.39   8-0.53681 0.06670-0.82371 0.88995 0.18424-0.45122
  -9   2  23  273.52    9.87   7-0.53497 0.06399-0.82785 0.89293 0.17049 0.44573
  -9   3  20    3.02    6.17   7-0.53463 0.06321-0.82858 0.92782 0.16800 0.36776
  -9   4  16    2.30    6.49   7-0.53376 0.06257-0.83038 0.96181 0.16177 0.26663
  -9   4  17   37.69    8.85   7-0.53556 0.06531-0.82659 0.95775 0.17477 0.28025
  -9   5   2   42.22   10.41   8-0.53585 0.06594-0.82593 0.99018 0.17696-0.12358
  -9   5   9    7.37    6.88   7-0.53358 0.06327-0.83074 0.99486 0.16052 0.07962
  -9   5  10   29.08    9.91   7-0.53480 0.06458-0.82822 0.99306 0.16924 0.09871
  -9   5  11   59.11   10.42   8-0.53557 0.06586-0.82654 0.99070 0.17491 0.11942
  -8  -9 -25    8.82    8.88   8-0.53534 0.11740-0.82706 0.52841 0.17318-0.84089
  -8  -8 -24  140.75    9.24   8-0.53557 0.11768-0.82655 0.56349 0.17489-0.81776
  -8  -5 -21   78.75    9.21   8-0.53603 0.11808-0.82552 0.66152 0.17831-0.74065
  -8  -4 -20  101.87    9.56   7-0.53548 0.11695-0.82675 0.69491 0.17423-0.70960
  -8  -3 -19   99.52    6.97   7-0.53411 0.11612-0.82967 0.73063 0.16426-0.67291
  -8  -1 -16  111.70    7.59   7-0.53428 0.11638-0.82931 0.79636 0.16551-0.59361
  -8   0 -14   58.61   10.65   8-0.53565 0.11833-0.82637 0.82657 0.17550-0.55037
  -8   0  27   10.69    8.67   8-0.53548 0.11718-0.82675 0.82755 0.17423 0.54914
  -8   1 -12  258.26   11.99   8-0.53580 0.11816-0.82604 0.85939 0.17659-0.49761
  -8   1  24   83.96    6.69   7-0.53286 0.11519-0.83215 0.86549 0.15553 0.48764
  -8   1  25   37.04    9.13   7-0.53535 0.11785-0.82704 0.86010 0.17323 0.49646
  -8   2 -10  180.26    8.69   7-0.53358 0.11589-0.83074 0.89647 0.16052-0.42784
  -8   2  22    8.04    6.14   7-0.53358 0.11500-0.83074 0.89595 0.16052 0.42917
  -8   2  23    6.08    8.78   8-0.53598 0.11946-0.82563 0.89124 0.17796 0.43766
  -8   3  -7   62.00   11.21   7-0.53534 0.11745-0.82707 0.92573 0.17316-0.35968
  -8   3  19   90.97    7.09   7-0.53340 0.11511-0.83109 0.92980 0.15928 0.34980
  -8   3  20  762.20   11.10   7-0.53553 0.11726-0.82663 0.92506 0.17462 0.36145
  -8   4  15   83.68    7.11   7-0.53322 0.11522-0.83145 0.96297 0.15803 0.24405
  -8   4  16  174.51   10.40   7-0.53514 0.11733-0.82749 0.95939 0.17174 0.25680
  -8   5   4  708.54   13.75   8-0.53569 0.11829-0.82629 0.99069 0.17577-0.06840
  -8   5   5  137.29   10.54   7-0.53486 0.11726-0.82810 0.99253 0.16966-0.03585
  -8   5   6    7.26    9.78   7-0.53446 0.11580-0.82895 0.99333 0.16676-0.00460
  -8   5   7   56.39    9.95   7-0.53469 0.11728-0.82845 0.99299 0.16846 0.01889
  -8   5   8  377.48   11.50   7-0.53502 0.11721-0.82776 0.99223 0.17080 0.04345
  -8   5   9   -0.33    9.62   7-0.53548 0.11881-0.82675 0.99070 0.17423 0.06740
  -8   5  10   20.02    9.50   8-0.53647 0.11891-0.82450 0.98925 0.18169 0.08600
  -7  -9 -25   32.35    6.76   7-0.53358 0.16797-0.83074 0.53351 0.16052-0.82904
  -7  -8 -24   37.06    6.57   7-0.53428 0.16861-0.82931 0.56456 0.16551-0.80809
  -7  -7 -23   69.21    6.83   7-0.53463 0.16939-0.82858 0.59781 0.16800-0.78365
  -7  -6 -22  264.90    9.95   7-0.53480 0.16856-0.82822 0.62999 0.16925-0.75821
  -7  -5 -21    3.10    6.05   7-0.53446 0.16971-0.82895 0.66422 0.16676-0.72814
  -7  -4 -20    5.18    6.58   7-0.53358 0.16814-0.83074 0.69925 0.16052-0.69495
  -7  -2 -17   28.97   10.25   7-0.53505 0.16934-0.82769 0.76137 0.17104-0.62596
  -7  -1  28   29.79    6.17   7-0.53463 0.16842-0.82858 0.79613 0.16800 0.58134
  -7   0  26  136.01    6.98   7-0.53393 0.16739-0.83003 0.82929 0.16302 0.53330
  -7   1  24  150.81    6.94   7-0.53428 0.16833-0.82931 0.86248 0.16551 0.47744
  -7   2  -9  102.89   10.56   8-0.53613 0.17098-0.82528 0.89150 0.17910-0.41975
  -7   2  21   15.10    6.08   7-0.53286 0.16751-0.83215 0.89797 0.15553 0.40716
  -7   2  22  276.19    9.77   7-0.53532 0.16956-0.82711 0.89328 0.17299 0.41650
  -7   3  -6   22.57   12.57   8-0.53759 0.17286-0.82179 0.92067 0.19042-0.35029
  -7   3  18  118.45    7.25   7-0.53286 0.16708-0.83215 0.93043 0.15553 0.32646
  -7   3  19   -0.86    8.72   7-0.53514 0.16897-0.82749 0.92620 0.17174 0.33733
  -7   4  14  142.93    7.81   7-0.53358 0.16766-0.83074 0.96234 0.16052 0.21443
  -7   4  15   40.00   10.38   7-0.53537 0.16991-0.82700 0.95888 0.17337 0.22777
  -6 -11 -26   35.51    6.02   7-0.53358 0.22023-0.83074 0.46843 0.16052-0.85574
  -6 -10 -25   12.09    6.14   7-0.53480 0.22270-0.82822 0.49857 0.16925-0.83789
  -6  -9 -24   35.73    8.82   8-0.53559 0.22232-0.82651 0.53058 0.17503-0.81810
  -6  -4 -19   10.02    9.73   8-0.53572 0.22377-0.82622 0.69427 0.17598-0.68423
  -6  -3 -18   69.02    7.45   7-0.53411 0.22080-0.82967 0.73056 0.16426-0.64636
  -6  -2  29    6.68    6.06   7-0.53463 0.22026-0.82858 0.76214 0.16800 0.60892
  -6  -1 -15   21.62    7.55   7-0.53358 0.22053-0.83074 0.79763 0.16052-0.56162
  -6  -1  27    5.54    6.34   7-0.53358 0.21874-0.83074 0.79756 0.16052 0.56234
  -6   0 -13    3.32    7.13   7-0.53428 0.22110-0.82931 0.82830 0.16551-0.51506
  -6   0  25   -5.43    6.43   7-0.53322 0.21897-0.83145 0.83113 0.15803 0.51134
  -6   0  26   84.06    9.07   8-0.53580 0.22221-0.82604 0.82526 0.17659 0.51939
  -6   1 -11  244.38    8.80   7-0.53340 0.22031-0.83109 0.86380 0.15928-0.45342
  -6   1  23    3.27    6.35   7-0.53376 0.22022-0.83038 0.86368 0.16177 0.45361
  -6   2  21  -22.43    9.43   8-0.53523 0.22167-0.82730 0.89393 0.17236 0.38984
  -6   3  17  507.94    8.93   7-0.53358 0.22022-0.83074 0.92992 0.16052 0.29494
  -6   3  18   62.85    9.96   7-0.53552 0.22244-0.82667 0.92532 0.17450 0.30748
  -6   4  12   88.69    7.76   7-0.53358 0.22029-0.83074 0.96225 0.16052 0.16061
  -6   4  13    0.61    9.96   7-0.53514 0.22133-0.82749 0.95927 0.17174 0.17623
  -5 -12 -26    6.97    6.23   7-0.53393 0.27281-0.83003 0.43405 0.16302-0.85875
  -5 -11 -25    8.39    8.72   7-0.53531 0.27392-0.82712 0.46506 0.17298-0.84201
  -5  -9 -24    6.34    5.98   7-0.53322 0.27274-0.83145 0.53486 0.15803-0.79990
  -5  -8 -23  105.63    7.08   7-0.53393 0.27253-0.83003 0.56574 0.16302-0.77844
  -5  -7 -22   21.76    6.36   7-0.53411 0.27313-0.82967 0.59860 0.16426-0.75325
  -5  -6 -21   14.85    6.55   7-0.53393 0.27314-0.83003 0.63202 0.16302-0.72544
  -5  -5 -20   86.73    7.22   7-0.53340 0.27249-0.83109 0.66615 0.15928-0.69449
  -5  -3 -17   -9.45    9.95   8-0.53548 0.27485-0.82675 0.72757 0.17423-0.62883
  -5  -2  28   10.71    6.25   7-0.53428 0.27416-0.82931 0.76338 0.16551 0.58505
  -5  -1 -14   -1.04    7.26   7-0.53446 0.27304-0.82895 0.79536 0.16676-0.54146
  -5  -1  26   77.06    6.66   7-0.53322 0.27156-0.83145 0.79810 0.15803 0.53806
  -5  -1  27   91.40    9.05   8-0.53586 0.27431-0.82590 0.79174 0.17707 0.54599
  -5   0 -12  261.13   12.02   7-0.53463 0.27367-0.82858 0.82847 0.16800-0.48896
  -5   0  24   13.36    6.68   7-0.53322 0.27146-0.83145 0.83140 0.15803 0.48508
  -5   0  25    3.58    9.05   8-0.53582 0.27464-0.82600 0.82592 0.17671 0.49259
  -5   1  22  105.11    6.92   7-0.53393 0.27248-0.83003 0.86290 0.16302 0.42592
  -5   2  -7  364.67   13.78   7-0.53448 0.27393-0.82890 0.89445 0.16690-0.35393
  -5   2  19  507.59    9.03   7-0.53358 0.27255-0.83074 0.89698 0.16052 0.34844
  -5   2  20   21.08   10.09   7-0.53556 0.27419-0.82657 0.89202 0.17482 0.35969
  -5   3  15  107.69    7.41   7-0.53286 0.27115-0.83215 0.93063 0.15553 0.24638
  -5   3  16  127.59   10.45   7-0.53502 0.27407-0.82776 0.92668 0.17081 0.25776
  -5   4   3    1.32   10.66   7-0.53561 0.27480-0.82646 0.95685 0.17519-0.09622
  -5   4   4    0.32   10.16   7-0.53480 0.27505-0.82822 0.95951 0.16925-0.06342
  -5   4   5   17.45    7.56   7-0.53393 0.27394-0.83003 0.96147 0.16302-0.02924
  -5   4   6  820.56   12.44   7-0.53358 0.27295-0.83074 0.96220 0.16052-0.00011
  -5   4   7  183.54    8.48   7-0.53376 0.27302-0.83038 0.96184 0.16177 0.02546
  -5   4   8  399.24    9.48   7-0.53446 0.27390-0.82895 0.96077 0.16676 0.04723
  -5   4   9   -7.21   10.04   8-0.53531 0.27421-0.82712 0.95942 0.17298 0.06815
  -5   4  10   58.68   10.18   8-0.53586 0.27558-0.82591 0.95716 0.17704 0.09065
  -4 -13 -26   15.72    6.04   7-0.53358 0.32499-0.83074 0.40136 0.16052-0.85652
  -4 -12 -25   35.04    8.64   7-0.53537 0.32578-0.82700 0.43069 0.17337-0.84185
  -4 -10 -24  300.61    7.71   7-0.53358 0.32400-0.83074 0.50062 0.16052-0.80297
  -4  -9 -23   25.90    6.15   7-0.53428 0.32609-0.82931 0.53234 0.16551-0.78143
  -4  -8 -22  226.79    9.69   7-0.53497 0.32545-0.82785 0.56372 0.17049-0.75939
  -4  -7 -21   28.19    9.03   7-0.53497 0.32553-0.82785 0.59808 0.17049-0.73260
  -4  -6 -20  242.49   10.38   7-0.53500 0.32563-0.82779 0.62933 0.17069-0.70590
  -4  -5 -19   -1.49    6.89   7-0.53411 0.32513-0.82967 0.66481 0.16426-0.67283
  -4  -4 -18   22.97    7.24   7-0.53268 0.32440-0.83250 0.70033 0.15428-0.63615
  -4  -4  30   73.75    6.42   7-0.53428 0.32522-0.82931 0.69800 0.16551 0.63813
  -4  -3 -16   -2.83    9.83   8-0.53557 0.32654-0.82656 0.72765 0.17485-0.60357
  -4  -3  29    7.17    8.99   7-0.53531 0.32599-0.82712 0.72797 0.17298 0.60332
  -4  -2  27    8.18    6.80   7-0.53428 0.32479-0.82931 0.76432 0.16551 0.55727
  -4  -1 -13  138.80    8.09   7-0.53376 0.32517-0.83038 0.79715 0.16177-0.50914
  -4  -1  25   -6.20    6.25   7-0.53358 0.32393-0.83074 0.79761 0.16052 0.50904
  -4   0 -11    2.82    8.01   7-0.53304 0.32553-0.83180 0.83189 0.15678-0.44990
  -4   0  23   -0.87    6.43   7-0.53393 0.32486-0.83003 0.83024 0.16302 0.45326
  -4   1  21   15.14    9.93   7-0.53500 0.32659-0.82779 0.86086 0.17070 0.39057
  -4   2  -5  402.10   18.64   8-0.53702 0.32917-0.82319 0.88896 0.18594-0.31908
  -4   2  17  147.33    7.54   7-0.53286 0.32370-0.83215 0.89759 0.15553 0.29980
  -4   2  18  195.74   11.21   7-0.53531 0.32676-0.82712 0.89326 0.17298 0.30924
  -4   3  13  178.44    8.24   7-0.53428 0.32558-0.82931 0.92795 0.16551 0.18235
  -4   3  14  289.87   11.05   8-0.53588 0.32744-0.82587 0.92415 0.17717 0.19769
  -3 -13 -25   -7.39    6.46   7-0.53428 0.37815-0.82931 0.39990 0.16551-0.83514
  -3 -12 -24   28.05    8.60   8-0.53576 0.37919-0.82613 0.43136 0.17628-0.81887
  -3 -11 -24   13.89    6.34   7-0.53304 0.37663-0.83180 0.46872 0.15678-0.79929
  -3 -10 -23    6.01    6.36   7-0.53393 0.37760-0.83003 0.50230 0.16302-0.77816
  -3  -9 -22    8.32    6.03   7-0.53497 0.37872-0.82785 0.53018 0.17049-0.75888
  -3  -8 -21  136.85    9.75   7-0.53531 0.37838-0.82711 0.56296 0.17299-0.73507
  -3  -7 -20   10.58    9.83   7-0.53531 0.38010-0.82712 0.59559 0.17298-0.70798
  -3  -6 -19    5.75    9.92   7-0.53497 0.37805-0.82785 0.62955 0.17049-0.67911
  -3  -5 -18  155.07    7.88   7-0.53393 0.37739-0.83003 0.66488 0.16302-0.64494
  -3  -5  30  189.15    7.41   7-0.53358 0.37701-0.83074 0.66675 0.16052 0.64303
  -3  -4  29   68.34    6.58   7-0.53463 0.37799-0.82858 0.69759 0.16800 0.60884
  -3  -3 -15    3.70    7.20   7-0.53480 0.37795-0.82822 0.72890 0.16925-0.57124
  -3  -3  27   32.69    6.60   7-0.53286 0.37491-0.83215 0.73271 0.15553 0.56816
  -3  -3  28    1.35    9.04   8-0.53573 0.37823-0.82619 0.72723 0.17609 0.57298
  -3  -2  26   -4.77    9.12   8-0.53523 0.37902-0.82730 0.76274 0.17236 0.52424
  -3  -1  24   58.36    6.72   7-0.53463 0.37770-0.82858 0.79531 0.16800 0.47445
  -3   0  -9   -2.73   12.10   8-0.53565 0.37950-0.82638 0.82682 0.17547-0.41571
  -3   0  21   12.93    6.96   7-0.53286 0.37622-0.83215 0.83303 0.15553 0.40599
  -3   0  22   93.87   10.08   7-0.53533 0.37861-0.82708 0.82729 0.17311 0.41539
  -3   1  19  177.52    7.91   7-0.53463 0.37802-0.82858 0.86107 0.16800 0.34060
  -3   2  15  971.05   10.70   7-0.53428 0.37794-0.82931 0.89546 0.16551 0.23599
  -3   3   5   -6.55   13.76   8-0.53573 0.37939-0.82619 0.92450 0.17609-0.04243
  -3   3   6 1088.18   17.48   7-0.53548 0.37956-0.82675 0.92530 0.17423-0.01410
  -3   3   7   99.78   13.11   7-0.53548 0.37982-0.82675 0.92521 0.17423 0.01258
  -3   3   8  448.81   14.40   8-0.53570 0.37986-0.82626 0.92450 0.17586 0.03786
  -2 -15 -25    4.74    8.44   7-0.53497 0.43052-0.82785 0.33342 0.17049-0.83899
  -2 -14 -25    8.27    5.99   7-0.53286 0.42863-0.83215 0.37092 0.15553-0.82409
  -2 -13 -24   40.92    6.22   7-0.53446 0.43006-0.82895 0.39936 0.16676-0.80994
  -2 -12 -23   20.73    8.94   8-0.53588 0.43079-0.82587 0.43127 0.17716-0.79302
  -2 -11 -23   22.14    6.21   7-0.53304 0.42863-0.83180 0.46944 0.15678-0.77225
  -2 -10 -22   20.91    6.37   7-0.53393 0.42982-0.83003 0.50018 0.16302-0.75202
  -2  -9 -21   34.83    6.71   7-0.53463 0.42975-0.82858 0.53191 0.16800-0.72998
  -2  -8 -20   51.80    7.04   7-0.53480 0.43038-0.82822 0.56430 0.16925-0.70486
  -2  -7 -19   48.31    7.34   7-0.53463 0.43034-0.82858 0.59805 0.16800-0.67649
  -2  -6 -18   81.95    7.64   7-0.53393 0.42964-0.83003 0.63217 0.16302-0.64519
  -2  -6  30   19.10    6.37   7-0.53322 0.42821-0.83145 0.63263 0.15803 0.64544
  -2  -5 -17  126.22    7.70   7-0.53268 0.42845-0.83250 0.66745 0.15428-0.60946
  -2  -5  29   63.62    6.54   7-0.53428 0.42949-0.82931 0.66522 0.16551 0.61092
  -2  -4 -15   15.14   10.18   8-0.53558 0.43088-0.82652 0.69504 0.17498-0.57601
  -2  -4  28  183.64    9.68   7-0.53533 0.43006-0.82709 0.69494 0.17308 0.57649
  -2  -3  26   12.79    6.51   7-0.53428 0.42955-0.82931 0.73108 0.16551 0.53035
  -2  -2 -12  225.79    8.95   7-0.53358 0.42942-0.83074 0.76457 0.16052-0.48121
  -2  -2  24  259.05    7.47   7-0.53358 0.42868-0.83074 0.76420 0.16052 0.48221
  -2  -1  22   52.72    7.23   7-0.53393 0.42856-0.83003 0.79707 0.16302 0.42584
  -2   0  -7    2.50   15.34   7-0.53554 0.43315-0.82663 0.82681 0.17462-0.35958
  -2   0  19   -7.65    7.38   7-0.53286 0.42771-0.83215 0.83242 0.15553 0.35285
  -2   0  20    8.86   10.16   7-0.53537 0.43138-0.82700 0.82685 0.17337 0.36138
  -2   1  16   89.57    7.71   7-0.53393 0.42964-0.83003 0.86338 0.16302 0.26531
  -2   1  17  629.38   11.96   8-0.53586 0.43178-0.82590 0.85832 0.17705 0.27794
  -2   2  10  289.33    9.79   7-0.53322 0.42909-0.83145 0.89690 0.15803 0.10912
  -2   2  11   49.40    8.29   7-0.53480 0.43065-0.82822 0.89423 0.16925 0.12390
  -1 -15 -24  107.16    6.66   7-0.53463 0.48167-0.82858 0.33390 0.16800-0.81053
  -1 -13 -23   18.69    6.11   7-0.53393 0.48205-0.83003 0.40148 0.16302-0.77906
  -1 -12 -22   42.24    9.29   7-0.53535 0.48299-0.82704 0.43152 0.17326-0.76224
  -1 -10 -21   93.04    6.86   7-0.53304 0.48086-0.83180 0.50199 0.15678-0.71924
  -1  -9 -20   48.56    7.01   7-0.53358 0.48193-0.83074 0.53409 0.16052-0.69500
  -1  -8 -19   56.17    7.51   7-0.53358 0.48121-0.83074 0.56592 0.16052-0.66986
  -1  -7 -18  557.00    9.26   7-0.53304 0.48093-0.83180 0.60106 0.15678-0.63873
  -1  -7  30   53.36    6.30   7-0.53393 0.48122-0.83003 0.59959 0.16302 0.63960
  -1  -6  29   41.19    6.38   7-0.53463 0.48139-0.82858 0.63055 0.16800 0.60899
  -1  -5 -15   95.17   10.71   7-0.53501 0.48322-0.82778 0.66342 0.17073-0.57178
  -1  -5  27   14.66    6.29   7-0.53268 0.48056-0.83250 0.66802 0.15428 0.56838
  -1  -5  28   31.24    9.04   7-0.53551 0.48293-0.82668 0.66132 0.17444 0.57416
  -1  -4  26   45.72    6.28   7-0.53428 0.48154-0.82931 0.69745 0.16551 0.53100
  -1  -3 -12  129.89    8.11   7-0.53393 0.48207-0.83003 0.73098 0.16302-0.48358
  -1  -3  24   44.23    6.39   7-0.53358 0.48142-0.83074 0.73206 0.16052 0.48231
  -1  -2 -10   42.73    8.98   7-0.53358 0.48176-0.83074 0.76521 0.16052-0.42772
  -1  -2  22    7.57    6.89   7-0.53358 0.48116-0.83074 0.76516 0.16052 0.42821
  -1  -1  20  147.17    8.21   7-0.53463 0.48242-0.82858 0.79535 0.16800 0.36752
  -1   0  17   10.47    7.18   7-0.53497 0.48301-0.82785 0.82845 0.17049 0.28426
  -1   1  12   97.27    8.24   7-0.53428 0.48250-0.82931 0.86232 0.16551 0.15514
  -1   1  13  195.37   11.66   8-0.53583 0.48392-0.82596 0.85858 0.17685 0.17070
   0 -16 -23    0.69    8.78   7-0.53548 0.53533-0.82675 0.29929 0.17423-0.79015
   0 -15 -23    2.47    6.14   7-0.53358 0.53400-0.83074 0.33686 0.16052-0.77581
   0 -14 -22  212.29    9.73   7-0.53533 0.53492-0.82709 0.36529 0.17309-0.76219
   0 -13 -22   -4.56    6.37   7-0.53286 0.53318-0.83215 0.40301 0.15553-0.74420
   0 -12 -21   17.29    6.29   7-0.53393 0.53407-0.83003 0.43458 0.16302-0.72557
   0 -11 -20    7.88    9.20   7-0.53497 0.53555-0.82785 0.46590 0.17049-0.70475
   0 -10 -19  195.27   10.31   7-0.53548 0.53559-0.82675 0.49726 0.17423-0.68297
   0  -9 -18   10.16   10.04   7-0.53552 0.53630-0.82666 0.53026 0.17452-0.65711
   0  -8 -17  122.27   10.65   7-0.53554 0.53576-0.82661 0.56297 0.17469-0.62977
   0  -8  30   40.20    9.07   7-0.53548 0.53523-0.82675 0.56400 0.17423 0.62897
   0  -7 -16    6.79    9.71   8-0.53523 0.53435-0.82730 0.59541 0.17238-0.60046
   0  -7  28    2.76    6.04   7-0.53286 0.53231-0.83215 0.60240 0.15553 0.59495
   0  -7  29   12.55    8.73   8-0.53584 0.53471-0.82596 0.59574 0.17687 0.59948
   0  -6 -15    0.19    7.06   7-0.53358 0.53369-0.83074 0.63254 0.16052-0.56184
   0  -6  27    9.60    6.28   7-0.53376 0.53397-0.83038 0.63318 0.16177 0.56054
   0  -5 -13    7.99   10.62   7-0.53561 0.53605-0.82646 0.66347 0.17517-0.52256
   0  -5  26   -7.85    9.14   8-0.53540 0.53590-0.82693 0.66302 0.17360 0.52296
   0  -4  24   27.73    6.20   7-0.53428 0.53463-0.82931 0.69773 0.16551 0.47714
   0  -3 -10    4.17    8.35   7-0.53286 0.53303-0.83215 0.73456 0.15553-0.42063
   0  -3  22    3.28    6.77   7-0.53393 0.53379-0.83003 0.73145 0.16302 0.42473
   0  -2  20  279.85   11.30   7-0.53497 0.53511-0.82785 0.76210 0.17049 0.36504
   0  -1  17   -2.47    7.33   7-0.53463 0.53367-0.82858 0.79573 0.16800 0.28715
   0   0  12   65.31    8.30   7-0.53358 0.53346-0.83074 0.83080 0.16052 0.16030
   0   0  13    0.65   10.85   7-0.53548 0.53537-0.82675 0.82685 0.17423 0.17376
   1 -17 -22   84.99    8.62   8-0.53559 0.58734-0.82650 0.26677 0.17505-0.76444
   1 -16 -22   45.65    6.41   7-0.53393 0.58566-0.83003 0.30292 0.16302-0.75218
   1 -15 -21   23.06    8.42   8-0.53558 0.58825-0.82652 0.33297 0.17498-0.73732
   1 -14 -21   14.76    6.50   7-0.53358 0.58487-0.83074 0.36823 0.16052-0.72311
   1 -13 -20   12.12    6.25   7-0.53463 0.58766-0.82858 0.40125 0.16800-0.70301
   1 -12 -19   -1.01    9.25   7-0.53548 0.58754-0.82675 0.43222 0.17423-0.68453
   1 -10 -18   20.29    7.36   7-0.53286 0.58526-0.83215 0.50264 0.15553-0.63674
   1  -9  29    4.69    5.95   7-0.53446 0.58620-0.82895 0.53397 0.16676 0.60944
   1  -8  28  108.80    9.25   7-0.53486 0.58664-0.82810 0.56487 0.16966 0.58050
   1  -7 -14 1023.68   12.90   7-0.53532 0.58757-0.82710 0.59622 0.17303-0.54765
   1  -7  27   15.53    8.72   7-0.53548 0.58659-0.82675 0.59589 0.17423 0.54868
   1  -6 -13  140.70    8.16   7-0.53322 0.58570-0.83145 0.63407 0.15803-0.50554
   1  -6  25   51.78    6.47   7-0.53393 0.58576-0.83003 0.63269 0.16302 0.50681
   1  -5 -11  400.60   12.13   7-0.53499 0.58737-0.82783 0.66320 0.17058-0.46455
   1  -5  23  -11.57    6.42   7-0.53286 0.58505-0.83215 0.66822 0.15553 0.45990
   1  -5  24   14.56    8.87   7-0.53552 0.58697-0.82665 0.66163 0.17454 0.46693
   1  -4  -9   21.61   11.79   7-0.53536 0.58723-0.82702 0.69653 0.17332-0.41312
   1  -4  22  394.95   11.16   7-0.53548 0.58767-0.82675 0.69502 0.17423 0.41468
   1  -3  -7    4.19   10.40   7-0.53376 0.58599-0.83038 0.73368 0.16177-0.34496
   1  -3  19   30.45    6.96   7-0.53358 0.58503-0.83074 0.73242 0.16052 0.34887
   1  -2  -4  262.87   12.90   7-0.53393 0.58650-0.83003 0.76425 0.16302-0.26942
   1  -2  16   23.71    7.60   7-0.53358 0.58635-0.83074 0.76516 0.16052 0.26680
   1  -2  17  136.97   10.48   8-0.53579 0.58805-0.82605 0.75971 0.17655 0.27838
   1  -1  11   -2.74    8.91   7-0.53286 0.58564-0.83215 0.79911 0.15553 0.13777
   1  -1  12   93.23    8.76   7-0.53480 0.58710-0.82822 0.79564 0.16925 0.15101
   2 -18 -21   19.99    8.64   7-0.53515 0.63895-0.82748 0.23424 0.17174-0.73307
   2 -17 -21  176.82    7.31   7-0.53322 0.63764-0.83145 0.27165 0.15803-0.72122
   2 -16 -20  106.76    9.12   7-0.53534 0.63935-0.82707 0.29958 0.17315-0.70855
   2 -15 -20  120.76    6.73   7-0.53322 0.63714-0.83145 0.33676 0.15803-0.69370
   2 -14 -19   48.10    6.42   7-0.53463 0.63902-0.82858 0.36659 0.16800-0.67665
   2 -13 -18    5.65    9.00   8-0.53558 0.64027-0.82652 0.39905 0.17497-0.65682
   2 -11 -17   18.07    7.10   7-0.53286 0.63764-0.83215 0.46966 0.15553-0.61112
   2 -10 -16  582.21    9.26   7-0.53286 0.63761-0.83215 0.50290 0.15553-0.58412
   2 -10  28   32.23    6.39   7-0.53411 0.63820-0.82967 0.50064 0.16426 0.58499
   2  -9  27    6.22    6.00   7-0.53446 0.63844-0.82895 0.53235 0.16676 0.55604
   2  -8 -13   -4.34   10.17   7-0.53548 0.64076-0.82675 0.56325 0.17423-0.52235
   2  -8  26   10.04    8.91   8-0.53540 0.64000-0.82693 0.56334 0.17363 0.52276
   2  -7 -12  390.01    9.10   7-0.53393 0.63830-0.83003 0.59931 0.16302-0.48382
   2  -7  24   22.13    6.40   7-0.53340 0.63716-0.83109 0.60047 0.15928 0.48346
   2  -6 -10   14.47   10.98   7-0.53531 0.63993-0.82712 0.63046 0.17298-0.44012
   2  -6  23    9.48    9.12   7-0.53548 0.63983-0.82675 0.62986 0.17423 0.44070
   2  -5  -8   93.81   12.72   8-0.53593 0.64037-0.82575 0.66180 0.17754-0.39068
   2  -5  21   18.00    9.96   7-0.53516 0.64002-0.82745 0.66263 0.17186 0.38944
   2  -4  -6  555.34   13.14   7-0.53411 0.63870-0.82967 0.69832 0.16426-0.32417
   2  -4  18  191.94    8.13   7-0.53340 0.63794-0.83109 0.69941 0.15928 0.32293
   2  -4  19   29.70   10.06   8-0.53585 0.63956-0.82593 0.69388 0.17696 0.33153
   2  -3  15   96.68    7.37   7-0.53376 0.63846-0.83038 0.73181 0.16177 0.23940
   2  -3  16 1135.59   13.25   8-0.53599 0.64057-0.82562 0.72646 0.17798 0.24981
   2  -2   9   80.44    9.79   7-0.53304 0.63730-0.83180 0.76641 0.15678 0.08392
   2  -2  10  285.29    9.98   7-0.53446 0.63876-0.82895 0.76318 0.16676 0.10057
   2  -2  11   45.50   12.04   8-0.53594 0.64014-0.82572 0.75983 0.17765 0.11596
   3 -19 -20   71.30    6.84   7-0.53322 0.69016-0.83145 0.20639 0.15803-0.69398
   3 -18 -19   29.70    8.86   7-0.53551 0.69198-0.82668 0.23296 0.17444-0.68369
   3 -17 -19   20.57    6.38   7-0.53393 0.69088-0.83003 0.27031 0.16302-0.67096
   3 -16 -18   11.42    8.86   7-0.53549 0.69283-0.82674 0.29946 0.17426-0.65642
   3 -15 -18   -4.12    6.27   7-0.53322 0.69100-0.83145 0.33717 0.15803-0.63987
   3 -14 -17   43.83    6.27   7-0.53463 0.69124-0.82858 0.36731 0.16800-0.62280
   3 -13 -16   12.49    9.26   7-0.53535 0.69221-0.82704 0.39930 0.17324-0.60170
   3 -12 -15   78.55   10.12   8-0.53595 0.69192-0.82570 0.43077 0.17771-0.57995
   3 -11 -14 1335.92   13.17   8-0.53595 0.69245-0.82570 0.46388 0.17771-0.55316
   3 -11  27   -7.91    8.73   8-0.53523 0.69239-0.82730 0.46578 0.17236 0.55116
   3 -10 -13   51.46   10.24   8-0.53559 0.69218-0.82652 0.49766 0.17499-0.52335
   3 -10  26  204.04    9.64   7-0.53548 0.69192-0.82675 0.49842 0.17423 0.52250
   3  -9 -12  155.14    7.66   7-0.53463 0.69144-0.82858 0.53205 0.16800-0.48941
   3  -9  25   19.28    9.26   8-0.53612 0.69290-0.82532 0.52813 0.17898 0.49112
   3  -8  23    8.25    6.36   7-0.53446 0.69122-0.82895 0.56607 0.16676 0.44951
   3  -7  -9  412.59    9.39   7-0.53411 0.69102-0.82967 0.59935 0.16426-0.40494
   3  -7  21  701.18    9.68   7-0.53340 0.69019-0.83109 0.60099 0.15928 0.40347
   3  -6  -7    3.67    8.50   7-0.53411 0.68962-0.82967 0.63309 0.16426-0.35259
   3  -6  19    7.24    7.41   7-0.53340 0.68940-0.83109 0.63481 0.15928 0.34947
   3  -6  20   25.69    9.89   8-0.53590 0.69186-0.82582 0.62765 0.17733 0.35745
   3  -5  17    6.48   10.36   8-0.53548 0.69348-0.82675 0.66402 0.17423 0.28037
   3  -4  13    8.91    7.34   7-0.53358 0.69031-0.83074 0.69916 0.16052 0.18756
   3  -4  14 1363.06   15.25   7-0.53564 0.69221-0.82639 0.69407 0.17542 0.19904
   4 -20 -18   25.71    6.30   7-0.53428 0.74279-0.82931 0.17028 0.16551-0.64790
   4 -19 -18   17.90    6.03   7-0.53304 0.74140-0.83180 0.20637 0.15678-0.63896
   4 -18 -17   15.48    8.91   7-0.53497 0.74341-0.82785 0.23539 0.17049-0.62649
   4 -17 -17   79.09    6.60   7-0.53322 0.74205-0.83145 0.27141 0.15803-0.61341
   4 -16 -16    9.14    9.10   7-0.53480 0.74364-0.82822 0.30086 0.16925-0.59756
   4 -15 -15   44.52    9.20   8-0.53590 0.74461-0.82581 0.33234 0.17736-0.57941
   4 -14 -15   14.30    6.36   7-0.53322 0.74194-0.83145 0.37147 0.15803-0.55873
   4 -13 -14   28.63    7.22   7-0.53358 0.74243-0.83074 0.40291 0.16052-0.53582
   4 -13  26    1.93    6.36   7-0.53358 0.74212-0.83074 0.40270 0.16052 0.53591
   4 -12 -13    0.50    7.32   7-0.53376 0.74302-0.83038 0.43499 0.16177-0.50928
   4 -12  25   26.98    6.40   7-0.53358 0.74218-0.83074 0.43584 0.16052 0.50927
   4 -11 -12   70.37    7.55   7-0.53322 0.74214-0.83145 0.46927 0.15803-0.47926
   4 -11  24   32.10    6.51   7-0.53393 0.74219-0.83003 0.46791 0.16302 0.48000
   4 -10 -10  415.85   11.65   8-0.53612 0.74468-0.82532 0.49632 0.17898-0.44700
   4 -10  23   11.71    9.08   7-0.53497 0.74345-0.82785 0.49845 0.17049 0.44617
   4  -9  -9   72.35    7.24   7-0.53411 0.74306-0.82967 0.53317 0.16426-0.40532
   4  -9  21    4.27    6.70   7-0.53322 0.74136-0.83145 0.53636 0.15803 0.40373
   4  -8  -7  235.23   12.06   7-0.53517 0.74402-0.82743 0.56404 0.17194-0.35917
   4  -8  20  402.44   11.00   7-0.53553 0.74415-0.82665 0.56250 0.17455 0.36080
   4  -7  17    0.55    7.27   7-0.53322 0.74200-0.83145 0.60149 0.15803 0.29675
   4  -7  18   13.99   10.24   7-0.53564 0.74389-0.82639 0.59471 0.17541 0.30554
   4  -6  -2   62.30   11.60   7-0.53490 0.74368-0.82801 0.63076 0.16997-0.22311
   4  -6  14    5.29    7.46   7-0.53304 0.74126-0.83180 0.63468 0.15678 0.21953
   4  -6  15   29.88   10.51   7-0.53552 0.74346-0.82666 0.62948 0.17453 0.22692
   4  -5   9    1.93    8.11   7-0.53411 0.74217-0.82967 0.66627 0.16426 0.07648
   4  -5  10   22.60   10.58   7-0.53555 0.74388-0.82659 0.66226 0.17474 0.09285
   5 -20 -15   44.93    8.98   8-0.53615 0.79657-0.82525 0.16693 0.17920-0.58148
   5 -19 -15    9.54    8.64   8-0.53530 0.79485-0.82715 0.20135 0.17286-0.57289
   5 -18 -15   46.09    6.57   7-0.53304 0.79429-0.83180 0.23910 0.15678-0.55901
   5 -17 -14    6.32    8.92   8-0.53534 0.79391-0.82705 0.26764 0.17320-0.54649
   5 -16 -13    4.06    8.72   8-0.53582 0.79681-0.82600 0.29999 0.17671-0.52507
   5 -15 -13    4.68    6.50   7-0.53304 0.79392-0.83180 0.33845 0.15678-0.50572
   5 -14 -12   43.61    6.82   7-0.53358 0.79449-0.83074 0.37025 0.16052-0.48201
   5 -14  24   42.97    6.61   7-0.53358 0.79422-0.83074 0.36990 0.16052 0.48217
   5 -13 -11    4.70    7.01   7-0.53340 0.79531-0.83109 0.40299 0.15928-0.45357
   5 -13  23    1.61    6.24   7-0.53358 0.79433-0.83074 0.40173 0.16052 0.45585
   5 -12  22   52.93    6.83   7-0.53428 0.79498-0.82931 0.43425 0.16551 0.42383
   5 -11  -8    5.61   10.04   8-0.53548 0.79566-0.82675 0.46532 0.17423-0.38868
   5 -11  21    1.34    9.12   8-0.53548 0.79590-0.82675 0.46449 0.17423 0.38864
   5 -10  19  146.66    7.41   7-0.53428 0.79521-0.82931 0.49993 0.16551 0.34354
   5  -9  17   43.76    7.54   7-0.53446 0.79556-0.82895 0.53310 0.16676 0.28857
   5  -8  -2 1886.80   20.40   7-0.53416 0.79525-0.82956 0.56623 0.16464-0.21826
   5  -8  14  474.99   10.36   7-0.53322 0.79438-0.83145 0.56766 0.15803 0.21717
   5  -8  15    2.04   10.31   7-0.53548 0.79543-0.82675 0.56294 0.17423 0.22543
   5  -7  10   27.94    9.50   7-0.53480 0.79584-0.82822 0.59790 0.16925 0.09843
   5  -7  11    8.73    9.85   8-0.53661 0.79712-0.82417 0.59387 0.18275 0.11158
   6 -21 -13   32.45    6.54   7-0.53411 0.84752-0.82967 0.13808 0.16426-0.51294
   6 -20 -13   21.28    6.30   7-0.53304 0.84600-0.83180 0.17284 0.15678-0.50488
   6 -20 -12    0.72    8.75   8-0.53582 0.85053-0.82600 0.16729 0.17671-0.49911
   6 -19 -12   11.14    8.92   8-0.53526 0.84665-0.82724 0.20094 0.17255-0.49328
   6 -18 -11   45.03    9.17   8-0.53604 0.84943-0.82549 0.23258 0.17843-0.47426
   6 -17 -11  154.01    6.84   7-0.53393 0.84718-0.83003 0.26985 0.16302-0.45830
   6 -16 -10    4.23    8.85   8-0.53520 0.84762-0.82737 0.29935 0.17214-0.43876
   6 -15  -9   -3.08    9.68   7-0.53497 0.84785-0.82785 0.33553 0.17049-0.41131
   6 -15  22    5.74    8.78   7-0.53561 0.84771-0.82646 0.33308 0.17518 0.41297
   6 -14  -8  122.26   10.40   7-0.53466 0.84793-0.82852 0.36751 0.16821-0.38284
   6 -14  21   31.21    9.16   7-0.53577 0.84766-0.82611 0.36484 0.17637 0.38537
   6 -13  19    8.58    6.76   7-0.53358 0.84665-0.83074 0.40277 0.16052 0.34812
   6 -12  -5    6.37   10.57   7-0.53521 0.84845-0.82735 0.43261 0.17219-0.30597
   6 -12  18   32.18    9.20   7-0.53553 0.84812-0.82665 0.43192 0.17456 0.30728
   6 -11  -3   38.74   10.31   8-0.53541 0.84832-0.82691 0.46505 0.17366-0.25442
   6 -11  16   12.42    9.46   7-0.53548 0.84817-0.82675 0.46567 0.17423 0.25319
   6 -10   0  294.66   14.21   8-0.53660 0.84973-0.82420 0.49490 0.18266-0.18350
   6 -10  13   57.94   10.25   7-0.53480 0.84809-0.82822 0.49893 0.16925 0.17955
   6  -9   7   40.99   13.00   8-0.53625 0.84933-0.82501 0.52834 0.17999 0.00738
   6  -9   8  515.30   18.22   8-0.53705 0.85007-0.82313 0.52646 0.18614 0.02779
   7 -21  -9  180.91    9.59   7-0.53537 0.90004-0.82700 0.13465 0.17338-0.41499
   7 -17  -6   14.53    8.70   8-0.53610 0.90210-0.82536 0.26630 0.17885-0.34033
   7 -17  19   12.52    8.74   7-0.53451 0.90037-0.82884 0.26895 0.16712 0.34217
   7 -16  -5   75.59    9.43   8-0.53627 0.90117-0.82497 0.29843 0.18015-0.31523
   7 -16  18   74.60    9.39   7-0.53449 0.89948-0.82888 0.30223 0.16699 0.31580
   7 -15  -4   66.07    9.95   7-0.53537 0.90055-0.82700 0.33273 0.17339-0.28082
   7 -15  17  105.43    9.63   7-0.53548 0.90031-0.82675 0.33243 0.17423 0.28130
   7 -14  -2  109.31   10.66   8-0.53639 0.90167-0.82470 0.36340 0.18101-0.23556
   7 -14  15   47.75    9.14   7-0.53468 0.90001-0.82848 0.36781 0.16836 0.23445
   7 -13   0   -1.48    9.57   8-0.53531 0.90083-0.82712 0.39886 0.17298-0.17314
   7 -13  13    3.81    8.31   7-0.53548 0.90046-0.82675 0.39931 0.17423 0.17336
   7 -12   9    1.37   11.71   7-0.53628 0.90080-0.82494 0.43056 0.18024 0.06021
   8 -22  -4   80.15    9.41   8-0.53588 0.95323-0.82586 0.10093 0.17718-0.28547
   8 -21  -4   34.53    9.03   7-0.53439 0.95203-0.82909 0.13689 0.16626-0.27432
   8 -20  -3   -4.71    8.78   8-0.53531 0.95277-0.82712 0.16827 0.17298-0.25355
   8 -19  -2    2.97    8.54   8-0.53548 0.95273-0.82675 0.20146 0.17423-0.22830
   8 -18  -1  100.62    9.66   7-0.53470 0.95222-0.82844 0.23488 0.16850-0.19627
   8 -18   0  291.29   13.14   8-0.53757 0.95471-0.82186 0.22843 0.19019-0.19169
   8 -18  14   13.56   10.55   8-0.53644 0.95354-0.82457 0.23149 0.18146 0.19315
   8 -17   1  193.19   10.51   8-0.53523 0.95273-0.82729 0.26670 0.17239-0.14693
   8 -17   2   18.69   10.88   8-0.53799 0.95545-0.82078 0.26004 0.19363-0.14107
 -15   0 -12   58.48   10.06   8-0.53822-0.24503-0.81933 0.81855 0.19841-0.51909
 -15   4   0    3.76   11.03   9-0.53909-0.24308-0.81694 0.94781 0.20574-0.20546
 -14   4  -2    5.44   15.57  10-0.54338-0.18765-0.80277 0.93477 0.24620-0.30107
 -14   4  15    7.36    6.20   8-0.53628-0.19441-0.82415 0.95613 0.18311 0.21901
 -14   5   6   41.52    9.10   9-0.53938-0.19208-0.81613 0.98007 0.20817-0.04846
 -14   5   7    8.70    9.14   9-0.53920-0.19228-0.81664 0.98104 0.20664-0.01932
 -14   5   8    2.19    9.18   9-0.53905-0.19080-0.81705 0.98149 0.20541 0.00881
 -14   5   9   14.37    8.84   9-0.53913-0.19305-0.81685 0.98050 0.20601 0.03435
 -13  -3 -18   24.67    9.20   8-0.53807-0.14121-0.81971 0.72011 0.19723-0.67904
 -13  -1 -15    4.20    8.99   9-0.53855-0.13975-0.81844 0.78529 0.20116-0.60281
 -13   2  -9   92.25   12.12   9-0.53955-0.14008-0.81564 0.88112 0.20965-0.45124
 -13   4  17   38.38    6.17   8-0.53708-0.14244-0.82222 0.95342 0.18932 0.26592
 -13   4  18   10.71    8.72   9-0.53851-0.13888-0.81855 0.94981 0.20081 0.28037
 -13   5   3   10.16    9.24   8-0.53845-0.13970-0.81869 0.98278 0.20037-0.12007
 -13   5   4    6.33    9.28   8-0.53755-0.14170-0.82105 0.98597 0.19303-0.08707
 -13   5   9    9.83    6.31   8-0.53645-0.14275-0.82377 0.98811 0.18435 0.05617
 -13   5  10   71.95    6.78   8-0.53708-0.14211-0.82222 0.98667 0.18932 0.07863
 -13   5  11    5.20    8.66   8-0.53772-0.14159-0.82061 0.98483 0.19441 0.09993
 -13   5  12   22.52    8.86   9-0.53851-0.14098-0.81855 0.98264 0.20081 0.12033
 -12  -2 -17   17.94    9.36   8-0.53810-0.08825-0.81963 0.75318 0.19746-0.65157
 -12   0 -14    4.46    6.55   8-0.53677-0.08986-0.82300 0.82231 0.18684-0.56157
 -12   1 -12   70.15   10.11   8-0.53740-0.09015-0.82144 0.85380 0.19180-0.51239
 -12   4  18   28.32    6.38   8-0.53740-0.08923-0.82144 0.95289 0.19180 0.29005
 -12   4  19   23.78    8.57   8-0.53850-0.08796-0.81856 0.94795 0.20077 0.30618
 -12   5   1  378.19   14.43   9-0.54038-0.08722-0.81316 0.97757 0.21699-0.19119
 -12   5  12  201.86    7.43   8-0.53693-0.09052-0.82261 0.98692 0.18808 0.13340
 -12   5  13    6.76    8.52   8-0.53801-0.08923-0.81986 0.98457 0.19675 0.15053
 -12   5  14   16.54    8.27   8-0.53860-0.08692-0.81831 0.98113 0.20156 0.17276
 -11  -6 -22   35.78    6.92   8-0.53740-0.03770-0.82144 0.62344 0.19180-0.78075
 -11  -5 -21   12.87    6.34   8-0.53740-0.03636-0.82144 0.65512 0.19180-0.75442
 -11  -4 -20   17.30    6.50   8-0.53677-0.03739-0.82300 0.69004 0.18684-0.72256
 -11  -2 -17    7.37    8.98   9-0.53891-0.03463-0.81745 0.75156 0.20417-0.65849
 -11   0 -14    6.48    9.52   9-0.53827-0.03581-0.81920 0.81800 0.19882-0.57381
 -11   1 -12    3.64    9.53   9-0.53891-0.03467-0.81745 0.84954 0.20417-0.52609
 -11   2 -10   88.22   10.23   8-0.53778-0.03718-0.82046 0.88603 0.19488-0.46181
 -11   3  21   17.32    6.52   8-0.53596-0.03878-0.82491 0.92405 0.18063 0.38055
 -11   3  22   30.03    9.04   8-0.53791-0.03670-0.82014 0.91888 0.19588 0.39306
 -11   4  18    3.57    6.10   8-0.53677-0.03780-0.82300 0.95498 0.18684 0.29450
 -11   4  19   27.37    8.92   9-0.53831-0.03657-0.81907 0.95039 0.19923 0.30915
 -11   5  13   40.13    6.27   8-0.53708-0.03717-0.82222 0.98667 0.18932 0.15865
 -11   5  14    2.73    8.67   8-0.53831-0.03645-0.81907 0.98411 0.19923 0.17400
 -10  -7 -23   -2.12    6.34   8-0.53740 0.01574-0.82144 0.58993 0.19180-0.80712
 -10  -6 -22   18.15    6.48   8-0.53771 0.01578-0.82065 0.62131 0.19427-0.78321
 -10  -5 -21   22.61    6.43   8-0.53740 0.01509-0.82144 0.65659 0.19180-0.75390
 -10  -4 -20    6.78    6.22   8-0.53693 0.01498-0.82261 0.69021 0.18808-0.72324
 -10  -2 -17    5.54    9.02   9-0.53905 0.01690-0.81705 0.74998 0.20541-0.66102
 -10  -1 -16    3.49    6.37   8-0.53645 0.01450-0.82377 0.78991 0.18435-0.61281
 -10   0 -14    2.87    9.47   8-0.53831 0.01636-0.81907 0.81855 0.19923-0.57395
 -10   1 -12   78.69   10.36   9-0.53889 0.01701-0.81751 0.85016 0.20399-0.52599
 -10   2 -10   96.45   10.77   8-0.53819 0.01539-0.81940 0.88491 0.19820-0.46524
 -10   2  24   -9.09    6.13   8-0.53661 0.01420-0.82338 0.88974 0.18560 0.45656
 -10   3  21  132.88    6.78   8-0.53596 0.01369-0.82491 0.92415 0.18063 0.38211
 -10   3  22   35.81    8.89   8-0.53797 0.01601-0.81997 0.91964 0.19643 0.39276
 -10   4  18   20.37    6.22   8-0.53661 0.01413-0.82338 0.95491 0.18560 0.29689
 -10   4  19   10.26    8.73   9-0.53831 0.01651-0.81907 0.95091 0.19923 0.30935
 -10   5  13   52.01    6.36   8-0.53693 0.01435-0.82261 0.98711 0.18808 0.15978
 -10   5  14   20.36    8.61   8-0.53819 0.01676-0.81939 0.98420 0.19822 0.17661
  -9  -8 -24    5.57    6.27   8-0.53628 0.06668-0.82415 0.55878 0.18311-0.82647
  -9  -7 -23    9.35    6.62   8-0.53693 0.06743-0.82261 0.59128 0.18808-0.80347
  -9  -6 -22   49.18    6.63   8-0.53708 0.06652-0.82222 0.62387 0.18932-0.77852
  -9  -5 -21  117.93    7.25   8-0.53708 0.06607-0.82222 0.65658 0.18932-0.75117
  -9  -4 -20   51.03    6.96   8-0.53645 0.06620-0.82377 0.69151 0.18435-0.71914
  -9  -2 -17   54.79    9.34   8-0.53836 0.06844-0.81895 0.75298 0.19959-0.65427
  -9   0 -14   70.31   10.43   8-0.53743 0.06731-0.82135 0.82111 0.19209-0.56658
  -9   1 -12   69.94   10.51   8-0.53819 0.06773-0.81940 0.85182 0.19818-0.51922
  -9   1  26   -1.63    6.32   8-0.53661 0.06628-0.82338 0.85724 0.18560 0.51097
  -9   2  24    0.21    6.53   8-0.53693 0.06640-0.82261 0.88860 0.18808 0.45420
  -9   3  -7   55.83   12.84   9-0.54049 0.07060-0.81283 0.91121 0.21795-0.40564
  -9   3  21   23.08    6.25   8-0.53628 0.06625-0.82415 0.92307 0.18311 0.37925
  -9   3  22    0.29    9.12   8-0.53816 0.06810-0.81946 0.91849 0.19799 0.38992
  -9   4  18  322.80    7.47   8-0.53708 0.06700-0.82222 0.95387 0.18932 0.29307
  -9   4  19  122.09    9.28   9-0.53864 0.06790-0.81818 0.94967 0.20196 0.30622
  -9   5   1   45.98   12.91   9-0.53911 0.06937-0.81690 0.98125 0.20585-0.17970
  -9   5  12   98.84    7.08   8-0.53645 0.06637-0.82377 0.98839 0.18435 0.13726
  -9   5  13   11.74    9.54   8-0.53783 0.06897-0.82034 0.98607 0.19527 0.15192
  -9   5  14   35.48    9.24   9-0.53855 0.06859-0.81843 0.98267 0.20117 0.17274
  -8  -9 -24   28.05    8.90   8-0.53845 0.12107-0.81869 0.52236 0.20037-0.84395
  -8  -7 -23   18.68    6.58   8-0.53596 0.11885-0.82491 0.59369 0.18063-0.79572
  -8  -6 -22  152.70    7.17   8-0.53612 0.11785-0.82453 0.62633 0.18187-0.77044
  -8  -3 -18   38.02    9.35   9-0.53856 0.12183-0.81840 0.71978 0.20128-0.68325
  -8  -2 -17    2.04    7.13   8-0.53693 0.11929-0.82261 0.75657 0.18808-0.64276
  -8   1  26   43.39    6.69   8-0.53724 0.11883-0.82183 0.85486 0.19056 0.50545
  -8   2  24   19.18    9.05   8-0.53786 0.12069-0.82026 0.88642 0.19551 0.44728
  -8   3  21    8.81    6.47   8-0.53724 0.11827-0.82183 0.92075 0.19056 0.37224
  -8   4  17  134.79    7.08   8-0.53645 0.11901-0.82377 0.95541 0.18435 0.27077
  -8   4  18   67.64    9.37   8-0.53817 0.12026-0.81945 0.95151 0.19802 0.28366
  -8   5   2   11.81   12.16   9-0.53970 0.12219-0.81519 0.97990 0.21099-0.15777
  -8   5   3  277.78   11.65   8-0.53695 0.11956-0.82255 0.98697 0.18826-0.10794
  -8   5  11  309.82    8.48   8-0.53693 0.11949-0.82261 0.98720 0.18808 0.10655
  -8   5  12  336.02   11.01   8-0.53802 0.12080-0.81985 0.98492 0.19680 0.12470
  -8   5  13  187.58   10.62   9-0.53884 0.12040-0.81765 0.98232 0.20357 0.14408
  -7 -10 -25   18.76    6.58   8-0.53628 0.17121-0.82415 0.49424 0.18311-0.85219
  -7  -9 -24    5.76    6.10   8-0.53740 0.17234-0.82144 0.52385 0.19180-0.83407
  -7  -8 -23    3.99    8.96   8-0.53816 0.17265-0.81946 0.55491 0.19799-0.81367
  -7  -7 -22   65.49    9.55   9-0.53853 0.17367-0.81850 0.58754 0.20097-0.79021
  -7  -6 -21   58.45    9.64   9-0.53868 0.17382-0.81809 0.61994 0.20222-0.76502
  -7  -5 -20   71.36    9.50   9-0.53852 0.17384-0.81851 0.65362 0.20093-0.73645
  -7  -4 -19  365.37   10.81   8-0.53803 0.17193-0.81983 0.68778 0.19686-0.70513
  -7  -3 -18  129.52    7.49   8-0.53677 0.17126-0.82300 0.72392 0.18684-0.66814
  -7  -1 -15   19.28    7.23   8-0.53693 0.17171-0.82261 0.78870 0.18808-0.59017
  -7   0 -13   -7.03   10.13   9-0.53831 0.17237-0.81907 0.81882 0.19923-0.54742
  -7   0  27   18.42    6.42   8-0.53628 0.17042-0.82415 0.82487 0.18311 0.53942
  -7   0  28   54.24    8.93   9-0.53839 0.17210-0.81886 0.81815 0.19985 0.54904
  -7   1 -11    8.70   10.22   9-0.53841 0.17325-0.81880 0.85173 0.20004-0.49438
  -7   1  25   15.24    6.07   8-0.53628 0.17017-0.82415 0.85753 0.18311 0.48591
  -7   1  26    9.88    8.84   8-0.53831 0.17228-0.81907 0.85124 0.19923 0.49613
  -7   2  23   18.68    6.39   8-0.53708 0.17181-0.82222 0.88808 0.18932 0.42685
  -7   3  20  145.82    7.32   8-0.53693 0.17146-0.82261 0.92206 0.18808 0.34753
  -7   3  21   23.35    8.81   8-0.53846 0.17280-0.81867 0.91685 0.20044 0.36041
  -7   4  16    1.59    7.36   8-0.53661 0.17212-0.82338 0.95491 0.18560 0.24259
  -7   4  17   14.09    9.84   9-0.53830 0.17395-0.81910 0.95097 0.19913 0.25636
  -7   5   5   90.95   10.35   9-0.53864 0.17354-0.81818 0.98253 0.20196-0.06826
  -7   5   6   20.75   10.05   8-0.53808 0.17293-0.81967 0.98431 0.19734-0.03731
  -7   5   7  369.16   11.52   8-0.53788 0.17291-0.82021 0.98499 0.19568-0.00822
  -7   5   8  186.08   10.52   8-0.53789 0.17281-0.82019 0.98488 0.19574 0.01837
  -7   5   9   15.11    9.78   8-0.53818 0.17288-0.81942 0.98413 0.19813 0.04239
  -7   5  10  382.58   11.49   9-0.53853 0.17265-0.81850 0.98285 0.20097 0.06639
  -6 -11 -25   49.59    6.70   8-0.53724 0.22319-0.82183 0.45877 0.19056-0.85997
  -6 -10 -24    6.13    8.59   8-0.53831 0.22571-0.81907 0.48935 0.19923-0.84228
  -6  -8 -23   21.62    6.18   8-0.53612 0.22338-0.82453 0.56082 0.18187-0.79713
  -6  -7 -22   13.01    6.30   8-0.53661 0.22369-0.82338 0.59150 0.18560-0.77454
  -6  -6 -21   48.87    6.52   8-0.53661 0.22323-0.82338 0.62516 0.18560-0.74778
  -6  -5 -20  236.00    7.77   8-0.53628 0.22254-0.82415 0.65907 0.18311-0.71829
  -6  -3 -17  527.09   11.99   9-0.53852 0.22583-0.81850 0.71956 0.20096-0.65657
  -6  -2 -16   27.46    7.38   8-0.53677 0.22371-0.82300 0.75608 0.18684-0.61496
  -6  -1 -14  171.66   11.00   9-0.53853 0.22615-0.81849 0.78547 0.20099-0.57600
  -6  -1  28  102.63    6.91   8-0.53596 0.22245-0.82491 0.79167 0.18063 0.56944
  -6  -1  29   14.09    8.83   8-0.53831 0.22474-0.81907 0.78660 0.19923 0.57554
  -6   0  27   17.79    8.77   8-0.53801 0.22455-0.81986 0.82089 0.19675 0.52554
  -6   1  24  325.01    7.32   8-0.53596 0.22266-0.82491 0.85840 0.18063 0.46264
  -6   1  25   51.71    8.96   8-0.53819 0.22546-0.81939 0.85287 0.19822 0.47143
  -6   2  -8   28.61    7.36   8-0.53661 0.22456-0.82338 0.88894 0.18560-0.39916
  -6   2  22   46.83    6.25   8-0.53693 0.22353-0.82261 0.88827 0.18808 0.40181
  -6   3  19    4.48    6.76   8-0.53724 0.22412-0.82183 0.92186 0.19056 0.31677
  -6   4  14   44.32    7.43   8-0.53628 0.22282-0.82415 0.95601 0.18311 0.19167
  -6   4  15  105.71   10.16   8-0.53771 0.22466-0.82065 0.95235 0.19427 0.20716
  -5 -12 -25   23.73    6.49   8-0.53755 0.27711-0.82105 0.42514 0.19304-0.86159
  -5 -11 -24   45.44    8.71   9-0.53867 0.27837-0.81812 0.45597 0.20215-0.84526
  -5 -10 -24   14.88    5.88   8-0.53628 0.27541-0.82415 0.49359 0.18311-0.82485
  -5  -9 -23   22.76    6.56   8-0.53708 0.27547-0.82222 0.52541 0.18932-0.80493
  -5  -8 -22  188.66    7.13   8-0.53786 0.27592-0.82026 0.55604 0.19551-0.78393
  -5  -7 -21   85.10    9.13   8-0.53817 0.27646-0.81945 0.58816 0.19803-0.75993
  -5  -6 -20  375.88   10.87   8-0.53817 0.27659-0.81944 0.62119 0.19807-0.73314
  -5  -5 -19  173.62    7.89   8-0.53771 0.27629-0.82065 0.65581 0.19427-0.70246
  -5  -4 -18   35.08    7.41   8-0.53677 0.27542-0.82300 0.69100 0.18684-0.66824
  -5  -2 -15  848.90   10.70   8-0.53771 0.27642-0.82065 0.75438 0.19427-0.59532
  -5  -2  29    4.98    6.39   8-0.53661 0.27548-0.82338 0.75896 0.18560 0.59043
  -5  -1  28   12.39    8.78   9-0.53825 0.27749-0.81923 0.78709 0.19873 0.55137
  -5   0  26  110.84    9.32   8-0.53786 0.27682-0.82026 0.82034 0.19551 0.50092
  -5   1  23    5.80    6.57   8-0.53596 0.27494-0.82491 0.85841 0.18063 0.43362
  -5   1  24    2.15    8.99   8-0.53816 0.27728-0.81946 0.85288 0.19799 0.44295
  -5   2  21   16.18    6.96   8-0.53755 0.27630-0.82105 0.88785 0.19304 0.36857
  -5   3  17    5.37    7.57   8-0.53661 0.27728-0.82338 0.92236 0.18560 0.26983
  -5   3  18  128.59   10.75   8-0.53817 0.27762-0.81944 0.91814 0.19807 0.28352
  -5   4   2   -1.53   10.99   9-0.53876 0.27790-0.81786 0.94895 0.20294-0.14978
  -5   4  11  488.78    9.60   8-0.53661 0.27616-0.82338 0.95512 0.18560 0.10872
  -5   4  12   11.90    7.04   8-0.53755 0.27680-0.82105 0.95258 0.19304 0.12781
  -5   4  13   30.06   10.39   9-0.53857 0.27815-0.81838 0.94949 0.20134 0.14648
  -4 -13 -25   -4.49    6.01   8-0.53724 0.32853-0.82183 0.39219 0.19056-0.85915
  -4 -12 -24   87.62    8.85   9-0.53843 0.33028-0.81876 0.42367 0.20017-0.84339
  -4 -11 -24   16.73    6.46   8-0.53628 0.32766-0.82415 0.46195 0.18311-0.82409
  -4 -10 -23    0.40    6.21   8-0.53724 0.32866-0.82183 0.49136 0.19056-0.80650
  -4  -9 -22    1.63    8.78   9-0.53831 0.32906-0.81907 0.52158 0.19923-0.78713
  -4  -8 -21  696.22   10.77   9-0.53864 0.32992-0.81819 0.55380 0.20192-0.76443
  -4  -6 -19  191.70   10.65   9-0.53871 0.33084-0.81800 0.61986 0.20249-0.71150
  -4  -5 -18   83.89   10.26   8-0.53831 0.32960-0.81907 0.65411 0.19923-0.68075
  -4  -4 -17   50.97    7.23   8-0.53724 0.32816-0.82183 0.69010 0.19056-0.64498
  -4  -3  30    3.81    6.36   8-0.53771 0.32859-0.82065 0.72286 0.19427 0.60831
  -4  -2 -14    2.87    6.78   8-0.53755 0.32956-0.82105 0.75517 0.19304-0.56663
  -4  -2  28   35.87    6.48   8-0.53661 0.32707-0.82338 0.75824 0.18560 0.56449
  -4  -1 -12 1728.44   15.96   9-0.53883 0.33054-0.81768 0.78440 0.20349-0.52484
  -4  -1  26   -1.58    6.34   8-0.53596 0.32646-0.82491 0.79259 0.18063 0.51552
  -4  -1  27   59.83    9.05   8-0.53834 0.32942-0.81899 0.78630 0.19945 0.52323
  -4   0 -10  477.38   13.27   9-0.53901 0.33092-0.81717 0.81681 0.20504-0.47258
  -4   0  24   17.86    6.33   8-0.53596 0.32712-0.82491 0.82529 0.18063 0.46089
  -4   0  25   -0.11    8.96   9-0.53831 0.32978-0.81907 0.81893 0.19923 0.47025
  -4   1  -8 1029.35   14.63   8-0.53661 0.32852-0.82338 0.85605 0.18560-0.39915
  -4   1  22   -7.38    6.79   8-0.53693 0.32755-0.82261 0.85591 0.18808 0.40082
  -4   2  19    1.55    7.29   8-0.53693 0.32831-0.82261 0.88884 0.18808 0.32041
  -4   2  20  372.25   11.39   9-0.53868 0.32918-0.81809 0.88385 0.20223 0.33309
  -4   3  -1    7.97   21.19  10-0.54218 0.33482-0.80723 0.90558 0.23397-0.26073
  -4   3  15  213.47    8.05   8-0.53724 0.32906-0.82183 0.92071 0.19056 0.21085
  -4   3  16    3.86   10.23   8-0.53831 0.32859-0.81907 0.91661 0.19923 0.22872
  -3 -15 -25   15.63    8.67   8-0.53786 0.38216-0.82026 0.32586 0.19551-0.86469
  -3 -14 -25   10.95    5.84   8-0.53612 0.38024-0.82453 0.36373 0.18187-0.85031
  -3 -13 -24   10.17    8.64   9-0.53831 0.38010-0.81907 0.38916 0.19923-0.83904
  -3 -11 -23    1.07    6.36   8-0.53677 0.38083-0.82300 0.45947 0.18684-0.80236
  -3 -10 -22  100.93    9.22   8-0.53786 0.38054-0.82026 0.49002 0.19551-0.78421
  -3  -9 -21    8.38    9.19   9-0.53846 0.38173-0.81866 0.52316 0.20046-0.76191
  -3  -6 -18   45.81   10.26   9-0.53876 0.38271-0.81786 0.61984 0.20294-0.68504
  -3  -5 -17    5.35   10.29   8-0.53816 0.38156-0.81946 0.65475 0.19799-0.65244
  -3  -4 -16   79.73    7.54   8-0.53661 0.38019-0.82338 0.69171 0.18560-0.61399
  -3  -4  30   15.80    6.07   8-0.53693 0.37975-0.82261 0.69188 0.18808 0.61454
  -3  -3  29    3.98    9.10   8-0.53816 0.38166-0.81946 0.72154 0.19799 0.57817
  -3  -2 -13  129.91    8.25   8-0.53612 0.37995-0.82453 0.75883 0.18187-0.52899
  -3  -2  27   17.17    6.64   8-0.53724 0.38035-0.82183 0.75709 0.19056 0.53172
  -3  -1 -11  206.85    9.28   8-0.53677 0.38065-0.82300 0.79005 0.18684-0.48060
  -3  -1  25   -6.73    6.42   8-0.53693 0.37974-0.82261 0.79090 0.18808 0.48046
  -3   0  23   -7.89    6.58   8-0.53724 0.38007-0.82183 0.82162 0.19056 0.42550
  -3   1  -6  313.11   15.97   8-0.53803 0.38251-0.81981 0.85237 0.19690-0.35676
  -3   1  20  -13.70    7.54   8-0.53661 0.38020-0.82338 0.85672 0.18560 0.34930
  -3   1  21   28.72   10.28   9-0.53850 0.38288-0.81856 0.85095 0.20078 0.36031
  -3   2  16   89.13    7.48   8-0.53563 0.37918-0.82566 0.89116 0.17814 0.25010
  -3   2  17   14.16    7.20   8-0.53755 0.38194-0.82105 0.88681 0.19304 0.26114
  -3   3   4    4.87   10.38   8-0.53693 0.38271-0.82261 0.92029 0.18808-0.08314
  -3   3   9  162.58    9.22   8-0.53596 0.38007-0.82491 0.92325 0.18063 0.05963
  -3   3  10  444.75    9.94   8-0.53693 0.38116-0.82261 0.92135 0.18808 0.07906
  -3   3  11   87.18   11.10   8-0.53786 0.38220-0.82026 0.91905 0.19551 0.09851
  -3   3  12   57.04   11.08   9-0.53874 0.38222-0.81792 0.91679 0.20274 0.11761
  -2 -15 -24   26.16    8.59   9-0.53827 0.43359-0.81918 0.32493 0.19888-0.84045
  -2 -14 -24   85.89    6.66   8-0.53628 0.43165-0.82415 0.36266 0.18311-0.82589
  -2 -13 -23   69.54    8.88   8-0.53791 0.43352-0.82013 0.39177 0.19591-0.81149
  -2 -11 -22   28.65    6.29   8-0.53661 0.43284-0.82338 0.46112 0.18560-0.77457
  -2 -10 -21   18.08    6.53   8-0.53755 0.43332-0.82105 0.49111 0.19304-0.75565
  -2  -9 -20   34.20    9.56   8-0.53819 0.43473-0.81939 0.52313 0.19822-0.73301
  -2  -8 -19  220.74   10.70   9-0.53842 0.43471-0.81880 0.55533 0.20006-0.70895
  -2  -7 -18   21.66   10.80   9-0.53842 0.43443-0.81878 0.58841 0.20011-0.68192
  -2  -6 -17   96.37   10.62   8-0.53819 0.43306-0.81941 0.62155 0.19817-0.65278
  -2  -5 -16  576.04    9.44   8-0.53693 0.43269-0.82261 0.65807 0.18808-0.61623
  -2  -5  30   10.58    6.24   8-0.53693 0.43187-0.82261 0.65941 0.18808 0.61582
  -2  -4  29    5.12    8.32   8-0.53786 0.43337-0.82026 0.68958 0.19551 0.58073
  -2  -3 -13  482.55    9.77   8-0.53724 0.43320-0.82183 0.72319 0.19056-0.53795
  -2  -3  27   10.63    6.01   8-0.53661 0.43161-0.82338 0.72512 0.18560 0.53713
  -2  -2 -11   49.33   11.72   8-0.53838 0.43442-0.81889 0.75328 0.19975-0.49388
  -2  -2  25   25.53    6.38   8-0.53596 0.43159-0.82491 0.75804 0.18063 0.48960
  -2  -2  26    4.15    8.84   8-0.53831 0.43263-0.81907 0.75324 0.19923 0.49604
  -2  -1  -9  525.35   14.86   8-0.53831 0.43480-0.81907 0.78618 0.19923-0.43930
  -2  -1  23   72.51    6.95   8-0.53628 0.43257-0.82415 0.79162 0.18311 0.43221
  -2  -1  24   71.40    9.45   9-0.53839 0.43337-0.81886 0.78559 0.19987 0.44230
  -2   0  21    0.25    7.35   8-0.53724 0.43279-0.82183 0.82226 0.19056 0.37035
  -2   1  18  346.34    8.63   8-0.53755 0.43344-0.82105 0.85404 0.19304 0.28862
  -2   2   1   79.61   17.16   9-0.53914 0.43527-0.81681 0.88234 0.20614-0.17976
  -2   2  12  219.63    8.95   8-0.53596 0.43231-0.82491 0.89102 0.18063 0.14023
  -2   2  13    1.56    8.28   8-0.53724 0.43283-0.82183 0.88801 0.19056 0.15680
  -2   2  14   11.64   11.07   9-0.53856 0.43470-0.81840 0.88429 0.20127 0.17197
  -1 -16 -24    4.95    5.99   8-0.53596 0.48426-0.82491 0.29696 0.18063-0.82296
  -1 -15 -23   10.10    8.78   8-0.53805 0.48536-0.81976 0.32477 0.19707-0.81173
  -1 -14 -23    4.42    6.13   8-0.53596 0.48453-0.82491 0.36372 0.18063-0.79555
  -1 -13 -22   22.68    6.34   8-0.53755 0.48545-0.82105 0.39170 0.19304-0.78158
  -1 -12 -21  118.03    9.14   9-0.53867 0.48689-0.81811 0.42249 0.20216-0.76447
  -1 -11 -21   11.46    6.38   8-0.53596 0.48462-0.82491 0.46202 0.18063-0.74274
  -1 -10 -20   21.82    6.81   8-0.53693 0.48481-0.82261 0.49302 0.18808-0.72241
  -1  -9 -19    0.44    7.05   8-0.53724 0.48549-0.82183 0.52538 0.19056-0.69877
  -1  -8 -18    3.46    7.26   8-0.53740 0.48567-0.82144 0.55844 0.19180-0.67252
  -1  -7 -17    8.28    7.22   8-0.53708 0.48533-0.82222 0.59205 0.18932-0.64339
  -1  -6 -16   29.65    7.24   8-0.53628 0.48465-0.82415 0.62569 0.18311-0.61128
  -1  -6  30    7.04    6.18   8-0.53724 0.48545-0.82183 0.62408 0.19056 0.61273
  -1  -5  29   -0.43    8.58   8-0.53816 0.48542-0.81946 0.65579 0.19799 0.57871
  -1  -4 -13   54.52    7.86   8-0.53693 0.48486-0.82261 0.69150 0.18808-0.53556
  -1  -4  27   13.20    6.47   8-0.53661 0.48416-0.82338 0.69177 0.18560 0.53632
  -1  -3 -11   79.74   11.47   9-0.53843 0.48728-0.81876 0.72033 0.20017-0.49375
  -1  -3  25    8.26    6.57   8-0.53596 0.48341-0.82491 0.72598 0.18063 0.48977
  -1  -3  26  102.63    9.25   8-0.53835 0.48565-0.81897 0.72014 0.19952 0.49614
  -1  -2  23  513.55    8.40   8-0.53596 0.48406-0.82491 0.75949 0.18063 0.43529
  -1  -2  24   92.51    9.55   8-0.53831 0.48633-0.81907 0.75380 0.19923 0.44258
  -1  -1  -7  170.23   12.52   8-0.53724 0.48576-0.82183 0.78904 0.19056-0.37636
  -1  -1  21   36.14    7.74   8-0.53661 0.48465-0.82338 0.79037 0.18560 0.37553
  -1   0  -4   12.41   14.75   8-0.53801 0.48591-0.81986 0.81936 0.19675-0.30460
  -1   0  18   69.42    7.58   8-0.53661 0.48483-0.82338 0.82337 0.18560 0.29594
  -1   0  19    7.32   10.51   9-0.53851 0.48656-0.81854 0.81841 0.20085 0.30668
  -1   1  14  260.71    8.73   8-0.53724 0.48561-0.82183 0.85500 0.19056 0.18354
  -1   1  15   13.56   10.80   8-0.53841 0.48564-0.81882 0.85136 0.19998 0.19968
   0 -17 -23    8.91    5.83   8-0.53661 0.53757-0.82338 0.26312 0.18560-0.80110
   0 -16 -22  109.93    9.00   9-0.53857 0.53969-0.81837 0.29124 0.20137-0.78986
   0 -15 -22   18.39    6.27   8-0.53693 0.53749-0.82261 0.32802 0.18808-0.77684
   0 -14 -21  106.48    9.17   9-0.53841 0.53885-0.81881 0.35744 0.20002-0.76280
   0 -13 -21   10.95    6.13   8-0.53628 0.53750-0.82415 0.39388 0.18311-0.74562
   0 -12 -20    9.86    6.19   8-0.53755 0.53826-0.82105 0.42553 0.19304-0.72747
   0 -11 -19   11.51    9.60   9-0.53846 0.53871-0.81866 0.45681 0.20046-0.70790
   0  -7 -15    0.34    9.68   9-0.53876 0.53818-0.81786 0.58808 0.20294-0.60382
   0  -7  30   -2.00    8.61   9-0.53831 0.53772-0.81907 0.58900 0.19923 0.60375
   0  -6 -14  183.21    7.87   8-0.53755 0.53782-0.82105 0.62340 0.19304-0.56764
   0  -6  28    9.01    5.98   8-0.53628 0.53539-0.82415 0.62775 0.18311 0.56559
   0  -5  27   -8.11    6.32   8-0.53755 0.53712-0.82105 0.65739 0.19304 0.52911
   0  -4 -11   71.19    8.02   8-0.53724 0.53724-0.82183 0.69038 0.19056-0.48467
   0  -4  25   35.96    6.60   8-0.53661 0.53619-0.82338 0.69227 0.18560 0.48362
   0  -3  -9    2.25   12.48   8-0.53786 0.53764-0.82026 0.72300 0.19551-0.43404
   0  -3  23   11.65    6.55   8-0.53628 0.53565-0.82415 0.72584 0.18311 0.43227
   0  -3  24   10.30    8.76   9-0.53865 0.53835-0.81817 0.71991 0.20198 0.43878
   0  -2  -7  301.59   12.51   8-0.53645 0.53696-0.82377 0.75818 0.18435-0.37022
   0  -2  21  450.21    8.94   8-0.53693 0.53700-0.82261 0.75651 0.18808 0.37408
   0  -1  -4    0.32   10.31   8-0.53755 0.53754-0.82105 0.78755 0.19304-0.30180
   0  -1  18    4.83    7.31   8-0.53661 0.53645-0.82338 0.79060 0.18560 0.29627
   0  -1  19   12.91   10.03   8-0.53841 0.53755-0.81881 0.78520 0.20000 0.30839
   0   0  14 8444.38   25.93   8-0.53693 0.53738-0.82261 0.82287 0.18808 0.18619
   0   0  15   19.43   11.09   8-0.53831 0.53847-0.81907 0.81983 0.19923 0.19620
   1 -18 -22   40.05    6.30   8-0.53661 0.58893-0.82338 0.23037 0.18560-0.77465
   1 -17 -21   16.87    8.65   8-0.53847 0.59223-0.81864 0.25933 0.20055-0.76289
   1 -16 -21   18.18    6.01   8-0.53724 0.58991-0.82183 0.29413 0.19056-0.75199
   1 -15 -20  114.58    8.71   9-0.53871 0.59189-0.81801 0.32362 0.20248-0.73820
   1 -14 -20   27.25    6.18   8-0.53693 0.58831-0.82261 0.36110 0.18808-0.72354
   1 -13 -19  180.26    9.51   8-0.53818 0.58988-0.81942 0.39060 0.19813-0.70674
   1 -11 -18   78.42    7.10   8-0.53612 0.58827-0.82453 0.46238 0.18187-0.66347
   1 -10 -17    9.27    7.05   8-0.53661 0.58814-0.82338 0.49463 0.18560-0.63992
   1  -9 -16   23.53    7.26   8-0.53661 0.58791-0.82338 0.52676 0.18560-0.61398
   1  -8 -15   61.92    7.41   8-0.53596 0.58868-0.82491 0.56140 0.18063-0.58172
   1  -8  29   26.36    6.05   8-0.53740 0.58944-0.82144 0.55855 0.19180 0.58409
   1  -7  28   41.06    8.95   8-0.53816 0.59084-0.81946 0.58935 0.19799 0.55152
   1  -6 -12  141.39    8.22   8-0.53755 0.58988-0.82105 0.62346 0.19304-0.51331
   1  -6  26   40.74    6.32   8-0.53645 0.58806-0.82377 0.62682 0.18435 0.51176
   1  -5  25   38.99    9.13   8-0.53818 0.58960-0.81942 0.65550 0.19813 0.47256
   1  -4  23   19.89    9.14   9-0.53818 0.59167-0.81943 0.68914 0.19811 0.41910
   1  -3  20   12.91    6.66   8-0.53579 0.58751-0.82529 0.72702 0.17939 0.35624
   1  -3  21   31.03    9.87   8-0.53821 0.59028-0.81935 0.72094 0.19833 0.36393
   1  -2  18  138.88   10.34   8-0.53789 0.59052-0.82019 0.75487 0.19573 0.28649
   1  -1  13  212.93    8.96   8-0.53628 0.58911-0.82415 0.79157 0.18311 0.16414
   1  -1  14  249.00   11.53   8-0.53788 0.59038-0.82022 0.78754 0.19565 0.17839
   2 -18 -20  131.15    9.25   8-0.53804 0.64200-0.81980 0.22654 0.19695-0.73247
   2 -17 -20   12.97    5.96   8-0.53661 0.64080-0.82338 0.26338 0.18560-0.72112
   2 -16 -19   25.39    8.65   8-0.53835 0.64318-0.81898 0.29123 0.19950-0.70818
   2 -15 -19    4.38    6.18   8-0.53661 0.64130-0.82338 0.32929 0.18560-0.69306
   2 -14 -18   -1.10    8.80   9-0.53831 0.64213-0.81907 0.35622 0.19923-0.67884
   2 -12 -17  297.21    7.76   8-0.53628 0.64019-0.82415 0.42828 0.18311-0.63781
   2 -11 -16  254.27    8.16   8-0.53661 0.64088-0.82338 0.46089 0.18560-0.61396
   2 -10 -15    7.12    7.08   8-0.53661 0.64184-0.82338 0.49476 0.18560-0.58597
   2  -9 -14  108.83    7.69   8-0.53628 0.64069-0.82415 0.52803 0.18311-0.55752
   2  -9  28   10.05    6.25   8-0.53724 0.64109-0.82183 0.52715 0.19056 0.55829
   2  -8  27   21.57    8.91   8-0.53797 0.64226-0.81997 0.55733 0.19641 0.52676
   2  -7 -11  117.34   11.09   8-0.53786 0.64249-0.82026 0.58971 0.19551-0.48952
   2  -7  25   13.16    6.54   8-0.53612 0.64037-0.82453 0.59488 0.18187 0.48646
   2  -7  26  141.77    9.53   9-0.53880 0.64194-0.81776 0.58737 0.20322 0.49346
   2  -6  24   14.99    8.86   8-0.53786 0.64156-0.82026 0.62348 0.19551 0.44754
   2  -5  22  361.42    8.14   8-0.53755 0.64229-0.82105 0.65674 0.19304 0.39595
   2  -4  20   86.93   10.40   8-0.53817 0.64292-0.81945 0.68827 0.19802 0.33699
   2  -3  17  229.57   11.11   8-0.53786 0.64254-0.82026 0.72144 0.19551 0.25938
   2  -2  12  214.54    9.30   8-0.53740 0.64213-0.82144 0.75610 0.19180 0.12869
   2  -2  13   -7.73   10.68   9-0.53854 0.64275-0.81846 0.75237 0.20108 0.14624
   3 -20 -19    9.50    6.19   8-0.53755 0.69445-0.82105 0.16241 0.19304-0.70097
   3 -19 -19   21.97    6.66   8-0.53661 0.69316-0.82338 0.19730 0.18560-0.69326
   3 -18 -18   32.84    9.08   8-0.53839 0.69574-0.81887 0.22600 0.19984-0.68183
   3 -17 -18  108.19    6.65   8-0.53708 0.69323-0.82222 0.26226 0.18932-0.67133
   3 -16 -17   37.24    8.81   9-0.53876 0.69544-0.81786 0.29018 0.20294-0.65742
   3 -15 -17   12.15    6.00   8-0.53661 0.69401-0.82338 0.32978 0.18560-0.64004
   3 -14 -16   88.27    8.96   8-0.53786 0.69445-0.82026 0.35883 0.19551-0.62374
   3 -13 -15  229.84   10.39   9-0.53871 0.69571-0.81799 0.38972 0.20252-0.60349
   3 -11  28    6.27    8.94   8-0.53771 0.69388-0.82065 0.45934 0.19427 0.55503
   3 -10  27   -8.73    8.91   9-0.53816 0.69513-0.81946 0.49119 0.19799 0.52543
   3  -9 -11  389.85   11.50   8-0.53838 0.69524-0.81890 0.52237 0.19974-0.49392
   3  -9  26  114.52    9.20   8-0.53842 0.69443-0.81879 0.52212 0.20008 0.49571
   3  -8 -10  256.34    8.19   8-0.53677 0.69340-0.82300 0.55956 0.18684-0.45420
   3  -8  24   15.07    6.21   8-0.53708 0.69381-0.82222 0.55992 0.18932 0.45356
   3  -7  -8   56.11   11.27   8-0.53831 0.69498-0.81907 0.58895 0.19923-0.41276
   3  -7  22    6.35    6.71   8-0.53579 0.69203-0.82529 0.59563 0.17939 0.40856
   3  -7  23   39.39    9.26   8-0.53843 0.69430-0.81876 0.58875 0.20018 0.41464
   3  -6  -6   22.10   12.03   9-0.53852 0.69508-0.81853 0.62227 0.20089-0.36045
   3  -6  21  202.05   10.07   8-0.53831 0.69469-0.81907 0.62166 0.19923 0.36271
   3  -5  18  145.74    7.74   8-0.53708 0.69409-0.82222 0.65834 0.18932 0.29232
   3  -4  15  267.70   11.35   8-0.53771 0.69476-0.82065 0.68923 0.19427 0.20705
   3  -3   7  100.80   12.95   9-0.53891 0.69509-0.81744 0.71907 0.20421-0.01718
   3  -3   8  457.37   14.04   9-0.53876 0.69503-0.81786 0.71926 0.20292 0.01090
   4 -20 -17   81.20    7.09   8-0.53724 0.74567-0.82183 0.16319 0.19056-0.64603
   4 -19 -17   -1.42    6.35   8-0.53612 0.74541-0.82453 0.19797 0.18187-0.63656
   4 -18 -16   57.40    9.17   8-0.53804 0.74669-0.81980 0.22615 0.19695-0.62558
   4 -17 -16   17.69    6.25   8-0.53645 0.74525-0.82377 0.26387 0.18435-0.61240
   4 -16 -15   19.89    9.14   8-0.53789 0.74689-0.82019 0.29254 0.19574-0.59721
   4 -14 -14   -4.39    6.49   8-0.53661 0.74608-0.82338 0.36173 0.18560-0.55913
   4 -13 -13    9.57    7.10   8-0.53708 0.74635-0.82222 0.39436 0.18932-0.53626
   4 -12 -12  135.89    7.92   8-0.53724 0.74587-0.82183 0.42651 0.19056-0.51178
   4 -12  26    7.67    6.13   8-0.53661 0.74516-0.82338 0.42878 0.18560 0.51126
   4 -11 -11   20.30    6.93   8-0.53677 0.74587-0.82300 0.46139 0.18684-0.48061
   4 -11  25   -0.26    6.22   8-0.53693 0.74561-0.82261 0.46151 0.18808 0.48125
   4 -10  24  282.15   10.55   8-0.53774 0.74674-0.82057 0.49179 0.19454 0.44841
   4  -9  -8   69.10   10.11   8-0.53805 0.74662-0.81977 0.52346 0.19703-0.41084
   4  -9  22    4.29    6.26   8-0.53612 0.74388-0.82453 0.53021 0.18187 0.40756
   4  -9  23   22.43    9.03   8-0.53856 0.74622-0.81841 0.52173 0.20124 0.41415
   4  -8  21  678.65   11.63   8-0.53818 0.74723-0.81943 0.55631 0.19808 0.36436
   4  -7  19   13.19   10.12   8-0.53831 0.74669-0.81907 0.58968 0.19923 0.30875
   4  -6  16  290.17   11.27   8-0.53787 0.74709-0.82024 0.62313 0.19557 0.23269
   4  -5  11   17.41    7.62   8-0.53708 0.74583-0.82222 0.65818 0.18932 0.10539
   4  -5  12   21.46   10.69   8-0.53843 0.74718-0.81876 0.65403 0.20018 0.12054
   5 -21 -15   17.34    6.54   8-0.53677 0.79817-0.82300 0.13195 0.18684-0.58782
   5 -20 -14   17.10    8.90   8-0.53853 0.80087-0.81850 0.16017 0.20097-0.57705
   5 -19 -14   31.89    9.16   8-0.53771 0.79873-0.82065 0.19458 0.19427-0.56941
   5 -18 -14   -7.81    6.60   8-0.53628 0.79725-0.82415 0.23136 0.18311-0.55762
   5 -17 -13    9.29    9.02   9-0.53831 0.79712-0.81907 0.26003 0.19923-0.54504
   5 -16 -12   69.13    9.28   9-0.53883 0.80029-0.81766 0.29010 0.20354-0.52486
   5 -15 -12   37.41    6.42   8-0.53645 0.79744-0.82377 0.32951 0.18435-0.50561
   5 -14 -11   33.59    6.71   8-0.53693 0.79814-0.82261 0.36139 0.18808-0.48221
   5 -13 -10   17.13    7.15   8-0.53708 0.79770-0.82222 0.39387 0.18932-0.45685
   5 -13  24   10.59    6.38   8-0.53677 0.79752-0.82300 0.39547 0.18684 0.45611
   5 -12  -9  142.11    7.83   8-0.53645 0.79723-0.82377 0.42865 0.18435-0.42530
   5 -12  23    3.86    6.53   8-0.53724 0.79718-0.82183 0.42837 0.19056 0.42603
   5 -11  -7    3.90   10.20   8-0.53848 0.80030-0.81861 0.45706 0.20062-0.38840
   5 -11  22  135.23    9.77   8-0.53817 0.79905-0.81944 0.45749 0.19806 0.39081
   5 -10  20    5.66    6.46   8-0.53708 0.79733-0.82222 0.49463 0.18932 0.34664
   5  -9  -4  212.80    8.83   8-0.53677 0.79767-0.82300 0.52697 0.18684-0.29383
   5  -9  18   14.69    6.66   8-0.53693 0.79781-0.82261 0.52771 0.18808 0.29253
   5  -8  -1  283.60   12.62   9-0.53894 0.80016-0.81736 0.55393 0.20445-0.23080
   5  -8  16  134.27   10.93   8-0.53831 0.79935-0.81907 0.55603 0.19923 0.22896
   5  -7  12    9.22    9.83   8-0.53831 0.79969-0.81907 0.58822 0.19923 0.12261
   6 -21 -12    5.84    6.21   8-0.53708 0.85067-0.82222 0.13199 0.18932-0.50890
   6 -20 -11   -6.75    8.62   9-0.53861 0.85315-0.81826 0.15960 0.20170-0.49671
   6 -19 -11   18.59    8.89   8-0.53794 0.85001-0.82006 0.19391 0.19613-0.48985
   6 -18 -10   10.20    9.02   9-0.53905 0.85184-0.81705 0.22404 0.20541-0.47357
   6 -17 -10   18.62    6.55   8-0.53708 0.85053-0.82222 0.26175 0.18932-0.45629
   6 -16  -9    2.17    8.92   8-0.53771 0.85154-0.82065 0.29422 0.19427-0.43412
   6 -15  -8  839.14   12.78   8-0.53820 0.85118-0.81936 0.32491 0.19831-0.41241
   6 -14  22    7.69    8.94   8-0.53855 0.85029-0.81843 0.35695 0.20120 0.38732
   6 -13  20   23.68    6.78   8-0.53677 0.84977-0.82300 0.39577 0.18684 0.34888
   6 -12  -4  157.72   10.90   9-0.53864 0.85211-0.81818 0.42294 0.20196-0.30868
   6 -12  19    5.24    9.12   9-0.53831 0.85180-0.81907 0.42405 0.19923 0.30838
   6 -11  -2   32.65    9.88   9-0.53920 0.85249-0.81664 0.45410 0.20664-0.25955
   6 -11  17   34.33    9.26   8-0.53816 0.85130-0.81946 0.45788 0.19799 0.25716
   6 -10  14    1.61   10.09   8-0.53724 0.84995-0.82183 0.49424 0.19056 0.18387
   6  -9   9  194.45   12.08   8-0.53831 0.85165-0.81907 0.52287 0.19923 0.04215
   6  -9  10  131.32   13.26   9-0.53926 0.85225-0.81647 0.52002 0.20715 0.06101
   7 -18  -6  113.44    9.72   9-0.53869 0.90446-0.81807 0.22504 0.20230-0.36254
   7 -17  -5  249.89   10.20   9-0.53915 0.90495-0.81678 0.25649 0.20622-0.33975
   7 -16  -4    9.18    9.34   9-0.53899 0.90440-0.81722 0.29158 0.20488-0.31182
   7 -16  19    5.68    8.60   8-0.53800 0.90344-0.81990 0.29371 0.19663 0.31288
   7 -15  -3  189.26   10.27   8-0.53824 0.90371-0.81927 0.32508 0.19858-0.27903
   7 -15  18  163.24    9.98   8-0.53844 0.90314-0.81872 0.32437 0.20029 0.28197
   7 -14  -1   85.89   10.38   9-0.53956 0.90503-0.81560 0.35423 0.20978-0.23602
   7 -14  16    5.11    9.08   8-0.53755 0.90283-0.82105 0.36029 0.19304 0.23558
   7 -13   1   29.02    9.81   9-0.53864 0.90436-0.81820 0.38981 0.20189-0.17462
   7 -13  14   36.57    9.23   8-0.53831 0.90361-0.81907 0.39115 0.19923 0.17583
   7 -12  10   96.81   12.83   8-0.53851 0.90373-0.81853 0.42326 0.20087 0.06734
   7 -12  11    5.84   11.40   9-0.53998 0.90413-0.81438 0.42008 0.21339 0.08070
   8 -22  -3   20.91    8.82   9-0.53827 0.95554-0.81919 0.09436 0.19883-0.27943
   8 -21  -3  126.42    7.47   8-0.53693 0.95430-0.82261 0.13033 0.18808-0.26907
   8 -21  -2    4.76    8.30   9-0.53894 0.95806-0.81737 0.12602 0.20441-0.25753
   8 -20  -2   13.73    8.60   8-0.53787 0.95488-0.82023 0.16214 0.19560-0.24907
   8 -19  -1    6.60    8.83   9-0.53824 0.95473-0.81927 0.19437 0.19859-0.22552
   8 -18   1  109.47   11.74   9-0.53991 0.95754-0.81458 0.22099 0.21281-0.18565
   8 -18  15   23.39   10.97   9-0.53987 0.95656-0.81470 0.22179 0.21247 0.18993
   8 -17   3   46.29   10.85   9-0.54046 0.95796-0.81291 0.25240 0.21773-0.13717
   8 -17  13   19.91   10.65   9-0.53934 0.95639-0.81625 0.25640 0.20783 0.14096
 -15   2  -7    0.23   12.88  12-0.54422-0.23785-0.79646 0.86148 0.26310-0.44919
 -14  -1 -14   27.08    9.40   9-0.54054-0.19086-0.81073 0.77814 0.22418-0.59881
 -14   2  -8   93.83   12.44  10-0.54155-0.19020-0.80730 0.87321 0.23394-0.44920
 -14   5   4   44.95    9.36  10-0.54076-0.19090-0.81002 0.97446 0.22622-0.11932
 -14   5   5    3.28    8.93  10-0.54054-0.18997-0.81073 0.97772 0.22418-0.09052
 -14   5  10    3.18    6.21   9-0.53905-0.19138-0.81534 0.97986 0.21062 0.05799
 -14   5  11   19.33    8.55   9-0.53998-0.19216-0.81254 0.97849 0.21894 0.07564
 -14   5  12   -8.96    8.75  10-0.54034-0.19045-0.81137 0.97670 0.22233 0.09936
 -14   5  13   15.49    8.55  10-0.54075-0.18984-0.81003 0.97428 0.22621 0.12166
 -13  -2 -16    4.25    8.96   9-0.54054-0.13772-0.81073 0.74638 0.22418-0.65149
 -13   0 -13   -4.42    8.96  10-0.54021-0.13831-0.81180 0.81148 0.22110-0.56818
 -13   1 -11    9.52    9.10   9-0.54054-0.13850-0.81073 0.84397 0.22418-0.51864
 -13   3  -6   62.88   15.48  11-0.54426-0.13508-0.79628 0.89515 0.26357-0.42528
 -13   5   2   79.49   10.42   9-0.54044-0.13937-0.81106 0.97568 0.22323-0.16989
 -13   5  13   11.35    6.19   9-0.53876-0.14010-0.81616 0.98023 0.20815 0.13976
 -13   5  14   22.94    8.70   9-0.54005-0.13888-0.81229 0.97809 0.21966 0.15508
 -13   5  15    7.00    8.32  10-0.54076-0.13776-0.81001 0.97478 0.22624 0.17550
 -12  -5 -20   15.93    8.92  10-0.54049-0.08560-0.81090 0.64646 0.22371-0.75842
 -12  -4 -19   13.88    9.07   9-0.54017-0.08625-0.81193 0.68030 0.22072-0.72815
 -12  -3 -18   23.65    6.55   9-0.53905-0.08776-0.81534 0.71642 0.21062-0.69245
 -12  -1 -15  101.92    9.80   9-0.54005-0.08734-0.81229 0.77907 0.21965-0.62118
 -12   4  20   29.04    8.97  10-0.54037-0.08604-0.81128 0.94566 0.22259 0.31331
 -12   5  15   18.89    6.22   9-0.53947-0.08689-0.81410 0.97840 0.21432 0.18739
 -12   5  16    4.20    8.54  10-0.54067-0.08573-0.81031 0.97538 0.22541 0.20298
 -11  -6 -21    1.76    8.82  10-0.54073-0.03388-0.81009 0.61390 0.22602-0.78890
 -11  -5 -20    7.74    9.02  10-0.54093-0.03335-0.80945 0.64529 0.22787-0.76347
 -11  -4 -19   21.48    9.10  10-0.54061-0.03385-0.81051 0.67949 0.22481-0.73318
 -11  -3 -18    7.72    8.94   9-0.53988-0.03417-0.81285 0.71430 0.21802-0.69929
 -11  -1 -15   68.91    9.44  10-0.54072-0.03350-0.81015 0.77778 0.22585-0.62796
 -11   3  -7    3.23   11.90  10-0.54175-0.03143-0.80659 0.90575 0.23593-0.42302
 -11   4  20   23.93    6.39   9-0.53933-0.03551-0.81452 0.94591 0.21309 0.32217
 -11   4  21   32.85    8.91  10-0.54069-0.03367-0.81024 0.94114 0.22558 0.33601
 -11   5   0    1.44   12.16  10-0.54216-0.03121-0.80507 0.97018 0.24014-0.24079
 -11   5  15   27.06    6.20   9-0.53891-0.03542-0.81576 0.98073 0.20939 0.19183
 -11   5  16   10.65    8.86   9-0.54019-0.03415-0.81187 0.97743 0.22089 0.20819
 -11   5  17   44.38    9.02  10-0.54102-0.03436-0.80914 0.97338 0.22874 0.22629
 -10  -7 -22   27.83    8.99  10-0.54065 0.01936-0.81037 0.58029 0.22522-0.81439
 -10  -6 -21   36.49    8.99  10-0.54098 0.01869-0.80926 0.61191 0.22839-0.79093
 -10  -5 -20  341.38   10.37  10-0.54099 0.01855-0.80922 0.64434 0.22851-0.76475
 -10  -4 -19    5.78    8.64  10-0.54062 0.01828-0.81046 0.68007 0.22497-0.73316
 -10  -3 -18   -0.48    9.01   9-0.53988 0.01728-0.81285 0.71470 0.21802-0.69948
 -10  -1 -15   12.08    9.13  10-0.54074 0.01957-0.81006 0.77823 0.22610-0.62796
 -10   3  -7   39.30   12.87  10-0.54175 0.01947-0.80659 0.90575 0.23593-0.42369
 -10   3  23   39.49    6.60   9-0.53905 0.01641-0.81534 0.91380 0.21062 0.40549
 -10   3  24  111.76    9.50   9-0.54060 0.01795-0.81053 0.90843 0.22475 0.41729
 -10   4  20   32.33    6.36   9-0.53933 0.01846-0.81452 0.94638 0.21309 0.32217
 -10   4  21   51.64    9.13  10-0.54072 0.01821-0.81013 0.94141 0.22591 0.33640
 -10   5   0  390.88   15.90  10-0.54162 0.01926-0.80703 0.97201 0.23470-0.23447
 -10   5  15   -3.91    6.37   9-0.53862 0.01710-0.81657 0.98058 0.20692 0.19496
 -10   5  16  227.14    9.89   9-0.53989 0.01700-0.81281 0.97743 0.21814 0.21018
 -10   5  17   19.62    8.75  10-0.54084 0.01908-0.80973 0.97337 0.22705 0.22803
  -9  -8 -23   -9.31    6.18   9-0.53974 0.06923-0.81327 0.55024 0.21679-0.83231
  -9  -7 -22   16.27    8.97   9-0.54033 0.07070-0.81141 0.58179 0.22221-0.81045
  -9  -6 -21   28.92    9.27   9-0.54054 0.07021-0.81073 0.61471 0.22418-0.78582
  -9  -5 -20    9.36    9.10   9-0.54054 0.07016-0.81073 0.64667 0.22418-0.75974
  -9  -4 -19  146.89    9.64   9-0.54029 0.06963-0.81153 0.67943 0.22188-0.73064
  -9  -3 -18    8.58    6.81   9-0.53933 0.06916-0.81452 0.71689 0.21309-0.69397
  -9  -1 -15   10.84    9.60   9-0.54042 0.07007-0.81112 0.77835 0.22307-0.62415
  -9   2  25    4.21    5.99   9-0.53848 0.06950-0.81698 0.88279 0.20568 0.46423
  -9   2  26   17.81    9.02   9-0.54028 0.07108-0.81158 0.87764 0.22172 0.47364
  -9   3  23    9.78    6.23   9-0.53933 0.06963-0.81452 0.91246 0.21309 0.40280
  -9   4  20   65.14    6.69   9-0.53974 0.06958-0.81327 0.94515 0.21679 0.31872
  -9   5  15    4.47    6.45   9-0.53919 0.07128-0.81493 0.97916 0.21186 0.18967
  -9   5  16   70.75    9.46   9-0.54031 0.06997-0.81148 0.97586 0.22201 0.20641
  -8 -10 -24  -10.05    8.95  10-0.54060 0.12250-0.81052 0.48210 0.22479-0.86764
  -8  -8 -23    6.60    6.29   9-0.53891 0.12146-0.81576 0.55331 0.20939-0.82422
  -8  -7 -22    4.62    6.23   9-0.53947 0.12234-0.81410 0.58344 0.21432-0.80305
  -8  -6 -21   89.35    6.95   9-0.53974 0.12201-0.81327 0.61530 0.21679-0.77897
  -8  -5 -20  443.00    8.68   9-0.53974 0.12125-0.81327 0.64796 0.21679-0.75214
  -8  -4 -19   12.47    6.36   9-0.53919 0.12135-0.81493 0.68342 0.21186-0.72006
  -8  -2 -16    3.69   10.24  10-0.54105 0.12440-0.80901 0.74436 0.22910-0.65629
  -8  -1 -15   28.80    7.53   9-0.53876 0.12073-0.81616 0.78338 0.20815-0.60991
  -8   0 -13   -4.97   10.38  10-0.54054 0.12298-0.81073 0.81136 0.22418-0.57167
  -8   1 -11    5.30   10.58  10-0.54105 0.12374-0.80904 0.84308 0.22903-0.52357
  -8   1  27   11.56    6.11   9-0.53876 0.12228-0.81616 0.84820 0.20815 0.51498
  -8   2  -9    2.85   10.34   9-0.54054 0.12212-0.81073 0.87713 0.22418-0.46467
  -8   2  25   98.67    7.01   9-0.53919 0.12111-0.81493 0.88072 0.21186 0.45749
  -8   2  26    5.44    9.11   9-0.54065 0.12329-0.81036 0.87397 0.22524 0.46968
  -8   3  22  203.98    7.28   9-0.53848 0.11996-0.81698 0.91547 0.20568 0.38365
  -8   3  23   44.30    8.97   9-0.54020 0.12292-0.81183 0.91038 0.22099 0.39466
  -8   4  19   32.14    6.58   9-0.53905 0.12161-0.81534 0.94652 0.21062 0.29836
  -8   4  20   82.90    8.95   9-0.54056 0.12287-0.81066 0.94221 0.22440 0.31117
  -8   5  14   28.57    7.10   9-0.53933 0.12217-0.81452 0.97907 0.21309 0.16209
  -8   5  15   31.50    9.86   9-0.54040 0.12342-0.81119 0.97607 0.22287 0.17843
  -7 -11 -25   13.11    6.30   9-0.53833 0.17278-0.81738 0.45606 0.20445-0.87312
  -7 -10 -24   -6.77    6.22   9-0.53960 0.17334-0.81369 0.48487 0.21556-0.85735
  -7  -9 -23   92.60    9.32   9-0.54054 0.17491-0.81073 0.51410 0.22418-0.83983
  -7  -3 -17   69.13   10.36  10-0.54054 0.17568-0.81073 0.71269 0.22418-0.67928
  -7  -2 -16  101.14    7.93   9-0.53905 0.17341-0.81534 0.74955 0.21062-0.63900
  -7   1  27   80.36    6.69   9-0.53988 0.17407-0.81285 0.84507 0.21802 0.50512
  -7   2  24   14.82    6.36   9-0.53848 0.17464-0.81698 0.88272 0.20568 0.43579
  -7   2  25   10.95    9.06   9-0.54045 0.17542-0.81103 0.87729 0.22332 0.44632
  -7   3  22   12.01    6.30   9-0.53988 0.17568-0.81285 0.91178 0.21802 0.37072
  -7   4  18  204.74    7.54   9-0.53905 0.17310-0.81534 0.94662 0.21062 0.27136
  -7   4  19  371.09   10.10   9-0.54057 0.17497-0.81063 0.94243 0.22449 0.28441
  -7   5   3  369.35   12.65  10-0.54151 0.17607-0.80741 0.97239 0.23362-0.15300
  -7   5   4  552.87   13.17   9-0.53934 0.17390-0.81448 0.97898 0.21319-0.10626
  -7   5  11  236.88    8.13   9-0.53862 0.17269-0.81657 0.98098 0.20692 0.08749
  -7   5  12  415.49    9.24   9-0.53947 0.17393-0.81410 0.97882 0.21432 0.10694
  -7   5  13  254.19   10.89   9-0.54028 0.17493-0.81157 0.97635 0.22175 0.12617
  -7   5  14    3.88    9.82   9-0.54054 0.17390-0.81073 0.97334 0.22418 0.14874
  -6 -12 -25   42.29    6.55   9-0.53905 0.22495-0.81534 0.41938 0.21062-0.87957
  -6 -11 -24   -9.84    8.72  10-0.54041 0.22683-0.81116 0.44885 0.22295-0.86442
  -6  -9 -23   44.78    6.54   9-0.53876 0.22489-0.81616 0.51964 0.20815-0.82436
  -6  -8 -22   78.54    6.45   9-0.53960 0.22563-0.81369 0.54981 0.21556-0.80435
  -6  -7 -21    8.99    6.49   9-0.54001 0.22616-0.81243 0.58229 0.21925-0.78100
  -6  -6 -20   93.31    9.60   9-0.54014 0.22671-0.81201 0.61432 0.22049-0.75590
  -6  -5 -19   74.64    6.98   9-0.54001 0.22633-0.81243 0.64778 0.21925-0.72755
  -6  -4 -18   37.86    7.12   9-0.53933 0.22591-0.81452 0.68298 0.21309-0.69475
  -6  -2 -15  214.21   11.12  10-0.54073 0.22755-0.81011 0.74468 0.22596-0.62756
  -6   0 -12   70.65    7.51   9-0.53933 0.22599-0.81452 0.81452 0.21309-0.53444
  -6   0  28    7.28    6.44   9-0.53960 0.22707-0.81369 0.81387 0.21556 0.53442
  -6   1 -10   53.06    7.47   9-0.53919 0.22636-0.81493 0.84800 0.21186-0.47933
  -6   1  26    8.17    6.52   9-0.53960 0.22786-0.81369 0.84704 0.21556 0.47977
  -6   2  23   -2.60    6.31   9-0.53848 0.22645-0.81698 0.88295 0.20568 0.41075
  -6   2  24   60.06    9.06   9-0.54017 0.22671-0.81192 0.87760 0.22073 0.42191
  -6   3  20  125.56    7.02   9-0.53819 0.22424-0.81779 0.91588 0.20321 0.33242
  -6   3  21  254.04    7.53   9-0.53988 0.22600-0.81285 0.91097 0.21802 0.34450
  -6   4  -1  205.70   19.84  11-0.54358 0.23080-0.79936 0.93119 0.25553-0.28216
  -6   4  16  288.36    7.93   9-0.53848 0.22484-0.81698 0.94841 0.20568 0.22283
  -6   4  17   28.25    6.98   9-0.53988 0.22736-0.81285 0.94455 0.21802 0.23622
  -6   5   8  236.12   10.69  10-0.54114 0.22799-0.80874 0.97345 0.22989-0.01554
  -6   5   9   21.91    9.69  10-0.54105 0.22760-0.80901 0.97358 0.22910 0.01182
  -5 -13 -25   -2.75    5.87   9-0.53905 0.27692-0.81534 0.38802 0.21062-0.87911
  -5 -12 -24  121.03    9.23   9-0.54044 0.27920-0.81107 0.41550 0.22320-0.86573
  -5 -10 -23   26.38    6.38   9-0.53933 0.27759-0.81452 0.48564 0.21309-0.82898
  -5  -9 -22   14.60    8.96   9-0.54014 0.27828-0.81201 0.51630 0.22049-0.81001
  -5  -8 -21   66.46    9.08  10-0.54089 0.28025-0.80956 0.54627 0.22754-0.78941
  -5  -4 -17   35.58    9.85   9-0.54054 0.27888-0.81073 0.67915 0.22418-0.67904
  -5  -3 -16  115.29    7.91   9-0.53919 0.27791-0.81493 0.71647 0.21186-0.63996
  -5  -1 -13   -1.79    7.12   9-0.53891 0.27815-0.81576 0.78289 0.20939-0.55661
  -5  -1  29   10.25    6.19   9-0.53974 0.27885-0.81327 0.77903 0.21679 0.56116
  -5   0 -11    2.02    7.38   9-0.53960 0.27997-0.81369 0.81428 0.21556-0.50856
  -5   0  27    5.25    6.49   9-0.53933 0.27949-0.81452 0.81340 0.21309 0.50972
  -5   1  -9  270.71   10.01   9-0.53891 0.27832-0.81576 0.84859 0.20939-0.44998
  -5   1  25   10.99    6.60   9-0.53960 0.27832-0.81369 0.84581 0.21556 0.45463
  -5   2  22   68.71    6.86   9-0.53876 0.27748-0.81616 0.88181 0.20815 0.38078
  -5   2  23   82.82    9.38   9-0.54056 0.27963-0.81065 0.87655 0.22440 0.39121
  -5   3  19  135.24    7.71   9-0.53933 0.27863-0.81452 0.91356 0.21309 0.29560
  -5   3  20   21.08    9.96  10-0.54065 0.27978-0.81037 0.90844 0.22522 0.30994
  -5   4  14   49.77    7.23   9-0.53933 0.27879-0.81452 0.94639 0.21309 0.16218
  -5   4  15  310.94   10.71   9-0.54041 0.27955-0.81114 0.94321 0.22300 0.17856
  -4 -14 -25   23.71    6.39   9-0.53848 0.32901-0.81698 0.35598 0.20568-0.87468
  -4 -13 -24   19.39    6.19   9-0.54014 0.33006-0.81201 0.38312 0.22049-0.86275
  -4 -11 -23    8.33    5.91   9-0.53933 0.32988-0.81452 0.45380 0.21309-0.82783
  -4 -10 -22    3.82    8.73   9-0.54041 0.33068-0.81116 0.48166 0.22295-0.81162
  -4  -7 -20   14.52    6.78   9-0.53819 0.33023-0.81779 0.58841 0.20321-0.73811
  -4  -4 -16  392.30   11.12  10-0.54089 0.33201-0.80958 0.67810 0.22749-0.65576
  -4  -3 -15  227.47    8.19   9-0.53947 0.33093-0.81410 0.71529 0.21432-0.61556
  -4  -2  29   60.39    6.75   9-0.53848 0.32955-0.81698 0.75121 0.20568 0.57151
  -4  -2  30    5.39    8.76   9-0.54054 0.33234-0.81073 0.74482 0.22418 0.57821
  -4  -1  28    1.55    6.30   9-0.53988 0.33226-0.81285 0.77951 0.21802 0.53056
  -4   0  26   92.27    6.92   9-0.53988 0.33095-0.81285 0.81332 0.21802 0.47804
  -4   1  23   13.25    6.55   9-0.53848 0.33118-0.81698 0.84998 0.20568 0.40916
  -4   1  24   52.61    9.33   9-0.54042 0.33175-0.81111 0.84468 0.22308 0.41953
  -4   2  21  151.93    7.77   9-0.53988 0.33076-0.81285 0.87860 0.21802 0.34385
  -4   3  17    4.99    7.33   9-0.53960 0.33162-0.81369 0.91224 0.21556 0.23970
  -4   3  18   70.30   10.77  10-0.54088 0.33230-0.80961 0.90791 0.22741 0.25472
  -4   4   6  144.13   12.78  10-0.54115 0.33285-0.80867 0.94030 0.23007-0.06948
  -4   4   7   96.13   11.30   9-0.54054 0.33217-0.81073 0.94236 0.22418-0.03702
  -4   4   8 5123.30   24.84   9-0.54030 0.33170-0.81152 0.94321 0.22191-0.00788
  -4   4   9   18.06   11.47   9-0.54047 0.33259-0.81095 0.94278 0.22356 0.01666
  -4   4  10   71.80   11.12   9-0.54058 0.33319-0.81059 0.94173 0.22458 0.04288
  -4   4  11  877.77   13.64  10-0.54102 0.33262-0.80912 0.94060 0.22880 0.06580
  -3 -15 -24    2.67    8.40   9-0.54054 0.38459-0.81073 0.31631 0.22418-0.86720
  -3 -14 -24   20.52    6.07   9-0.53905 0.38191-0.81534 0.35514 0.21062-0.85324
  -3 -13 -23   25.02    8.79   9-0.54060 0.38398-0.81055 0.38312 0.22472-0.84011
  -3 -12 -23   22.58    6.00   9-0.53862 0.38256-0.81657 0.42224 0.20692-0.82181
  -3 -11 -22  314.10    7.65   9-0.53988 0.38287-0.81285 0.44991 0.21802-0.80686
  -3 -10 -21   31.44    9.30  10-0.54065 0.38448-0.81038 0.48151 0.22519-0.78763
  -3  -8 -20    8.64    6.85   9-0.53848 0.38224-0.81698 0.55385 0.20568-0.73972
  -3  -7 -19  125.64    7.57   9-0.53848 0.38195-0.81698 0.58645 0.20568-0.71430
  -3  -4 -15  263.48   10.93   9-0.54054 0.38387-0.81073 0.67887 0.22418-0.62593
  -3  -3 -14  477.93    9.37   9-0.53876 0.38233-0.81616 0.71721 0.20815-0.58261
  -3  -3  30   58.17    6.56   9-0.53988 0.38334-0.81285 0.71421 0.21802 0.58523
  -3  -2 -12   56.99   10.97   9-0.54054 0.38422-0.81073 0.74498 0.22418-0.54531
  -3  -2  28   50.73    6.61   9-0.53905 0.38296-0.81534 0.75003 0.21062 0.53882
  -3  -1  26    3.87    6.45   9-0.53848 0.38222-0.81698 0.78313 0.20568 0.49004
  -3  -1  27   34.33    9.12   9-0.54060 0.38439-0.81054 0.77700 0.22473 0.49803
  -3   0  24   17.20    6.42   9-0.53876 0.38333-0.81616 0.81550 0.20815 0.43307
  -3   0  25   20.43    8.98   9-0.54066 0.38360-0.81035 0.81002 0.22529 0.44299
  -3   1  22  137.04    7.42   9-0.53988 0.38359-0.81285 0.84552 0.21802 0.37079
  -3   2  18   47.62    7.77   9-0.53876 0.38279-0.81616 0.88194 0.20815 0.27428
  -3   2  19  111.46   10.28   9-0.54031 0.38388-0.81147 0.87735 0.22205 0.28714
  -3   3   3 1390.81   19.90   9-0.53876 0.38289-0.81616 0.91472 0.20815-0.12829
  -3   3  13  760.93   10.75   9-0.53933 0.38325-0.81452 0.91358 0.21309 0.13461
  -3   3  14  555.58   12.35   9-0.54014 0.38351-0.81201 0.91036 0.22049 0.15423
  -2 -16 -24   21.39    6.10   9-0.53905 0.43375-0.81534 0.28827 0.21062-0.85365
  -2 -15 -23   22.62    8.52  10-0.54076 0.43646-0.80999 0.31598 0.22631-0.84239
  -2 -14 -23   20.39    6.07   9-0.53933 0.43381-0.81452 0.35315 0.21309-0.82890
  -2 -13 -22   13.32    8.75   9-0.54056 0.43716-0.81066 0.38287 0.22440-0.81381
  -2 -12 -22    7.91    6.41   9-0.53876 0.43321-0.81616 0.42088 0.20815-0.79697
  -2 -11 -21   70.51    6.79   9-0.53988 0.43468-0.81285 0.45021 0.21802-0.77996
  -2 -10 -20   36.75    9.58  10-0.54061 0.43647-0.81050 0.48166 0.22486-0.75992
  -2  -5 -15   70.30   10.62   9-0.54060 0.43596-0.81053 0.64609 0.22477-0.62648
  -2  -4 -14    2.78    7.51   9-0.53933 0.43550-0.81452 0.68245 0.21309-0.58700
  -2  -4  30   -1.33    5.92   9-0.53960 0.43627-0.81369 0.68138 0.21556 0.58731
  -2  -3  28   78.40    6.48   9-0.53848 0.43418-0.81698 0.71751 0.20568 0.54424
  -2  -3  29   31.83    8.71  10-0.54062 0.43655-0.81046 0.71092 0.22497 0.55095
  -2  -2  27   22.92    9.00   9-0.54014 0.43622-0.81201 0.74580 0.22049 0.50301
  -2  -1  25   15.13    9.09   9-0.54014 0.43706-0.81201 0.77929 0.22049 0.44855
  -2   0  22   13.20    7.00   9-0.53876 0.43590-0.81616 0.81572 0.20815 0.37963
  -2   0  23   -8.05    9.79  10-0.54060 0.43709-0.81052 0.81006 0.22479 0.39023
  -2   1  19   92.93    7.91   9-0.53876 0.43477-0.81616 0.84861 0.20815 0.30062
  -2   1  20  115.78   10.76   9-0.54042 0.43622-0.81111 0.84366 0.22308 0.31223
  -2   2  15   24.28    7.36   9-0.53933 0.43595-0.81452 0.88003 0.21309 0.18727
  -2   2  16  512.34   11.57   9-0.54058 0.43627-0.81061 0.87621 0.22453 0.20373
  -1 -17 -23   64.81    8.78   9-0.54020 0.48758-0.81183 0.25172 0.22099-0.83595
  -1 -16 -23   49.82    6.36   9-0.53876 0.48647-0.81616 0.29037 0.20815-0.82399
  -1 -15 -22  255.69    9.68   9-0.54054 0.48837-0.81073 0.31632 0.22418-0.81324
  -1 -14 -22   11.93    6.18   9-0.53891 0.48621-0.81576 0.35476 0.20939-0.79855
  -1 -13 -21   17.16    8.60   9-0.54041 0.48688-0.81115 0.38232 0.22297-0.78531
  -1 -11 -20   90.18    6.71   9-0.53905 0.48749-0.81534 0.45310 0.21062-0.74632
  -1 -10 -19  532.03    8.82   9-0.53988 0.48790-0.81285 0.48332 0.21802-0.72685
  -1  -9 -18  489.48   11.38   9-0.54042 0.48824-0.81113 0.51426 0.22304-0.70506
  -1  -8 -17   91.42   10.59   9-0.54059 0.48811-0.81056 0.54728 0.22467-0.67983
  -1  -7 -16   18.03   10.24   9-0.54047 0.48819-0.81095 0.58080 0.22354-0.65137
  -1  -6 -15  414.02    8.81   9-0.53988 0.48784-0.81285 0.61510 0.21802-0.61935
  -1  -5 -14  728.16    9.96   9-0.53862 0.48678-0.81657 0.65186 0.20692-0.58141
  -1  -5  30    8.63    5.96   9-0.53988 0.48803-0.81285 0.64752 0.21802 0.58489
  -1  -4 -12  275.38   11.40  10-0.54089 0.48887-0.80956 0.67819 0.22755-0.54861
  -1  -4  28   95.45    6.62   9-0.53876 0.48674-0.81616 0.68477 0.20815 0.54194
  -1  -4  29   16.48    8.87  10-0.54093 0.48859-0.80945 0.67865 0.22787 0.54794
  -1  -3  27   26.61    8.88   9-0.54026 0.48915-0.81163 0.71294 0.22157 0.50196
  -1  -2  -9   52.84    9.66   9-0.53848 0.48668-0.81698 0.75161 0.20568-0.44509
  -1  -2  25    7.34    6.21   9-0.53988 0.48896-0.81285 0.74642 0.21802 0.45088
  -1  -1  22  525.10    9.03   9-0.53833 0.48608-0.81738 0.78423 0.20445 0.38500
  -1  -1  23   32.84    9.44   9-0.54041 0.48870-0.81116 0.77905 0.22295 0.39214
  -1   0  20  207.27    8.35   9-0.53988 0.48802-0.81285 0.81281 0.21802 0.31733
  -1   1  16   29.91    7.21   9-0.53960 0.48785-0.81369 0.84633 0.21556 0.21278
  -1   1  17  153.71   10.88  10-0.54088 0.48869-0.80960 0.84185 0.22744 0.22809
   0 -18 -22   15.85    8.43   9-0.54045 0.54092-0.81101 0.21943 0.22337-0.81187
   0 -17 -22    1.41    5.95   9-0.53933 0.53893-0.81452 0.25507 0.21309-0.80274
   0 -15 -21    9.66    6.00   9-0.53974 0.53886-0.81327 0.31899 0.21679-0.77960
   0 -13 -20   -1.98    6.42   9-0.53933 0.53921-0.81452 0.38707 0.21309-0.74789
   0 -12 -19   37.56    9.35   9-0.54045 0.54026-0.81101 0.41583 0.22338-0.73151
   0 -10 -18  467.87    8.59   9-0.53848 0.53852-0.81698 0.48718 0.20568-0.68743
   0  -9 -17   11.62    7.25   9-0.53876 0.53758-0.81616 0.51889 0.20815-0.66458
   0  -8 -16 2288.58   13.63   9-0.53876 0.53879-0.81616 0.55208 0.20815-0.63625
   0  -6  29  144.67    6.80   9-0.53848 0.53854-0.81698 0.61905 0.20568 0.57124
   0  -6  30    5.16    8.52   9-0.54054 0.54136-0.81073 0.61190 0.22418 0.57626
   0  -5 -12   -3.03    8.10   9-0.53960 0.53838-0.81369 0.64967 0.21556-0.53661
   0  -5  28  -11.98    6.43   9-0.53947 0.54007-0.81410 0.64899 0.21432 0.53542
   0  -4  26  258.88    7.32   9-0.53848 0.53821-0.81698 0.68480 0.20568 0.49083
   0  -4  27   85.56    9.15   9-0.54060 0.54031-0.81054 0.67818 0.22473 0.49766
   0  -3  25   -0.23    8.82  10-0.54054 0.54144-0.81073 0.71298 0.22418 0.44499
   0  -2  22  309.90    7.94   9-0.53876 0.53917-0.81616 0.75071 0.20815 0.38110
   0  -2  23   64.89    9.60   9-0.54058 0.54034-0.81061 0.74499 0.22454 0.39056
   0  -1  20   10.60    7.02   9-0.53988 0.53944-0.81285 0.77984 0.21802 0.31682
   0   0  16 3907.06   17.69   9-0.53960 0.54008-0.81369 0.81400 0.21556 0.21275
   0   0  17    8.26   11.11  10-0.54093 0.54098-0.80945 0.80945 0.22787 0.22732
   1 -19 -21    6.90    8.48  10-0.54054 0.59170-0.81073 0.18427 0.22418-0.78473
   1 -18 -21   14.62    6.37   9-0.53933 0.59132-0.81452 0.22246 0.21309-0.77506
   1 -16 -20   32.08    6.11   9-0.53988 0.59192-0.81285 0.28578 0.21802-0.75355
   1 -14 -19  187.73    6.92   9-0.53960 0.59221-0.81369 0.35234 0.21556-0.72458
   1 -13 -18   -0.16    9.39  10-0.54073 0.59279-0.81009 0.38254 0.22602-0.70861
   1 -12 -18  406.51    8.22   9-0.53848 0.59095-0.81698 0.42163 0.20568-0.68766
   1 -11 -17   76.42    7.49   9-0.53933 0.59115-0.81452 0.45201 0.21309-0.66791
   1 -10 -16  151.13    8.01   9-0.53960 0.59210-0.81369 0.48467 0.21556-0.64372
   1  -9 -15  239.68    8.22   9-0.53974 0.59211-0.81327 0.51675 0.21679-0.61826
   1  -8 -14   63.80    7.72   9-0.53933 0.59190-0.81452 0.55107 0.21309-0.58807
   1  -8  30   37.77    6.53   9-0.53947 0.59188-0.81410 0.55049 0.21432 0.58842
   1  -7 -13   14.08    7.20   9-0.53848 0.59026-0.81698 0.58691 0.20568-0.55405
   1  -7  29   10.31    8.80   9-0.54015 0.59363-0.81200 0.58182 0.22052 0.55558
   1  -6  27  218.14    7.23   9-0.53848 0.59043-0.81698 0.61874 0.20568 0.51778
   1  -6  28   68.95    9.05  10-0.54070 0.59269-0.81021 0.61099 0.22568 0.52438
   1  -5 -10  242.69    8.84   9-0.53876 0.59139-0.81616 0.65130 0.20815-0.47527
   1  -5  26   96.90    6.48   9-0.53988 0.59213-0.81285 0.64798 0.21802 0.47858
   1  -4  -8  101.02    9.71   9-0.53960 0.59224-0.81369 0.68220 0.21556-0.42854
   1  -4  24   17.83    6.21   9-0.53933 0.59191-0.81452 0.68191 0.21309 0.42915
   1  -3  -6   58.17   12.16   9-0.53876 0.59094-0.81616 0.71814 0.20815-0.36719
   1  -3  22   23.67    7.32   9-0.53974 0.59235-0.81327 0.71388 0.21679 0.37285
   1  -2  -3   79.57   14.90  10-0.54090 0.59346-0.80953 0.74342 0.22762-0.30801
   1  -2  19  659.93    9.39   9-0.53905 0.59132-0.81534 0.74899 0.21062 0.29812
   1  -2  20    6.25    9.63  10-0.54093 0.59327-0.80945 0.74352 0.22787 0.30778
   1  -1  15    7.24    7.62   9-0.53876 0.59140-0.81616 0.78316 0.20815 0.19090
   1  -1  16   27.30   10.44   9-0.54041 0.59309-0.81116 0.77841 0.22295 0.20461
   2 -19 -20  121.93    6.97   9-0.53848 0.64328-0.81698 0.19142 0.20568-0.74120
   2 -18 -19    3.37    8.83   9-0.54041 0.64498-0.81116 0.21948 0.22295-0.73189
   2 -17 -19   10.35    6.38   9-0.53933 0.64339-0.81452 0.25567 0.21309-0.72147
   2 -16 -18    3.76    8.62  10-0.54093 0.64557-0.80945 0.28317 0.22787-0.70915
   2 -15 -18   89.28    6.69   9-0.53933 0.64410-0.81452 0.32026 0.21309-0.69456
   2 -14 -17   27.67    9.16   9-0.54060 0.64496-0.81052 0.34935 0.22479-0.67957
   2 -13 -17    4.73    6.53   9-0.53848 0.64089-0.81698 0.38967 0.20568-0.66126
   2 -12 -16   22.36    7.28   9-0.53905 0.64386-0.81534 0.42135 0.21062-0.63854
   2 -11 -15   -5.57    7.34   9-0.53960 0.64358-0.81369 0.45201 0.21556-0.61751
   2 -10 -14   44.65    7.37   9-0.53988 0.64415-0.81285 0.48340 0.21802-0.59264
   2  -9 -13   -4.04    7.07   9-0.53960 0.64356-0.81369 0.51744 0.21556-0.56383
   2  -9  29   75.22    6.65   9-0.53947 0.64395-0.81410 0.51813 0.21432 0.56258
   2  -8 -12  219.20    8.28   9-0.53876 0.64352-0.81616 0.55277 0.20815-0.52928
   2  -8  28   49.67    6.39   9-0.53988 0.64389-0.81285 0.54964 0.21802 0.53188
   2  -7  27    3.45    9.00   9-0.54054 0.64537-0.81073 0.57908 0.22418 0.49773
   2  -6  -9   19.34    8.10   9-0.53905 0.64385-0.81534 0.61829 0.21062-0.45050
   2  -6  25   25.95    6.36   9-0.53974 0.64488-0.81327 0.61541 0.21679 0.45272
   2  -5  -7  493.81   11.40   9-0.53988 0.64454-0.81285 0.64843 0.21802-0.40480
   2  -5  23  387.69    8.18   9-0.53933 0.64403-0.81452 0.64979 0.21309 0.40316
   2  -4  -5  239.17   12.61   9-0.53891 0.64331-0.81576 0.68459 0.20939-0.34238
   2  -4  21  213.51    8.06   9-0.53960 0.64409-0.81369 0.68145 0.21556 0.34685
   2  -3  18   52.32    7.64   9-0.53933 0.64416-0.81452 0.71571 0.21309 0.26895
   2  -3  19    2.40   10.24  10-0.54105 0.64639-0.80901 0.70936 0.22910 0.28021
   2  -2  14   -0.29    7.24   9-0.53960 0.64425-0.81369 0.74792 0.21556 0.15843
   2  -2  15   26.27    9.74   9-0.54070 0.64504-0.81020 0.74355 0.22572 0.17491
   3 -20 -18   33.56    6.68   9-0.53988 0.69633-0.81285 0.15445 0.21802-0.70079
   3 -19 -18  210.04    7.45   9-0.53905 0.69578-0.81534 0.18939 0.21062-0.69271
   3 -18 -17    6.17    8.68  10-0.54093 0.69821-0.80945 0.21706 0.22787-0.68206
   3 -17 -17   31.95    6.31   9-0.53960 0.69623-0.81369 0.25480 0.21556-0.67094
   3 -15 -16   39.81    6.72   9-0.53947 0.69572-0.81410 0.31980 0.21432-0.64305
   3 -14 -15    0.13    9.20  10-0.54054 0.69682-0.81073 0.34980 0.22418-0.62602
   3 -12 -14   82.59    7.70   9-0.53876 0.69524-0.81616 0.42060 0.20815-0.58270
   3 -11 -13   96.53    6.99   9-0.53876 0.69600-0.81616 0.45415 0.20815-0.55598
   3 -10 -12  209.98    7.86   9-0.53862 0.69544-0.81657 0.48703 0.20692-0.52816
   3 -10  28   -0.98    8.82  10-0.54054 0.69908-0.81073 0.48247 0.22418 0.52741
   3  -9  27   92.51    9.15   9-0.54054 0.69740-0.81073 0.51456 0.22418 0.49848
   3  -8  -9   29.08   10.58   9-0.54014 0.69689-0.81201 0.54890 0.22049-0.46131
   3  -8  25   34.93    6.35   9-0.53891 0.69579-0.81576 0.55156 0.20939 0.45962
   3  -7  24   68.57    9.37   9-0.54030 0.69696-0.81151 0.58030 0.22193 0.42080
   3  -6  22  323.17   10.68   9-0.54002 0.69668-0.81241 0.61425 0.21931 0.36998
   3  -5  19  201.57    8.35   9-0.53862 0.69542-0.81657 0.65171 0.20692 0.30199
   3  -5  20   51.34   10.18   9-0.54054 0.69706-0.81073 0.64588 0.22418 0.31063
   3  -4  16   72.91    7.68   9-0.53891 0.69585-0.81576 0.68357 0.20939 0.21923
   3  -4  17  150.45   10.82   9-0.54054 0.69713-0.81073 0.67837 0.22418 0.23101
   3  -3   5    2.20   13.52  10-0.54101 0.69539-0.80917 0.71185 0.22865-0.09658
   3  -3   6 1044.26   17.90   9-0.53919 0.69571-0.81493 0.71619 0.21186-0.05148
   3  -3   9  148.46    9.13   9-0.53876 0.69546-0.81616 0.71754 0.20815 0.03243
   3  -3  10  437.66   10.76   9-0.53933 0.69603-0.81452 0.71564 0.21309 0.05438
   3  -3  11  105.23   11.68   9-0.54017 0.69702-0.81193 0.71298 0.22070 0.07340
   3  -3  12   69.75   11.21  10-0.54101 0.69780-0.80916 0.70996 0.22869 0.09264
   4 -21 -16   17.48    8.86   9-0.54041 0.74860-0.81116 0.11957 0.22295-0.65201
   4 -20 -16   78.67    6.90   9-0.53974 0.74838-0.81327 0.15477 0.21679-0.64481
   4 -19 -16    8.55    6.22   9-0.53876 0.74749-0.81616 0.19008 0.20815-0.63634
   4 -18 -15   -1.57    8.65  10-0.54047 0.74908-0.81095 0.21801 0.22356-0.62542
   4 -17 -15   26.49    6.62   9-0.53905 0.74766-0.81534 0.25527 0.21062-0.61290
   4 -16 -14    8.73    8.89   9-0.54047 0.74897-0.81097 0.28407 0.22349-0.59846
   4 -15 -14   -2.14    6.44   9-0.53848 0.74687-0.81698 0.32312 0.20568-0.58101
   4 -14 -13  184.92    7.89   9-0.53933 0.74851-0.81452 0.35310 0.21309-0.56111
   4 -13 -12  328.44    8.51   9-0.53988 0.74910-0.81285 0.38444 0.21802-0.53929
   4 -12 -11   13.11   10.26   9-0.54014 0.74877-0.81201 0.41750 0.22049-0.51459
   4 -11 -10   16.19    7.46   9-0.53988 0.74834-0.81285 0.45106 0.21802-0.48609
   4 -11  26  126.54    7.10   9-0.53919 0.74822-0.81493 0.45277 0.21186 0.48461
   4 -10  -9  440.55    9.30   9-0.53919 0.74811-0.81493 0.48518 0.21186-0.45241
   4 -10  25  139.45    7.46   9-0.53974 0.74856-0.81327 0.48378 0.21679 0.45306
   4  -9  24   96.25    9.32   9-0.54059 0.74926-0.81058 0.51326 0.22463 0.41808
   4  -8  -6  497.78   10.59   9-0.53862 0.74764-0.81657 0.55312 0.20692-0.36716
   4  -8  22  199.43   10.00   9-0.54001 0.74909-0.81243 0.54894 0.21925 0.37030
   4  -7  20   10.43   10.21   9-0.54001 0.75013-0.81243 0.58128 0.21925 0.31464
   4  -6  -1  394.35   15.21   9-0.54023 0.74898-0.81174 0.61425 0.22126-0.24779
   4  -6  17   38.03    7.36   9-0.53933 0.74838-0.81452 0.61697 0.21309 0.24257
   4  -6  18   23.72   10.25  10-0.54108 0.75009-0.80892 0.61109 0.22936 0.25198
   4  -5  13  228.96    8.77   9-0.53947 0.74849-0.81410 0.64915 0.21432 0.13393
   4  -5  14   -7.27   10.72  10-0.54073 0.74955-0.81009 0.64471 0.22602 0.14863
   5 -21 -14   15.37    6.26   9-0.53919 0.80007-0.81493 0.12367 0.21186-0.58686
   5 -20 -13   -0.89    9.11  10-0.54105 0.80309-0.80901 0.15093 0.22910-0.57626
   5 -19 -13    8.47    8.85   9-0.54014 0.80099-0.81201 0.18676 0.22049-0.56862
   5 -18 -13   32.93    6.23   9-0.53891 0.79990-0.81576 0.22205 0.20939-0.55735
   5 -17 -12   17.47    9.45   9-0.54028 0.80087-0.81158 0.25125 0.22172-0.54338
   5 -15 -11   40.90    6.95   9-0.53919 0.80019-0.81493 0.32130 0.21186-0.50619
   5 -14 -10  695.28   10.22   9-0.53974 0.80098-0.81327 0.35153 0.21679-0.48436
   5 -13  -9  190.30    8.18   9-0.53974 0.80133-0.81327 0.38479 0.21679-0.45778
   5 -13  25   -1.65    6.16   9-0.53905 0.80049-0.81534 0.38644 0.21062 0.45784
   5 -12  -8    9.03    7.08   9-0.53947 0.80037-0.81410 0.41850 0.21432-0.42895
   5 -12  24  118.35    7.18   9-0.53947 0.80030-0.81410 0.41865 0.21432 0.42890
   5 -11  23    8.89    9.28   9-0.54028 0.80202-0.81158 0.44909 0.22172 0.39339
   5 -10  21   -4.72    6.43   9-0.53905 0.80053-0.81534 0.48540 0.21062 0.35095
   5  -9  -3  614.17   13.73   9-0.54054 0.80173-0.81073 0.51407 0.22418-0.30438
   5  -9  19  232.41    8.11   9-0.53891 0.80016-0.81576 0.51909 0.20939 0.29984
   5  -9  20   27.11    9.35  10-0.54113 0.80225-0.80876 0.51225 0.22983 0.30596
   5  -8  17  109.56   10.56   9-0.53988 0.80112-0.81285 0.54907 0.21803 0.23733
   5  -7  13    2.35    7.04   9-0.53933 0.80045-0.81452 0.58375 0.21309 0.13450
   5  -7  14    9.98   10.56   9-0.54069 0.80154-0.81025 0.57895 0.22556 0.14809
   6 -22 -11    4.83    8.98   9-0.54001 0.85291-0.81243 0.08663 0.21925-0.51464
   6 -21 -11   -4.13    6.28   9-0.53933 0.85232-0.81452 0.12302 0.21309-0.50816
   6 -20 -10    5.58    8.85   9-0.54054 0.85630-0.81073 0.15317 0.22418-0.49305
   6 -19 -10   20.74    8.85  10-0.54035 0.85199-0.81136 0.18431 0.22236-0.48983
   6 -17  -9   45.79    6.66   9-0.53960 0.85295-0.81369 0.25334 0.21556-0.45615
   6 -16  -8    2.22    9.07  10-0.54054 0.85264-0.81073 0.28511 0.22418-0.43758
   6 -14  23    9.25    9.11  10-0.54118 0.85456-0.80858 0.34744 0.23033 0.38571
   6 -13  -5   49.16   10.49   9-0.53988 0.85340-0.81285 0.38450 0.21802-0.35155
   6 -13  21    4.18    6.15   9-0.53905 0.85249-0.81534 0.38737 0.21062 0.35060
   6 -12  20  210.16   10.37   9-0.54043 0.85372-0.81110 0.41584 0.22311 0.31295
   6 -11  18   13.20    9.27  10-0.54054 0.85488-0.81073 0.44967 0.22418 0.25815
   6 -10   1    7.24    9.78  10-0.54054 0.85383-0.81073 0.48128 0.22418-0.19753
   6 -10  15   18.44    6.87   9-0.53891 0.85225-0.81576 0.48624 0.20939 0.19202
   6 -10  16   18.32   10.12   9-0.54078 0.85361-0.80995 0.48020 0.22643 0.20099
   6  -9  11   28.92    9.95   9-0.54031 0.85354-0.81148 0.51552 0.22201 0.07299
   6  -9  12  136.72   11.08  10-0.54131 0.85480-0.80812 0.51074 0.23163 0.08994
   7 -19  -6  122.40    9.67   9-0.54008 0.90587-0.81220 0.18572 0.21991-0.38039
   7 -18  -5   89.74    9.25  10-0.54095 0.90672-0.80936 0.21590 0.22810-0.36197
   7 -17  -4   30.40    9.03  10-0.54143 0.90730-0.80771 0.24731 0.23278-0.33973
   7 -16  -3   46.90    9.34  10-0.54130 0.90741-0.80817 0.28119 0.23147-0.31193
   7 -16  20    0.80    8.69  10-0.54054 0.90726-0.81073 0.28285 0.22418 0.31097
   7 -15  -2  111.93   10.23  10-0.54072 0.90648-0.81013 0.31599 0.22591-0.27961
   7 -15  19   12.99    8.65  10-0.54083 0.90629-0.80979 0.31479 0.22689 0.28165
   7 -14  17   37.06    9.17   9-0.54004 0.90555-0.81234 0.35187 0.21953 0.23646
   7 -13   2   42.57   12.02  10-0.54179 0.90761-0.80644 0.37754 0.23633-0.18281
   7 -13  15   60.20    9.39   9-0.54044 0.90616-0.81106 0.38280 0.22325 0.17902
   7 -12  12    8.06   11.22  10-0.54165 0.90709-0.80693 0.41161 0.23498 0.08630
   8 -22  -2   17.77    8.61  10-0.54031 0.95725-0.81149 0.08671 0.22199-0.27570
   8 -21  -1    2.74    8.60  10-0.54109 0.95946-0.80890 0.11695 0.22941-0.25614
   8 -20  -1   11.91    8.53   9-0.54003 0.95700-0.81237 0.15331 0.21941-0.24591
   8 -19   0  223.29   10.76   9-0.54013 0.95761-0.81207 0.18552 0.22032-0.21993
   8 -18   2   13.94   10.92  10-0.54160 0.95958-0.80710 0.21410 0.23449-0.18209
   8 -17   4  214.71   13.22  10-0.54247 0.96027-0.80389 0.24311 0.24336-0.13624
   8 -17  14    8.59   10.48  10-0.54160 0.95863-0.80713 0.24701 0.23442 0.14084
   8 -16  11    6.58   13.39  11-0.54385 0.96185-0.79814 0.27074 0.25873 0.03647
 -16   4   1    2.36   12.71  11-0.54479-0.29042-0.79446 0.92596 0.26892-0.24170
 -15   0 -11   -2.26   11.42  12-0.54514-0.23634-0.79274 0.79026 0.27327-0.56564
 -15   1  -9   26.50   11.74  11-0.54465-0.23857-0.79517 0.82759 0.26709-0.50841
 -15   4  -1   25.21   14.26  12-0.54567-0.23791-0.78987 0.92140 0.28042-0.30761
 -15   5   5   12.11    9.24  11-0.54405-0.23951-0.79796 0.96274 0.25990-0.12597
 -15   5   6   97.35    9.72  10-0.54312-0.24108-0.80193 0.96647 0.24937-0.08876
 -15   5   7   82.41    9.84  10-0.54250-0.24146-0.80436 0.96884 0.24280-0.05564
 -15   5   8   -1.99    9.28  11-0.54262-0.24094-0.80391 0.97010 0.24402-0.02973
 -15   5   9   30.34    9.64  10-0.54215-0.24123-0.80570 0.97047 0.23912 0.00163
 -15   5  10  106.83    9.73  10-0.54227-0.24168-0.80525 0.96997 0.24035 0.02706
 -14  -2 -15   25.90    9.02  11-0.54308-0.18719-0.80210 0.73625 0.24891-0.65057
 -14   0 -12   12.07    9.25  10-0.54253-0.18805-0.80426 0.80392 0.24307-0.56453
 -14   1 -10    4.00    9.40  11-0.54319-0.18862-0.80165 0.83408 0.25014-0.51871
 -14   3  -5   33.98   17.46  13-0.54789-0.18401-0.77464 0.87366 0.31636-0.45073
 -14   5   3    6.15    9.02  10-0.54289-0.18792-0.80287 0.96800 0.24685-0.16672
 -14   5  14    4.49    6.03  10-0.54179-0.18836-0.80702 0.97205 0.23544 0.13977
 -13  -4 -18    9.10    8.95  11-0.54301-0.13511-0.80237 0.67043 0.24820-0.72982
 -13  -3 -17   14.08    6.70  10-0.54215-0.13730-0.80570 0.70696 0.23912-0.69407
 -13  -1 -14    2.62    9.35  11-0.54330-0.13472-0.80119 0.76832 0.25136-0.62603
 -13   5   1   45.22   11.63  11-0.54363-0.13608-0.79978 0.96407 0.25511-0.22852
 -13   5  16    8.20    6.02  10-0.54179-0.13707-0.80702 0.97175 0.23544 0.19175
 -13   5  17   12.79    8.57  10-0.54289-0.13591-0.80285 0.96866 0.24690 0.20755
 -12  -3 -17  248.48   10.42  11-0.54333-0.08338-0.80108 0.70203 0.25166-0.70754
 -12  -2 -16  275.81    8.83  10-0.54215-0.08497-0.80570 0.73951 0.23912-0.66807
 -12   0 -13    4.51    9.33  10-0.54212-0.08188-0.80580 0.80612 0.23884-0.58639
 -12   1 -11  161.68   10.51  11-0.54313-0.08400-0.80187 0.83472 0.24955-0.54457
 -12   2  -9   17.61    9.39  10-0.54302-0.08370-0.80235 0.86840 0.24825-0.48911
 -12   5   0    6.24   11.11  11-0.54409-0.08192-0.79776 0.96190 0.26040-0.26123
 -12   5  17   16.65    6.31  10-0.54179-0.08353-0.80702 0.97207 0.23544 0.21891
 -12   5  18   46.54    8.84  10-0.54290-0.08411-0.80280 0.96834 0.24704 0.23465
 -11  -2 -16   -1.40    9.07  11-0.54308-0.03126-0.80210 0.73598 0.24891-0.67660
 -11   0 -13    5.04    9.15  10-0.54301-0.03086-0.80237 0.80270 0.24820-0.59593
 -11   2  -9    6.79   11.66  11-0.54392-0.02916-0.79853 0.86592 0.25839-0.49970
 -11   4  22   87.25    7.01  10-0.54227-0.03297-0.80525 0.93672 0.24035 0.34811
 -11   5  18    4.46    6.30  10-0.54239-0.03233-0.80481 0.96978 0.24157 0.24140
 -11   5  19  159.41    9.50  11-0.54322-0.03220-0.80153 0.96550 0.25046 0.25800
 -11   6   7    1.64    9.40  11-0.54363-0.03047-0.79981 0.99720 0.25502-0.06877
 -11   6   8   60.53    9.20  11-0.54321-0.03120-0.80157 0.99888 0.25035-0.03600
 -11   6   9   23.28    8.88  10-0.54308-0.03043-0.80210 0.99950 0.24891-0.00895
 -11   6  10   57.60    8.91  10-0.54312-0.03179-0.80191 0.99933 0.24944 0.01800
 -11   6  11   26.45    8.37  11-0.54328-0.03145-0.80127 0.99854 0.25116 0.04353
 -11   6  12   66.75    8.98  11-0.54356-0.03109-0.80012 0.99725 0.25422 0.06689
 -10  -2 -16   24.37    9.26  10-0.54299 0.02030-0.80246 0.73661 0.24795-0.67635
 -10   0 -13   -0.45    9.65  11-0.54302 0.02171-0.80233 0.80269 0.24830-0.59637
 -10   4  22    8.09    6.27  10-0.54227 0.02028-0.80525 0.93702 0.24035 0.34826
 -10   4  23   23.67    8.96  10-0.54317 0.02074-0.80173 0.93076 0.24992 0.36461
 -10   5  18   59.80    6.64  10-0.54227 0.01934-0.80525 0.97000 0.24035 0.24190
 -10   5  19    0.78    8.92  11-0.54319 0.02091-0.80165 0.96558 0.25014 0.25883
 -10   6   7  147.04   10.61  11-0.54353 0.02092-0.80021 0.99759 0.25396-0.06654
 -10   6   8   59.85    9.69  10-0.54318 0.02111-0.80166 0.99915 0.25010-0.03572
 -10   6   9   94.10   10.01  10-0.54308 0.02071-0.80210 0.99976 0.24891-0.00786
 -10   6  10   87.26    9.54  10-0.54312 0.02034-0.80191 0.99961 0.24944 0.01849
 -10   6  11   86.50    9.63  11-0.54326 0.02116-0.80134 0.99882 0.25097 0.04321
 -10   6  12   -2.94    8.87  11-0.54335 0.02127-0.80096 0.99734 0.25197 0.06928
  -9  -9 -23    4.96    6.31  10-0.54250 0.07294-0.80436 0.50821 0.24280-0.85839
  -9  -8 -22   13.99    9.02  10-0.54317 0.07331-0.80173 0.53883 0.24993-0.83948
  -9  -3 -17   93.56    9.29  11-0.54352 0.07367-0.80027 0.70139 0.25380-0.70930
  -9  -2 -16   54.73    9.88  10-0.54250 0.07218-0.80436 0.73833 0.24280-0.67092
  -9   0 -13    1.53   10.23  11-0.54308 0.07370-0.80210 0.79939 0.24891-0.59665
  -9   1 -11   50.30   10.68  11-0.54340 0.07321-0.80075 0.83407 0.25253-0.54718
  -9   2  -9   22.52   10.52  11-0.54334 0.07370-0.80104 0.86727 0.25177-0.49277
  -9   3  24    1.58    6.13  10-0.54129 0.07173-0.80877 0.90795 0.23053 0.41245
  -9   3  25   61.22    9.11  10-0.54275 0.07225-0.80339 0.90260 0.24543 0.42395
  -9   4  21   17.77    6.38  10-0.54129 0.07059-0.80877 0.94081 0.23053 0.33105
  -9   4  22  233.94    9.71  10-0.54266 0.07200-0.80376 0.93578 0.24444 0.34470
  -9   5   0    5.24   12.61  11-0.54398 0.07518-0.79828 0.96289 0.25905-0.25967
  -9   5  17  102.62    6.78  10-0.54166 0.07150-0.80746 0.97251 0.23422 0.22116
  -9   5  18  166.08    9.92  10-0.54265 0.07193-0.80379 0.96850 0.24435 0.23794
  -9   6   9  188.66   10.84  11-0.54370 0.07346-0.79950 0.99719 0.25584-0.01487
  -9   6  10  399.77   11.50  11-0.54359 0.07334-0.79996 0.99721 0.25464 0.01324
  -8  -9 -23   18.44    6.33  10-0.54179 0.12545-0.80702 0.51156 0.23544-0.85031
  -8  -8 -22    9.19    6.37  10-0.54250 0.12504-0.80436 0.54120 0.24280-0.83183
  -8  -7 -21  177.76    9.54  10-0.54308 0.12521-0.80210 0.57106 0.24891-0.81160
  -8  -6 -20   51.35    9.25  11-0.54336 0.12558-0.80094 0.60304 0.25203-0.78807
  -8  -5 -19   34.17    9.26  11-0.54352 0.12562-0.80027 0.63519 0.25380-0.76239
  -8  -4 -18   63.89    9.22  11-0.54315 0.12599-0.80181 0.67025 0.24971-0.73170
  -8  -3 -17  114.78   10.20  10-0.54251 0.12445-0.80434 0.70537 0.24285-0.69818
  -8  -1 -14    4.38   10.40  10-0.54319 0.12613-0.80163 0.77054 0.25020-0.62517
  -8   2  27    3.56    9.00  10-0.54274 0.12492-0.80346 0.86975 0.24525 0.47699
  -8   3  24   39.69    6.56  10-0.54203 0.12437-0.80614 0.90563 0.23790 0.40497
  -8   3  25  141.69    9.29  11-0.54329 0.12471-0.80122 0.89964 0.25127 0.41800
  -8   4  21   18.85    6.54  10-0.54203 0.12350-0.80614 0.93744 0.23790 0.32503
  -8   4  22   65.67    9.10  11-0.54329 0.12500-0.80121 0.93264 0.25131 0.33801
  -8   5   1   16.29   10.87  10-0.54300 0.12569-0.80241 0.96734 0.24808-0.22061
  -8   5  16    5.31    6.67  10-0.54154 0.12481-0.80790 0.97250 0.23299 0.19617
  -8   5  17   43.99    6.85  10-0.54250 0.12515-0.80436 0.96922 0.24280 0.21152
  -8   5  18    9.40    9.08  11-0.54341 0.12555-0.80073 0.96507 0.25258 0.22946
  -7 -11 -24   -8.08    6.03  10-0.54179 0.17685-0.80702 0.44519 0.23544-0.87805
  -7 -10 -23   22.37    8.99  11-0.54304 0.17771-0.80226 0.47304 0.24849-0.86320
  -7  -8 -22  110.76    6.99  10-0.54129 0.17617-0.80877 0.54526 0.23053-0.81985
  -7  -7 -21   -1.23    6.17  10-0.54179 0.17705-0.80702 0.57659 0.23544-0.79793
  -7  -6 -20   59.56    6.59  10-0.54215 0.17582-0.80570 0.60783 0.23912-0.77468
  -7  -5 -19  784.56    9.80  10-0.54203 0.17631-0.80614 0.64138 0.23790-0.74703
  -7  -4 -18  208.97    7.93  10-0.54166 0.17603-0.80746 0.67561 0.23422-0.71629
  -7  -2 -15    1.02   10.06  11-0.54352 0.17800-0.80027 0.73448 0.25380-0.65525
  -7  -1 -14  304.68    8.97  10-0.54141 0.17583-0.80833 0.77557 0.23176-0.60669
  -7   0 -12   77.02   10.45  10-0.54308 0.17779-0.80210 0.80240 0.24891-0.57011
  -7   1 -10  492.10   12.50  11-0.54394 0.17865-0.79844 0.83165 0.25862-0.52621
  -7   1  28    7.90    6.45  10-0.54179 0.17667-0.80702 0.83937 0.23544 0.51361
  -7   2  -8   96.91   10.34  11-0.54321 0.17814-0.80155 0.86781 0.25041-0.46431
  -7   2  26   99.50    6.67  10-0.54215 0.17567-0.80570 0.87153 0.23912 0.45734
  -7   3  23   -7.22    6.05  10-0.54154 0.17612-0.80790 0.90655 0.23299 0.38313
  -7   3  24    4.85    8.87  10-0.54296 0.17742-0.80256 0.90126 0.24769 0.39482
  -7   4  20    6.47    6.51  10-0.54203 0.17697-0.80614 0.93855 0.23790 0.29582
  -7   4  21   41.18    8.95  10-0.54313 0.17745-0.80188 0.93299 0.24951 0.31262
  -7   5  15  266.22    8.07  10-0.54203 0.17621-0.80614 0.97047 0.23790 0.16421
  -7   5  16  127.97   10.17  10-0.54298 0.17770-0.80250 0.96733 0.24784 0.18033
  -6 -12 -24    4.54    6.08  10-0.54227 0.23080-0.80525 0.41111 0.24035-0.88214
  -6 -11 -23   16.69    9.05  10-0.54321 0.23119-0.80155 0.44073 0.25039-0.86763
  -6 -10 -23   16.48    6.10  10-0.54154 0.22891-0.80790 0.47824 0.23299-0.84816
  -6  -9 -22   64.13    6.68  10-0.54227 0.22940-0.80525 0.50891 0.24035-0.82999
  -6  -8 -21   22.96    9.24  10-0.54296 0.23010-0.80256 0.53908 0.24769-0.81053
  -6  -7 -20  961.13   11.84  11-0.54350 0.23038-0.80035 0.56969 0.25359-0.78924
  -6  -4 -17   33.57   10.58  11-0.54323 0.23096-0.80149 0.67102 0.25056-0.70492
  -6  -3 -16   48.10    7.48  10-0.54239 0.22883-0.80481 0.70654 0.24157-0.67004
  -6  -1 -13  129.97   10.75  10-0.54299 0.22965-0.80243 0.76954 0.24802-0.59629
  -6   0  29    5.21    6.26  10-0.54154 0.22800-0.80790 0.80752 0.23299 0.54355
  -6   1  27   -8.00    6.26  10-0.54154 0.22808-0.80790 0.84106 0.23299 0.49006
  -6   1  28  118.51    9.28  10-0.54310 0.22883-0.80201 0.83489 0.24915 0.50014
  -6   2  -7   31.97   12.96  11-0.54415 0.23183-0.79749 0.86346 0.26111-0.44845
  -6   2  25  102.56    7.05  10-0.54203 0.22851-0.80614 0.87245 0.23790 0.43152
  -6   2  26  100.71    9.57  11-0.54341 0.22904-0.80073 0.86618 0.25258 0.44368
  -6   3  22   78.93    6.84  10-0.54154 0.22755-0.80790 0.90597 0.23299 0.35649
  -6   3  23   51.93    8.77  10-0.54300 0.22885-0.80242 0.90121 0.24807 0.36755
  -6   4  18   36.36    6.97  10-0.54129 0.22818-0.80877 0.94046 0.23053 0.25144
  -6   4  19    8.09    6.79  10-0.54250 0.22963-0.80436 0.93658 0.24280 0.26423
  -6   5   5   22.70   10.53  11-0.54319 0.23052-0.80162 0.96613 0.25020-0.11646
  -6   5   6   34.49    7.30  10-0.54227 0.22927-0.80525 0.97014 0.24035-0.07960
  -6   5   7  576.78   10.44  10-0.54154 0.22841-0.80790 0.97253 0.23299-0.04523
  -6   5  10  926.61   11.11  10-0.54141 0.22811-0.80833 0.97293 0.23176 0.03639
  -6   5  11   11.19    7.17  10-0.54179 0.22834-0.80702 0.97173 0.23544 0.05946
  -6   5  12   87.38    7.44  10-0.54227 0.22946-0.80525 0.96985 0.24035 0.08158
  -6   5  13   89.17   10.39  10-0.54285 0.22981-0.80301 0.96786 0.24647 0.10161
  -6   5  14   70.26    9.90  11-0.54330 0.22992-0.80120 0.96525 0.25135 0.12371
  -5 -13 -24   22.20    6.00  10-0.54227 0.28087-0.80525 0.37648 0.24035-0.88308
  -5 -11 -23   15.49    6.17  10-0.54179 0.28002-0.80702 0.44479 0.23544-0.85103
  -5 -10 -22   31.86    8.73  10-0.54276 0.28215-0.80338 0.47441 0.24547-0.83417
  -5  -7 -20   24.78    6.55  10-0.54129 0.28063-0.80877 0.57756 0.23053-0.76695
  -5  -6 -19   11.41    7.17  10-0.54154 0.28070-0.80790 0.61010 0.23299-0.74130
  -5  -5 -18  174.53    7.96  10-0.54129 0.28021-0.80877 0.64381 0.23053-0.71241
  -5  -3 -15  133.94   10.82  11-0.54339 0.28283-0.80083 0.70235 0.25232-0.65364
  -5  -2 -14  412.31    9.18  10-0.54166 0.28065-0.80746 0.74202 0.23422-0.60922
  -5  -1 -12  196.73   11.34  11-0.54363 0.28300-0.79981 0.76713 0.25502-0.57613
  -5  -1  30    8.82    6.36  10-0.54179 0.28036-0.80702 0.77378 0.23544 0.56759
  -5   0  28   12.14    6.60  10-0.54154 0.28128-0.80790 0.80844 0.23299 0.51655
  -5   0  29  -13.62    8.82  11-0.54313 0.28201-0.80188 0.80150 0.24953 0.52686
  -5   1  26   79.42    6.97  10-0.54154 0.27965-0.80790 0.84049 0.23299 0.46362
  -5   1  27   89.01    8.89  10-0.54312 0.28114-0.80193 0.83454 0.24937 0.47335
  -5   2  -6  516.65   15.73  10-0.54292 0.28246-0.80272 0.86868 0.24726-0.40744
  -5   2  24   -9.25    6.38  10-0.54227 0.28154-0.80525 0.87084 0.24035 0.40246
  -5   3  21   70.96    7.14  10-0.54227 0.28140-0.80525 0.90418 0.24035 0.32085
  -5   4   1 2198.47   26.57  11-0.54341 0.28307-0.80073 0.93229 0.25259-0.22567
  -5   4  16  183.84    7.97  10-0.54154 0.28055-0.80790 0.93952 0.23299 0.19591
  -5   4  17   43.33    7.57  10-0.54250 0.28135-0.80436 0.93570 0.24280 0.21235
  -4 -15 -24   37.48    8.26  10-0.54300 0.33454-0.80242 0.30854 0.24806-0.89069
  -4 -14 -24   13.63    6.00  10-0.54179 0.33306-0.80702 0.34605 0.23544-0.87737
  -4 -13 -23    9.59    8.58  11-0.54319 0.33534-0.80165 0.37386 0.25014-0.86502
  -4 -12 -23    9.37    6.18  10-0.54154 0.33318-0.80790 0.41321 0.23299-0.84779
  -4 -11 -22   28.20    8.53  10-0.54273 0.33402-0.80350 0.44077 0.24514-0.83346
  -4  -9 -21    3.97    6.39  10-0.54129 0.33242-0.80877 0.51219 0.23053-0.79227
  -4  -8 -20  401.27    7.86  10-0.54179 0.33283-0.80702 0.54336 0.23544-0.77106
  -4  -7 -19    1.96    7.22  10-0.54203 0.33369-0.80614 0.57594 0.23790-0.74665
  -4  -6 -18   19.47    7.49  10-0.54203 0.33423-0.80614 0.60922 0.23790-0.71950
  -4  -5 -17   25.85    6.99  10-0.54179 0.33316-0.80702 0.64238 0.23544-0.69058
  -4  -2 -13  517.98    9.36  10-0.54166 0.33302-0.80746 0.74196 0.23422-0.58233
  -4  -1 -11   17.78   10.75  11-0.54325 0.33459-0.80140 0.76964 0.25081-0.54423
  -4  -1  29    8.12    6.41  10-0.54203 0.33232-0.80614 0.77411 0.23790 0.53836
  -4   0  27   11.05    6.56  10-0.54179 0.33318-0.80702 0.80703 0.23544 0.48706
  -4   0  28   29.04    8.73  10-0.54322 0.33444-0.80152 0.79998 0.25049 0.49770
  -4   1  -7    9.07   11.39  10-0.54317 0.33601-0.80172 0.83469 0.24995-0.43681
  -4   1  25   11.35    6.43  10-0.54203 0.33262-0.80614 0.83830 0.23790 0.43150
  -4   2  22   61.48    7.00  10-0.54154 0.33311-0.80790 0.87322 0.23299 0.35520
  -4   2  23   32.07    9.26  10-0.54308 0.33412-0.80210 0.86843 0.24891 0.36583
  -4   3  19   16.39    7.13  10-0.54227 0.33350-0.80525 0.90392 0.24035 0.26727
  -4   4   5  473.75   10.87  10-0.54239 0.33417-0.80481 0.93641 0.24157-0.10757
  -4   4  12 1378.31   12.52  10-0.54179 0.33341-0.80702 0.93879 0.23544 0.08609
  -4   4  13   22.45    7.64  10-0.54227 0.33314-0.80525 0.93671 0.24035 0.10707
  -4   4  14  340.78   11.72  10-0.54298 0.33434-0.80251 0.93377 0.24782 0.12706
  -3 -16 -24   -1.30    6.10  10-0.54203 0.38511-0.80614 0.27909 0.23790-0.87991
  -3 -14 -23   14.43    6.28  10-0.54227 0.38653-0.80525 0.34488 0.24035-0.85565
  -3 -12 -22  107.46    6.74  10-0.54203 0.38552-0.80614 0.41055 0.23790-0.82664
  -3 -11 -21    3.25    8.87  11-0.54308 0.38678-0.80210 0.43972 0.24891-0.81091
  -3  -9 -20  167.70    7.39  10-0.54154 0.38517-0.80790 0.51137 0.23299-0.76856
  -3  -8 -19  241.29    8.23  10-0.54203 0.38545-0.80614 0.54250 0.23790-0.74677
  -3  -7 -18    5.83    7.32  10-0.54227 0.38578-0.80525 0.57519 0.24035-0.72172
  -3  -6 -17   75.64    7.22  10-0.54203 0.38586-0.80614 0.60892 0.23790-0.69345
  -3  -5 -16  241.42    7.99  10-0.54154 0.38525-0.80790 0.64373 0.23299-0.66162
  -3  -3 -13  748.53   13.03  10-0.54308 0.38664-0.80210 0.70360 0.24891-0.59664
  -3  -2  29   16.62    6.07  10-0.54116 0.38580-0.80920 0.74260 0.22930 0.54699
  -3  -2  30   89.45    9.37  10-0.54296 0.38560-0.80256 0.73652 0.24769 0.55529
  -3  -1 -10   32.35    8.48  10-0.54166 0.38597-0.80746 0.77440 0.23422-0.50179
  -3  -1  28   30.71    6.48  10-0.54250 0.38525-0.80436 0.77084 0.24280 0.50686
  -3   0  -8  153.61    9.61  10-0.54141 0.38529-0.80833 0.80840 0.23176-0.44549
  -3   0  26    8.33    6.54  10-0.54262 0.38602-0.80391 0.80386 0.24402 0.45205
  -3   1  23  100.39    7.19  10-0.54166 0.38510-0.80746 0.84007 0.23422 0.38157
  -3   1  24   63.80    9.35  10-0.54312 0.38585-0.80191 0.83460 0.24942 0.39264
  -3   2  20   -5.02    7.20  10-0.54179 0.38484-0.80702 0.87270 0.23544 0.29996
  -3   2  21   69.62   10.34  10-0.54311 0.38654-0.80198 0.86732 0.24924 0.31307
  -3   3   2 4548.55   37.41  10-0.54275 0.38681-0.80339 0.90208 0.24545-0.19189
  -3   3  15   18.51    7.51  10-0.54141 0.38476-0.80833 0.90682 0.23176 0.17162
  -3   3  16  468.16    8.95  10-0.54250 0.38631-0.80436 0.90334 0.24280 0.18587
  -3   3  17   10.13   10.32  10-0.54319 0.38701-0.80164 0.89883 0.25015 0.20518
  -2 -17 -23   19.14    8.48  11-0.54317 0.43867-0.80174 0.24190 0.24988-0.86573
  -2 -16 -23    5.32    6.10  10-0.54227 0.43835-0.80525 0.27869 0.24035-0.85477
  -2 -14 -22    5.93    6.52  10-0.54250 0.43783-0.80436 0.34220 0.24280-0.83168
  -2 -12 -21    4.55    6.08  10-0.54203 0.43782-0.80614 0.41093 0.23790-0.79999
  -2 -11 -20  460.14   10.44  10-0.54299 0.43894-0.80245 0.43993 0.24798-0.78379
  -2  -9 -19  387.58    8.61  10-0.54129 0.43710-0.80877 0.51246 0.23053-0.73951
  -2  -8 -18   16.29    7.28  10-0.54179 0.43595-0.80702 0.54400 0.23544-0.71733
  -2  -7 -17   19.51    7.39  10-0.54179 0.43726-0.80702 0.57686 0.23544-0.69035
  -2  -6 -16  626.34    9.60  10-0.54154 0.43699-0.80790 0.61021 0.23299-0.66124
  -2  -4 -13   91.37   10.97  11-0.54340 0.43957-0.80079 0.66968 0.25244-0.59902
  -2  -3 -12  450.47    9.61  10-0.54141 0.43709-0.80833 0.70983 0.23176-0.55280
  -2  -3  30    5.45    8.84  11-0.54307 0.44023-0.80214 0.70428 0.24881 0.55648
  -2  -2 -10  299.70   13.13  10-0.54297 0.43878-0.80253 0.73666 0.24777-0.51506
  -2  -2  28  104.03    6.69  10-0.54203 0.43646-0.80614 0.73947 0.23790 0.51205
  -2  -1  -8    0.31   14.24  10-0.54308 0.44042-0.80210 0.77057 0.24891-0.46119
  -2  -1  26   69.19    6.68  10-0.54203 0.43732-0.80614 0.77313 0.23790 0.45888
  -2   0  -6 1379.59   19.44  10-0.54203 0.43823-0.80614 0.80616 0.23790-0.39807
  -2   0  24  447.65    8.30  10-0.54250 0.43811-0.80436 0.80463 0.24280 0.40028
  -2   1  21  610.26    9.10  10-0.54203 0.43732-0.80614 0.83837 0.23790 0.32489
  -2   1  22   59.09   10.19  11-0.54336 0.43821-0.80093 0.83327 0.25206 0.33658
  -2   2  17   35.62    7.25  10-0.54203 0.43792-0.80614 0.87217 0.23790 0.21749
  -2   2  18  456.48   11.50  10-0.54308 0.43868-0.80210 0.86769 0.24891 0.23326
  -1 -17 -22   82.45    9.05  10-0.54299 0.49137-0.80244 0.24220 0.24800-0.83687
  -1 -16 -22   39.40    6.09  10-0.54203 0.49021-0.80614 0.27871 0.23790-0.82613
  -1 -15 -21    9.99    8.69  11-0.54341 0.49209-0.80073 0.30722 0.25258-0.81483
  -1 -14 -21   20.36    6.41  10-0.54203 0.49075-0.80614 0.34552 0.23790-0.80018
  -1 -13 -20   12.90    8.90  11-0.54328 0.49201-0.80128 0.37386 0.25112-0.78656
  -1 -12 -20  292.24    7.43  10-0.54154 0.48939-0.80790 0.41218 0.23299-0.76886
  -1 -11 -19   39.19    7.06  10-0.54250 0.49096-0.80436 0.44291 0.24280-0.75055
  -1 -10 -18   17.09   10.32  11-0.54315 0.49138-0.80179 0.47265 0.24976-0.73191
  -1  -5 -13  187.39   11.26  10-0.54275 0.49058-0.80339 0.63866 0.24543-0.59328
  -1  -4  30   50.69    8.98  10-0.54296 0.49038-0.80256 0.67100 0.24769 0.55566
  -1  -3 -10   10.78   11.88  10-0.54284 0.49083-0.80306 0.70503 0.24634-0.51236
  -1  -3  28    7.18    6.37  10-0.54227 0.48976-0.80525 0.70679 0.24035 0.50999
  -1  -2  26   23.37    6.16  10-0.54179 0.48885-0.80702 0.74041 0.23544 0.46081
  -1  -1  -6  867.47   21.42  10-0.54299 0.49143-0.80244 0.76965 0.24800-0.40810
  -1  -1  24  410.19    8.35  10-0.54215 0.48968-0.80570 0.77246 0.23912 0.40385
  -1   0  21   -6.60    7.41  10-0.54154 0.48933-0.80790 0.80724 0.23299 0.32949
  -1   0  22  168.09   10.68  10-0.54308 0.49098-0.80210 0.80198 0.24891 0.33971
  -1   1  18 1390.40   11.69  10-0.54239 0.49039-0.80481 0.83745 0.24157 0.24071
  -1   2   7   63.10   16.27  10-0.54274 0.49148-0.80345 0.86889 0.24528-0.05940
  -1   2   8  212.54   10.95  10-0.54227 0.49080-0.80525 0.87087 0.24035-0.02691
  -1   2   9   41.42    9.75  10-0.54203 0.49019-0.80614 0.87161 0.23790 0.00194
  -1   2  10   29.42    8.85  10-0.54227 0.49092-0.80525 0.87079 0.24035 0.02609
  -1   2  11  207.45    8.97  10-0.54250 0.49064-0.80436 0.86981 0.24280 0.05136
  -1   2  12  142.94   11.78  10-0.54297 0.49114-0.80252 0.86797 0.24778 0.07289
   0 -18 -21   87.00    8.80  11-0.54324 0.54403-0.80143 0.20840 0.25073-0.81305
   0 -17 -21    2.78    5.66  10-0.54250 0.54216-0.80436 0.24403 0.24280-0.80435
   0 -16 -21   61.60    6.37  10-0.54129 0.54174-0.80877 0.28136 0.23053-0.79236
   0 -15 -20    4.08    8.70  10-0.54275 0.54389-0.80341 0.30995 0.24538-0.78013
   0 -14 -20  131.12    6.79  10-0.54129 0.54167-0.80877 0.34709 0.23053-0.76592
   0 -13 -19  -12.39    6.43  10-0.54250 0.54287-0.80436 0.37653 0.24280-0.75103
   0 -12 -18  418.99   10.50  11-0.54339 0.54409-0.80081 0.40609 0.25236-0.73456
   0 -11 -18    6.15    7.06  10-0.54129 0.54191-0.80877 0.44768 0.23053-0.71165
   0 -10 -17   71.01    7.36  10-0.54203 0.54154-0.80614 0.47609 0.23790-0.69327
   0  -9 -16    9.49    7.33  10-0.54227 0.54248-0.80525 0.51032 0.24035-0.66770
   0  -8 -15  766.47    9.81  10-0.54227 0.54249-0.80525 0.54187 0.24035-0.64235
   0  -7 -14    2.03    6.94  10-0.54203 0.54212-0.80614 0.57573 0.23790-0.61250
   0  -6 -13  406.30    9.13  10-0.54116 0.54133-0.80920 0.61175 0.22930-0.57726
   0  -5  29    7.64    6.15  10-0.54179 0.54236-0.80702 0.64281 0.23544 0.54049
   0  -4 -10  209.32    8.89  10-0.54141 0.54150-0.80833 0.67688 0.23176-0.49909
   0  -4  28    2.99    8.85  10-0.54274 0.54344-0.80346 0.67150 0.24525 0.50326
   0  -3  -8    5.85    9.45  10-0.54239 0.54264-0.80481 0.70797 0.24157-0.45251
   0  -3  26    5.91    6.21  10-0.54227 0.54247-0.80525 0.70633 0.24035 0.45427
   0  -2  -6  104.26   13.18  10-0.54191 0.54228-0.80658 0.74114 0.23667-0.39630
   0  -2  24  279.48    7.44  10-0.54250 0.54247-0.80436 0.73835 0.24280 0.40019
   0  -1  21   -4.13    7.37  10-0.54179 0.54187-0.80702 0.77422 0.23544 0.32651
   0  -1  22    8.64   10.15  11-0.54317 0.54227-0.80174 0.76904 0.24990 0.33788
   0   0  18  321.10    8.43  10-0.54227 0.54226-0.80525 0.80448 0.24035 0.24185
   0   1   6   10.47   17.76  11-0.54304 0.54240-0.80226 0.83585 0.24850-0.08508
   0   1   7    4.02   12.18  10-0.54203 0.54070-0.80614 0.83957 0.23790-0.05303
   0   1   8   -3.94   10.88  10-0.54166 0.54202-0.80746 0.84010 0.23422-0.02158
   0   1   9    2.70    9.59  10-0.54154 0.54235-0.80790 0.84013 0.23299 0.00596
   0   1  10    3.11    9.03  10-0.54179 0.54172-0.80702 0.83994 0.23544 0.03158
   0   1  11    5.43    8.55  10-0.54227 0.54239-0.80525 0.83848 0.24035 0.05202
   0   1  12    5.25   10.93  10-0.54284 0.54343-0.80306 0.83615 0.24633 0.07385
   0   1  13    1.36   10.79  10-0.54308 0.54230-0.80210 0.83430 0.24891 0.09865
   1 -19 -20    2.98    8.90  11-0.54308 0.59578-0.80210 0.17662 0.24891-0.78376
   1 -18 -20    7.64    6.26  10-0.54227 0.59480-0.80525 0.21190 0.24035-0.77573
   1 -17 -20    8.45    6.19  10-0.54129 0.59361-0.80877 0.24892 0.23053-0.76560
   1 -16 -19  151.30    9.27  10-0.54287 0.59546-0.80294 0.27500 0.24666-0.75517
   1 -15 -19   43.56    6.27  10-0.54154 0.59356-0.80790 0.31326 0.23299-0.74165
   1 -14 -18   -1.75    8.99  11-0.54308 0.59347-0.80210 0.33944 0.24891-0.73012
   1 -12 -17  139.39    7.45  10-0.54179 0.59439-0.80702 0.41196 0.23544-0.69102
   1 -11 -16   18.51    7.23  10-0.54250 0.59558-0.80436 0.44237 0.24280-0.67091
   1 -10 -15   35.82   10.35  10-0.54301 0.59580-0.80236 0.47342 0.24822-0.64917
   1  -9 -14  972.45   12.76  11-0.54314 0.59565-0.80185 0.50554 0.24960-0.62462
   1  -8 -13   -2.09   10.17  10-0.54296 0.59555-0.80256 0.54039 0.24769-0.59483
   1  -7 -12  265.44    8.54  10-0.54250 0.59467-0.80436 0.57363 0.24280-0.56375
   1  -7  30   46.63    6.80  10-0.54227 0.59381-0.80525 0.57455 0.24035 0.56282
   1  -6 -11  407.22    9.70  10-0.54103 0.59358-0.80963 0.61246 0.22808-0.52253
   1  -6  29   40.65    8.79  10-0.54297 0.59462-0.80253 0.60494 0.24776 0.52912
   1  -5  -9   29.02   11.77  10-0.54297 0.59560-0.80252 0.63812 0.24778-0.48840
   1  -5  27   18.97    6.21  10-0.54203 0.59368-0.80614 0.64153 0.23790 0.48528
   1  -4  25    9.82    5.88  10-0.54154 0.59354-0.80790 0.67573 0.23299 0.43664
   1  -4  26   31.63    8.80  10-0.54320 0.59459-0.80159 0.66913 0.25029 0.44529
   1  -3  23   60.43    6.96  10-0.54179 0.59468-0.80702 0.70811 0.23544 0.38017
   1  -3  24   45.79    9.10  11-0.54334 0.59533-0.80101 0.70168 0.25184 0.39092
   1  -2  21    9.34    6.95  10-0.54262 0.59453-0.80391 0.73803 0.24402 0.31860
   1  -1  17  156.14    7.94  10-0.54179 0.59421-0.80702 0.77345 0.23544 0.22011
   1  -1  18 1451.33   13.67  10-0.54308 0.59547-0.80210 0.76859 0.24891 0.23328
   1   0   7    0.95   17.09  10-0.54308 0.59415-0.80210 0.80175 0.24891-0.06514
   1   0   8 2444.11   23.89  10-0.54285 0.59539-0.80300 0.80278 0.24648-0.03278
   1   0   9    8.34   14.14  10-0.54268 0.59521-0.80367 0.80355 0.24467-0.00611
   1   0  10  129.69   13.44  10-0.54274 0.59518-0.80346 0.80327 0.24525 0.02184
   1   0  11    5.10   12.44  10-0.54299 0.59534-0.80244 0.80218 0.24800 0.04499
   1   0  12    8.73   11.95  11-0.54338 0.59530-0.80086 0.80060 0.25223 0.06764
   2 -20 -19   25.12    5.91  10-0.54227 0.64682-0.80525 0.14654 0.24035-0.74871
   2 -19 -19    5.35    5.80  10-0.54154 0.64693-0.80790 0.18245 0.23299-0.74070
   2 -18 -18   26.34    8.95  11-0.54319 0.64871-0.80165 0.20954 0.25014-0.73193
   2 -17 -18   32.22    6.36  10-0.54227 0.64747-0.80525 0.24538 0.24035-0.72183
   2 -15 -17   49.14    6.69  10-0.54250 0.64656-0.80436 0.31008 0.24280-0.69735
   2 -13 -16   75.57    6.91  10-0.54179 0.64612-0.80702 0.37839 0.23544-0.66321
   2 -12 -15  239.18    8.19  10-0.54250 0.64684-0.80436 0.40857 0.24280-0.64434
   2 -11 -14   11.42   10.12  11-0.54303 0.64727-0.80228 0.44096 0.24845-0.62217
   2 -10 -13   -6.16    9.98  11-0.54319 0.64788-0.80165 0.47229 0.25014-0.59807
   2  -9 -12   17.60   10.10  10-0.54313 0.64763-0.80190 0.50588 0.24947-0.57022
   2  -8 -11   13.55    7.48  10-0.54250 0.64754-0.80436 0.54075 0.24280-0.53737
   2  -8  29   10.21    6.25  10-0.54227 0.64747-0.80525 0.54173 0.24035 0.53555
   2  -7 -10    3.46    7.34  10-0.54141 0.64646-0.80833 0.57851 0.23176-0.49788
   2  -7  28   17.72    8.95  11-0.54297 0.64821-0.80252 0.57166 0.24779 0.50254
   2  -6  -8 1596.46   17.16  11-0.54315 0.64790-0.80180 0.60460 0.24973-0.46382
   2  -6  26    4.90    6.21  10-0.54191 0.64673-0.80658 0.60858 0.23667 0.45926
   2  -5  24  548.87    8.75  10-0.54141 0.64557-0.80833 0.64304 0.23176 0.41147
   2  -5  25  146.06    9.56  10-0.54313 0.64678-0.80190 0.63626 0.24947 0.42003
   2  -4  22   41.08    6.84  10-0.54166 0.64584-0.80746 0.67563 0.23422 0.35502
   2  -4  23  231.76   10.09  11-0.54322 0.64717-0.80151 0.66876 0.25049 0.36544
   2  -3  20  218.21   10.54  10-0.54275 0.64744-0.80340 0.70447 0.24540 0.29022
   2  -2  16  482.52    9.11  10-0.54227 0.64697-0.80525 0.73882 0.24035 0.18805
   2  -2  17   27.74   10.41  11-0.54337 0.64776-0.80090 0.73417 0.25214 0.20292
   3 -21 -17   31.25    9.04  11-0.54317 0.70092-0.80172 0.11085 0.24993-0.70486
   3 -20 -17   -3.23    8.80  11-0.54291 0.69863-0.80278 0.14373 0.24708-0.70119
   3 -19 -17   -3.15    6.22  10-0.54203 0.69898-0.80614 0.18018 0.23790-0.69238
   3 -17 -16   30.92    9.10  10-0.54262 0.69928-0.80391 0.24379 0.24402-0.67233
   3 -16 -16  -13.68    6.81  10-0.54129 0.69788-0.80877 0.28216 0.23053-0.65865
   3 -15 -15  144.83    7.33  10-0.54250 0.69925-0.80436 0.31005 0.24280-0.64451
   3 -14 -14   53.89    9.75  11-0.54341 0.70061-0.80074 0.34058 0.25257-0.62739
   3 -13 -14   -0.14    6.83  10-0.54154 0.69792-0.80790 0.37992 0.23299-0.60750
   3 -12 -13    6.83    6.87  10-0.54203 0.69813-0.80614 0.41204 0.23790-0.58593
   3 -11 -12  427.95    8.78  10-0.54227 0.69919-0.80525 0.44278 0.24035-0.56175
   3 -10 -11   65.14    7.31  10-0.54227 0.69890-0.80525 0.47557 0.24035-0.53464
   3  -9 -10   22.19    7.27  10-0.54166 0.69807-0.80746 0.51119 0.23422-0.50183
   3  -9  28    9.31    9.11  10-0.54285 0.69955-0.80301 0.50676 0.24647 0.50334
   3  -8  26   11.73    6.36  10-0.54141 0.69802-0.80833 0.54467 0.23176 0.46439
   3  -8  27    8.22    9.00  11-0.54330 0.69941-0.80119 0.53681 0.25136 0.47139
   3  -7  -7 3484.30   20.11  10-0.54203 0.69882-0.80614 0.57549 0.23790-0.42530
   3  -7  25   -7.61    6.71  10-0.54262 0.69993-0.80391 0.57317 0.24402 0.42561
   3  -6  -5    6.52   12.24  11-0.54301 0.69855-0.80237 0.60571 0.24819-0.38147
   3  -6  23   -0.12    6.26  10-0.54215 0.69899-0.80570 0.60758 0.23912 0.37666
   3  -5  21   71.61    7.23  10-0.54250 0.69914-0.80436 0.63929 0.24280 0.31964
   3  -4   0   -0.77   15.17  10-0.54262 0.69929-0.80391 0.67210 0.24402-0.24397
   3  -4  18  234.58    8.66  10-0.54239 0.69955-0.80481 0.67277 0.24157 0.24029
   3  -3  13  768.26   11.14  10-0.54215 0.69924-0.80570 0.70648 0.23912 0.10875
   3  -3  14  484.35   12.07  10-0.54308 0.69999-0.80210 0.70288 0.24891 0.12584
   4 -21 -15   15.41    8.94  11-0.54308 0.75210-0.80210 0.11129 0.24891-0.64989
   4 -20 -15   -9.77    6.24  10-0.54250 0.75130-0.80436 0.14559 0.24280-0.64401
   4 -19 -15   -1.35    6.45  10-0.54166 0.75082-0.80746 0.18176 0.23422-0.63533
   4 -18 -14   60.63    8.99  11-0.54316 0.75270-0.80177 0.20906 0.24981-0.62462
   4 -17 -14    9.28    6.48  10-0.54203 0.75139-0.80614 0.24724 0.23790-0.61215
   4 -16 -13   38.21    9.11  11-0.54324 0.75290-0.80145 0.27397 0.25067-0.59877
   4 -15 -13   83.47    6.76  10-0.54166 0.75090-0.80746 0.31287 0.23422-0.58198
   4 -14 -12   99.30    7.20  10-0.54250 0.75138-0.80436 0.34330 0.24280-0.56393
   4 -13 -11    4.37    9.92  10-0.54308 0.75223-0.80210 0.37477 0.24891-0.54235
   4 -12 -10   36.42   10.38  11-0.54326 0.75247-0.80136 0.40653 0.25090-0.51861
   4 -11  -9   -1.08   10.29  11-0.54330 0.75215-0.80119 0.43859 0.25136-0.49229
   4 -11  27   14.97    6.21  10-0.54166 0.75033-0.80746 0.44477 0.23422 0.48862
   4 -10  -8  453.48   11.92  10-0.54263 0.75177-0.80388 0.47433 0.24410-0.45856
   4 -10  26   15.06    6.26  10-0.54215 0.75073-0.80570 0.47616 0.23912 0.45745
   4  -9  -7   20.27    7.69  10-0.54141 0.74993-0.80833 0.51209 0.23176-0.41924
   4  -9  25   57.87    9.34  10-0.54287 0.75133-0.80292 0.50628 0.24671 0.42281
   4  -8  23   10.31    6.67  10-0.54215 0.75141-0.80570 0.54168 0.23912 0.37629
   4  -7  -3   21.27   10.96  10-0.54308 0.75195-0.80210 0.57224 0.24891-0.32776
   4  -7  21   20.09    6.77  10-0.54215 0.75091-0.80570 0.57549 0.23912 0.32345
   4  -6  19  174.77   10.91  10-0.54287 0.75174-0.80294 0.60492 0.24665 0.26207
   4  -5  15    5.31    7.24  10-0.54227 0.75115-0.80525 0.63998 0.24035 0.16131
   4  -5  16   34.37   10.50  11-0.54353 0.75205-0.80022 0.63535 0.25394 0.17482
   5 -22 -13   10.86    6.42  10-0.54239 0.80427-0.80481 0.08012 0.24157-0.58915
   5 -21 -13    1.87    6.46  10-0.54191 0.80376-0.80658 0.11534 0.23667-0.58398
   5 -19 -12   19.55    9.08  10-0.54285 0.80426-0.80301 0.17689 0.24647-0.56768
   5 -18 -12   19.23    6.51  10-0.54179 0.80307-0.80702 0.21394 0.23544-0.55651
   5 -17 -11   13.41    9.20  11-0.54308 0.80362-0.80210 0.24259 0.24891-0.54384
   5 -16 -11  157.18    7.24  10-0.54141 0.80285-0.80833 0.28086 0.23176-0.52627
   5 -15 -10   -6.72    6.48  10-0.54227 0.80349-0.80525 0.31100 0.24035-0.50802
   5 -14  -9   18.78   10.19  10-0.54286 0.80380-0.80296 0.34154 0.24660-0.48751
   5 -13  -8    5.16   10.11  10-0.54296 0.80490-0.80256 0.37368 0.24769-0.46140
   5 -12  -7  193.54   10.54  10-0.54275 0.80411-0.80339 0.40772 0.24543-0.43307
   5 -12  25   24.29    6.50  10-0.54203 0.80254-0.80614 0.41131 0.23790 0.43170
   5 -11  24   14.60    9.00  10-0.54274 0.80364-0.80346 0.44222 0.24525 0.39779
   5 -10  -4   58.03    9.94  11-0.54372 0.80484-0.79942 0.47022 0.25606-0.36258
   5 -10  22   19.98    6.33  10-0.54154 0.80243-0.80790 0.47895 0.23299 0.35548
   5 -10  23   27.68    9.28  11-0.54334 0.80383-0.80103 0.47035 0.25179 0.36369
   5  -9  21   19.43    8.77  11-0.54314 0.80466-0.80183 0.50460 0.24966 0.31239
   5  -8   0    1.90   10.08  10-0.54308 0.80487-0.80210 0.53843 0.24891-0.25006
   5  -8  18  122.88    8.09  10-0.54191 0.80300-0.80658 0.54283 0.23667 0.24549
   5  -8  19  195.30   10.55  11-0.54346 0.80423-0.80053 0.53623 0.25311 0.25574
   5  -7  15  137.00   11.38  10-0.54263 0.80397-0.80387 0.57326 0.24414 0.15758
   6 -22 -10    7.95    8.73  11-0.54286 0.85499-0.80296 0.07836 0.24660-0.51302
   6 -21 -10   13.75    6.39  10-0.54203 0.85578-0.80614 0.11398 0.23790-0.50497
   6 -20  -9    3.32    9.12  11-0.54363 0.85706-0.79981 0.14200 0.25502-0.49560
   6 -19  -9    8.01    8.58  10-0.54289 0.85537-0.80284 0.17715 0.24693-0.48714
   6 -18  -9   47.97    6.51  10-0.54141 0.85498-0.80833 0.21518 0.23176-0.47230
   6 -17  -8  695.94   12.22  10-0.54251 0.85583-0.80433 0.24347 0.24287-0.45677
   6 -14  -5   79.14   10.73  11-0.54359 0.85721-0.79996 0.33870 0.25463-0.38834
   6 -13  -4    4.87   10.15  11-0.54308 0.85686-0.80210 0.37327 0.24891-0.35606
   6 -13  22   -4.48    6.41  10-0.54179 0.85476-0.80702 0.37890 0.23544 0.35425
   6 -12  -3   -3.66    7.36  10-0.54179 0.85534-0.80702 0.41136 0.23544-0.31539
   6 -12  21   -7.61    9.48  11-0.54291 0.85666-0.80278 0.40781 0.24708 0.31549
   6 -11  -1  133.74   10.76  10-0.54255 0.85590-0.80418 0.44125 0.24328-0.27015
   6 -11  19   40.12    9.06  10-0.54244 0.85604-0.80460 0.44239 0.24212 0.26686
   6 -10  17  277.46   10.91  10-0.54299 0.85630-0.80246 0.47267 0.24795 0.20765
   6  -9  13   65.46   10.51  10-0.54288 0.85623-0.80288 0.50642 0.24681 0.10144
   6  -9  14  118.29   10.77  11-0.54387 0.85699-0.79875 0.50171 0.25781 0.11720
   7 -22  -6  186.11    9.88  11-0.54314 0.90904-0.80183 0.07654 0.24965-0.40995
   7 -21  -6   -3.19    8.87  11-0.54308 0.90674-0.80210 0.11026 0.24891-0.40737
   7 -20  -6   54.41    6.91  10-0.54154 0.90733-0.80790 0.14900 0.23299-0.39350
   7 -19  -5   10.92    8.74  11-0.54286 0.90784-0.80298 0.17693 0.24656-0.38054
   7 -18  -4   37.83    8.74  11-0.54360 0.90922-0.79993 0.20688 0.25472-0.36165
   7 -15  -1   10.08    9.27  11-0.54364 0.90928-0.79974 0.30635 0.25521-0.28213
   7 -15  20   18.62    8.83  10-0.54322 0.90756-0.80151 0.30701 0.25051 0.28604
   7 -14   0   -3.78    9.86  11-0.54268 0.90747-0.80369 0.34228 0.24463-0.24405
   7 -14  18  142.95   10.01  10-0.54255 0.90799-0.80420 0.34326 0.24324 0.23981
   7 -13  16    1.70    8.73  10-0.54273 0.90848-0.80347 0.37525 0.24522 0.18353
   7 -12  13   26.05    9.24  10-0.54316 0.90853-0.80176 0.40591 0.24982 0.09851
   8 -22  -1   53.66    9.15  10-0.54246 0.96007-0.80454 0.07935 0.24231-0.26863
   8 -21   0   86.86    9.45  11-0.54343 0.96147-0.80063 0.10887 0.25285-0.25280
   8 -20   0  389.84   12.69  10-0.54220 0.95998-0.80551 0.14605 0.23963-0.23935
   8 -20   1   19.33   10.49  11-0.54415 0.96232-0.79750 0.13871 0.26109-0.23425
   8 -19   1   -4.89    8.99  11-0.54274 0.95977-0.80346 0.17765 0.24525-0.21782
   8 -18   3   40.45   11.05  11-0.54429 0.96200-0.79687 0.20384 0.26271-0.18207
   8 -18  16    2.90    8.75  11-0.54303 0.96121-0.80229 0.20907 0.24841 0.17950
   8 -17   5    4.34   12.17  12-0.54516 0.96257-0.79263 0.23305 0.27354-0.13876
   8 -17  15   10.37   10.57  11-0.54428 0.96148-0.79691 0.23662 0.26261 0.13944
   8 -16  12  178.26   15.50  11-0.54477 0.96219-0.79459 0.26696 0.26858 0.05350
 -15   5   4   33.17    9.47  11-0.54537-0.23769-0.79236 0.95682 0.27451-0.16762
 -14  -1 -13   55.99    9.48  12-0.54549-0.18547-0.79171 0.75857 0.27613-0.62512
 -14   5   2   16.25    9.74  11-0.54523-0.18591-0.79308 0.95796 0.27269-0.21899
 -13  -2 -15  250.84   10.74  11-0.54523-0.13406-0.79306 0.72666 0.27273-0.67428
 -13   0 -12   73.36    9.76  11-0.54535-0.13416-0.79249 0.79226 0.27417-0.59578
 -13   6   7   58.43    9.51  12-0.54601-0.13369-0.78883 0.98639 0.28326-0.09608
 -13   6   8    6.99    8.81  11-0.54542-0.13244-0.79211 0.98936 0.27512-0.06041
 -13   6   9    2.90    9.30  11-0.54530-0.13312-0.79273 0.99056 0.27357-0.03232
 -13   6  10  129.93    9.49  11-0.54522-0.13392-0.79312 0.99095 0.27260-0.00497
 -13   6  11  111.37    9.45  11-0.54530-0.13373-0.79273 0.99074 0.27357 0.02097
 -13   6  12   40.87    8.58  11-0.54534-0.13326-0.79254 0.98989 0.27406 0.04703
 -13   6  13    9.29    8.49  12-0.54557-0.13301-0.79128 0.98856 0.27721 0.06982
 -12  -5 -19    4.50    6.30  11-0.54443-0.08142-0.79701 0.63244 0.26264-0.77078
 -12  -4 -18   24.70    6.45  11-0.54422-0.08330-0.79795 0.66555 0.26020-0.74217
 -12  -1 -14    2.96    9.05  12-0.54508-0.08196-0.79387 0.76063 0.27070-0.64453
 -12   5  19    1.66    6.17  11-0.54391-0.08222-0.79934 0.96412 0.25654 0.25160
 -12   5  20   -9.44    6.45  11-0.54482-0.08150-0.79512 0.95962 0.26750 0.26843
 -12   6   6   14.46    8.90  11-0.54530-0.08099-0.79273 0.99035 0.27357-0.11298
 -12   6   7   -0.59    8.93  11-0.54463-0.08083-0.79607 0.99376 0.26507-0.07729
 -12   6   8  148.18    7.44  11-0.54422-0.08317-0.79795 0.99549 0.26020-0.04589
 -12   6   9   21.41    6.25  11-0.54412-0.08270-0.79841 0.99640 0.25898-0.01795
 -12   6  10   28.18    6.51  11-0.54412-0.08302-0.79841 0.99648 0.25898 0.00887
 -12   6  11    9.51    6.36  11-0.54412-0.08224-0.79841 0.99592 0.25898 0.03584
 -12   6  12   -1.90    5.98  11-0.54443-0.08245-0.79701 0.99476 0.26264 0.05926
 -12   6  13   44.36    6.15  11-0.54482-0.08154-0.79512 0.99332 0.26750 0.08065
 -12   6  14    1.75    8.50  12-0.54530-0.08113-0.79273 0.99140 0.27357 0.10171
 -12   6  15   28.10    8.61  12-0.54548-0.08109-0.79181 0.98867 0.27590 0.12538
 -11  -7 -21    1.74    6.20  11-0.54432-0.03011-0.79748 0.56787 0.26142-0.82299
 -11  -6 -20   11.59    6.54  11-0.54473-0.02951-0.79560 0.59780 0.26629-0.80155
 -11  -5 -19  147.96    9.48  11-0.54484-0.02993-0.79502 0.62985 0.26776-0.77661
 -11  -4 -18   11.32    6.43  11-0.54463-0.02956-0.79607 0.66572 0.26507-0.74612
 -11  -3 -17  109.81    7.21  11-0.54422-0.03060-0.79795 0.69857 0.26020-0.71541
 -11  -1 -14  546.22   11.85  12-0.54549-0.02952-0.79174 0.75870 0.27606-0.65133
 -11   1 -11   20.88    9.56  11-0.54465-0.02941-0.79595 0.82875 0.26539-0.55946
 -11   5  20   24.81    6.49  11-0.54453-0.02985-0.79654 0.96169 0.26385 0.27174
 -11   5  21   18.24    9.30  11-0.54530-0.02890-0.79273 0.95696 0.27357 0.28802
 -11   6   5  105.48   10.45  12-0.54540-0.02909-0.79221 0.98967 0.27488-0.14106
 -11   6   6    0.22    9.84  12-0.54530-0.02851-0.79273 0.99309 0.27357-0.11451
 -11   6  13  165.73    6.99  11-0.54422-0.03081-0.79795 0.99558 0.26020 0.08788
 -11   6  14  169.82    7.07  11-0.54473-0.03022-0.79560 0.99352 0.26629 0.10876
 -11   6  15   14.97    8.73  11-0.54521-0.02852-0.79317 0.99116 0.27247 0.12878
 -11   6  16   13.89    8.99  12-0.54554-0.02824-0.79148 0.98788 0.27670 0.15184
 -10  -8 -22   -3.32    6.21  11-0.54380 0.02192-0.79980 0.53703 0.25532-0.84370
 -10  -7 -21   86.82    7.01  11-0.54432 0.02215-0.79748 0.56668 0.26142-0.82408
 -10  -6 -20   86.78    7.07  11-0.54473 0.02231-0.79560 0.59769 0.26629-0.80189
 -10  -5 -19   12.37    9.28  11-0.54502 0.02356-0.79413 0.62876 0.27003-0.77773
 -10  -4 -18   10.82    6.12  11-0.54473 0.02352-0.79560 0.66494 0.26629-0.74705
 -10  -3 -17  319.90    8.23  11-0.54422 0.02137-0.79795 0.69886 0.26020-0.71548
 -10  -1 -14   79.41    9.71  12-0.54550 0.02362-0.79165 0.75923 0.27628-0.65099
 -10   1 -11  103.96   10.76  11-0.54467 0.02202-0.79585 0.82870 0.26564-0.55990
 -10   2  -9    6.93   10.27  11-0.54495 0.02231-0.79451 0.86056 0.26905-0.50954
 -10   4  24   27.85    6.17  11-0.54482 0.02241-0.79512 0.92672 0.26750 0.37438
 -10   5  20  334.06    8.07  11-0.54443 0.02171-0.79701 0.96167 0.26264 0.27263
 -10   5  21   20.90    8.98  11-0.54530 0.02354-0.79273 0.95738 0.27357 0.28714
 -10   6   5   76.58   10.34  11-0.54537 0.02342-0.79234 0.98991 0.27456-0.14054
 -10   6   6  203.39    8.49  11-0.54443 0.02205-0.79701 0.99465 0.26264-0.10175
 -10   6  13   55.68    6.51  11-0.54422 0.02198-0.79795 0.99577 0.26020 0.08848
 -10   6  14   22.90    6.33  11-0.54463 0.02294-0.79607 0.99361 0.26507 0.10978
 -10   6  15   -6.94    9.29  12-0.54521 0.02367-0.79321 0.99120 0.27236 0.12956
 -10   6  16   36.82    8.75  12-0.54561 0.02371-0.79110 0.98823 0.27765 0.15042
  -9 -10 -23    5.32    6.13  11-0.54473 0.07478-0.79560 0.46637 0.26629-0.88180
  -9  -9 -22   31.22    9.00  12-0.54550 0.07646-0.79165 0.49567 0.27628-0.86554
  -9  -7 -21    5.70    6.62  11-0.54401 0.07471-0.79888 0.56943 0.25776-0.81910
  -9  -6 -20    4.61    6.39  11-0.54432 0.07388-0.79748 0.60052 0.26142-0.79667
  -9  -5 -19   25.53    6.62  11-0.54453 0.07441-0.79654 0.63086 0.26385-0.77283
  -9  -4 -18  337.63    8.00  11-0.54432 0.07386-0.79748 0.66529 0.26142-0.74346
  -9  -1 -14  142.67   10.72  11-0.54505 0.07488-0.79398 0.76097 0.27041-0.64507
  -9   3  26   12.31    6.62  11-0.54422 0.07334-0.79795 0.89661 0.26020 0.43605
  -9   4  23   13.24    6.27  11-0.54401 0.07303-0.79888 0.93019 0.25776 0.35906
  -9   4  24    2.84    8.68  11-0.54521 0.07525-0.79321 0.92542 0.27236 0.37073
  -9   5  19   25.70    6.71  11-0.54380 0.07382-0.79980 0.96438 0.25532 0.25335
  -9   5  20    6.62    6.40  11-0.54473 0.07540-0.79560 0.95987 0.26629 0.26946
  -9   5  21  115.50    9.30  12-0.54554 0.07474-0.79145 0.95528 0.27679 0.28542
  -9   6   6    6.80   10.31  11-0.54525 0.07536-0.79300 0.99091 0.27290-0.11239
  -9   6   7   51.49    7.22  11-0.54453 0.07475-0.79654 0.99439 0.26385-0.07589
  -9   6   8    4.15    6.82  11-0.54412 0.07490-0.79841 0.99621 0.25898-0.04553
  -9   6  11  216.54    8.50  11-0.54401 0.07415-0.79888 0.99655 0.25776 0.03698
  -9   6  12   19.84    6.55  11-0.54432 0.07492-0.79748 0.99538 0.26142 0.05957
  -9   6  13  118.08    7.57  11-0.54463 0.07476-0.79607 0.99369 0.26507 0.08307
  -9   6  14   24.28    9.39  11-0.54514 0.07548-0.79354 0.99173 0.27152 0.10327
  -9   6  15  135.93    9.60  12-0.54543 0.07483-0.79203 0.98909 0.27533 0.12631
  -8 -10 -23   38.45    6.33  11-0.54412 0.12640-0.79841 0.46890 0.25898-0.87456
  -8  -9 -22   25.21    9.03  11-0.54513 0.12728-0.79359 0.49693 0.27141-0.85883
  -8  -8 -21    1.05    8.95  12-0.54566 0.12940-0.79079 0.52708 0.27842-0.84035
  -8  -2 -15  183.19   11.03  11-0.54534 0.12758-0.79253 0.72663 0.27407-0.67570
  -8   0 -12 1508.98   16.82  12-0.54550 0.12777-0.79167 0.79191 0.27623-0.59780
  -8   3  -6   73.07   13.79  12-0.54549 0.12807-0.79174 0.89074 0.27605-0.43686
  -8   3  26   20.66    6.40  11-0.54482 0.12678-0.79512 0.89415 0.26750 0.42882
  -8   4  23   65.44    6.48  11-0.54463 0.12632-0.79607 0.92762 0.26507 0.35088
  -8   5  19   47.75    6.72  11-0.54453 0.12658-0.79654 0.96102 0.26385 0.24517
  -8   5  20  483.89   10.38  11-0.54534 0.12694-0.79253 0.95669 0.27409 0.26137
  -8   6   7  351.52   11.61  12-0.54581 0.12810-0.78998 0.98748 0.28044-0.09319
  -8   6   8    2.12    9.87  12-0.54539 0.12807-0.79225 0.98988 0.27479-0.06247
  -8   6   9   38.47    9.85  11-0.54513 0.12811-0.79362 0.99135 0.27133-0.03053
  -8   6  10    7.41    9.50  11-0.54513 0.12783-0.79359 0.99183 0.27139-0.00425
  -8   6  11   58.33    9.91  11-0.54511 0.12832-0.79369 0.99146 0.27115 0.02379
  -8   6  12   10.08    9.84  12-0.54530 0.12821-0.79273 0.99061 0.27357 0.04740
  -8   6  13  147.73   10.35  12-0.54542 0.12727-0.79208 0.98917 0.27520 0.07279
  -7 -12 -24   10.30    6.16  11-0.54380 0.17852-0.79980 0.40520 0.25532-0.89699
  -7 -11 -23    8.10    6.15  11-0.54492 0.17897-0.79465 0.43210 0.26872-0.88427
  -7  -9 -22   61.48    6.63  11-0.54401 0.17833-0.79888 0.50196 0.25776-0.84675
  -7  -8 -21    3.00    6.39  11-0.54463 0.17917-0.79607 0.53278 0.26507-0.82754
  -7  -7 -20   92.49    9.21  11-0.54522 0.17880-0.79317 0.56195 0.27248-0.80811
  -7  -6 -19    8.54    9.14  12-0.54539 0.18022-0.79225 0.59549 0.27479-0.78341
  -7  -5 -18   22.98    9.62  12-0.54546 0.18017-0.79188 0.62807 0.27570-0.75756
  -7  -4 -17    4.59   10.12  12-0.54530 0.18083-0.79273 0.66206 0.27357-0.72789
  -7  -3 -16   73.78    7.50  11-0.54473 0.17917-0.79560 0.69722 0.26629-0.69471
  -7  -1 -13   77.64   10.46  12-0.54575 0.18066-0.79030 0.75771 0.27963-0.62775
  -7   2  27    9.64    6.30  11-0.54380 0.17890-0.79980 0.86563 0.25532 0.46704
  -7   2  28   14.26    8.72  11-0.54521 0.17953-0.79321 0.85960 0.27236 0.47778
  -7   3  25   26.23    6.44  11-0.54443 0.17911-0.79701 0.89553 0.26264 0.40676
  -7   3  26   11.97    8.63  12-0.54555 0.18003-0.79140 0.88966 0.27692 0.41903
  -7   4  22    0.89    6.50  11-0.54443 0.17862-0.79701 0.92803 0.26264 0.32629
  -7   4  23   87.82    9.56  12-0.54549 0.17991-0.79171 0.92315 0.27614 0.33914
  -7   5   2  349.28   12.71  11-0.54454 0.17952-0.79647 0.96123 0.26403-0.21030
  -7   5  17   19.69    6.98  11-0.54401 0.17893-0.79888 0.96371 0.25776 0.19757
  -7   5  18   24.28    7.03  11-0.54482 0.18082-0.79512 0.95991 0.26750 0.21364
  -7   5  19  755.07   11.37  12-0.54552 0.17947-0.79156 0.95579 0.27652 0.23238
  -6 -13 -24   41.85    6.41  11-0.54401 0.23049-0.79888 0.37067 0.25776-0.90005
  -6 -12 -23  -10.23    8.62  12-0.54525 0.23207-0.79297 0.39773 0.27297-0.88803
  -6 -10 -22   -4.37    6.26  11-0.54463 0.23141-0.79607 0.46748 0.26507-0.85361
  -6  -9 -21  100.18    9.18  12-0.54535 0.23264-0.79245 0.49617 0.27429-0.83693
  -6  -6 -19   10.26    6.80  11-0.54391 0.23105-0.79934 0.60296 0.25654-0.76413
  -6  -5 -18    4.84    7.17  11-0.54391 0.23069-0.79934 0.63574 0.25654-0.73720
  -6  -2 -14   -5.51   10.43  11-0.54511 0.23194-0.79369 0.72877 0.27115-0.64494
  -6   0 -11   -2.68    7.57  11-0.54463 0.23154-0.79607 0.79633 0.26507-0.55953
  -6   1  -9  423.52   13.02  11-0.54534 0.23246-0.79251 0.82564 0.27413-0.51486
  -6   1  29   15.01    6.43  11-0.54482 0.23081-0.79512 0.82921 0.26750 0.50849
  -6   2  27   23.84    6.04  11-0.54502 0.23144-0.79417 0.86033 0.26993 0.45360
  -6   3  24   35.81    6.24  11-0.54443 0.23162-0.79701 0.89521 0.26264 0.38016
  -6   3  25   22.96    8.98  11-0.54540 0.23305-0.79223 0.88901 0.27484 0.39357
  -6   4  20    1.23    6.21  11-0.54380 0.23065-0.79980 0.93160 0.25532 0.28039
  -6   4  21   25.64    6.88  11-0.54482 0.23181-0.79512 0.92703 0.26750 0.29421
  -6   5   4 1706.68   18.62  11-0.54494 0.23222-0.79455 0.95932 0.26896-0.16169
  -6   5  15    5.13    7.19  11-0.54422 0.23121-0.79795 0.96267 0.26020 0.14041
  -6   5  16  141.74    7.87  11-0.54482 0.23141-0.79512 0.95938 0.26750 0.16099
  -6   5  17  331.76   11.05  12-0.54552 0.23208-0.79158 0.95601 0.27646 0.17896
  -5 -14 -24   44.95    6.36  11-0.54380 0.28310-0.79980 0.33884 0.25532-0.89757
  -5 -13 -23  -11.33    8.32  12-0.54525 0.28410-0.79297 0.36477 0.27297-0.88705
  -5 -12 -23    7.24    6.10  11-0.54380 0.28250-0.79980 0.40459 0.25532-0.87016
  -5 -11 -22  136.25    6.89  11-0.54482 0.28355-0.79512 0.43224 0.26750-0.85643
  -5  -9 -21   -1.64    5.99  11-0.54380 0.28271-0.79980 0.50300 0.25532-0.81722
  -5  -8 -20  175.77    7.07  11-0.54443 0.28287-0.79701 0.53334 0.26264-0.79770
  -5  -7 -19   -1.81    6.71  11-0.54482 0.28354-0.79512 0.56449 0.26750-0.77574
  -5  -6 -18  585.01   11.83  11-0.54502 0.28355-0.79415 0.59631 0.26997-0.75157
  -5  -5 -17   -5.02    6.77  11-0.54482 0.28359-0.79512 0.63136 0.26750-0.72237
  -5  -4 -16  190.92    7.91  11-0.54443 0.28345-0.79701 0.66559 0.26264-0.69103
  -5   0 -10  926.83   15.19  11-0.54504 0.28443-0.79403 0.79436 0.27029-0.53751
  -5   0  30  116.61    6.81  11-0.54482 0.28277-0.79512 0.79530 0.26750 0.53568
  -5   1  -8    2.10   11.05  12-0.54530 0.28473-0.79273 0.82590 0.27357-0.48745
  -5   1  28   11.85    6.39  11-0.54482 0.28372-0.79512 0.82825 0.26750 0.48269
  -5   2  25   23.66    6.59  11-0.54380 0.28308-0.79980 0.86480 0.25532 0.41417
  -5   2  26  282.44   10.07  11-0.54521 0.28399-0.79319 0.85972 0.27241 0.42399
  -5   3  22  206.95    7.25  11-0.54380 0.28278-0.79980 0.89893 0.25532 0.33410
  -5   3  23    6.10    6.22  11-0.54482 0.28458-0.79512 0.89329 0.26750 0.34740
  -5   4  18   42.51    7.66  11-0.54380 0.28306-0.79980 0.93179 0.25532 0.22680
  -5   4  19   24.72    7.50  11-0.54463 0.28425-0.79607 0.92724 0.26507 0.24332
  -5   4  20   42.80    9.75  12-0.54546 0.28473-0.79187 0.92306 0.27574 0.25817
  -5   5   8  397.35   11.71  11-0.54534 0.28485-0.79252 0.95682 0.27410-0.06001
  -5   5   9    7.92    9.89  12-0.54522 0.28642-0.79315 0.95764 0.27252-0.03311
  -5   5  10   12.31    9.58  11-0.54502 0.28542-0.79417 0.95848 0.26993-0.00284
  -5   5  11  104.94   10.08  11-0.54511 0.28482-0.79369 0.95835 0.27115 0.02353
  -5   5  12  226.40   10.96  11-0.54530 0.28497-0.79273 0.95740 0.27357 0.04748
  -5   5  13   28.25   10.10  12-0.54548 0.28456-0.79176 0.95603 0.27601 0.07119
  -4 -14 -23   13.69    6.07  11-0.54463 0.33573-0.79607 0.33582 0.26507-0.88041
  -4 -12 -22  109.29    6.78  11-0.54453 0.33552-0.79654 0.40103 0.26385-0.85281
  -4 -11 -21  312.29    9.91  12-0.54553 0.33655-0.79150 0.42915 0.27666-0.83862
  -4 -10 -21  348.35    7.38  11-0.54380 0.33476-0.79980 0.47005 0.25532-0.81716
  -4  -9 -20  102.97    7.14  11-0.54443 0.33565-0.79701 0.50115 0.26264-0.79811
  -4  -8 -19   -0.31    9.98  11-0.54502 0.33657-0.79417 0.53062 0.26993-0.77844
  -4  -7 -18   15.85    9.93  12-0.54538 0.33660-0.79234 0.56196 0.27456-0.75612
  -4  -6 -17   39.44    9.87  12-0.54542 0.33746-0.79208 0.59505 0.27522-0.72999
  -4  -5 -16   21.65   10.26  11-0.54533 0.33585-0.79259 0.62857 0.27393-0.70212
  -4  -4 -15   14.03    7.20  11-0.54482 0.33536-0.79512 0.66436 0.26750-0.66861
  -4  -3 -14  272.51    8.20  11-0.54380 0.33505-0.79980 0.70137 0.25532-0.62984
  -4  -1  30   33.49    6.27  11-0.54380 0.33477-0.79980 0.76625 0.25532 0.54794
  -4   0  -9    1.54    7.72  11-0.54422 0.33579-0.79795 0.79837 0.26020-0.50066
  -4   0  29   10.58    8.94  11-0.54502 0.33651-0.79417 0.79396 0.26993 0.50584
  -4   1  26   13.54    6.53  11-0.54380 0.33578-0.79980 0.83240 0.25532 0.44034
  -4   1  27   46.48    9.01  11-0.54524 0.33633-0.79306 0.82690 0.27274 0.45018
  -4   2  24    6.76    6.77  11-0.54453 0.33583-0.79654 0.86261 0.26385 0.37783
  -4   3  20    2.80    7.26  11-0.54358 0.33441-0.80072 0.89893 0.25288 0.28257
  -4   3  21   10.37    7.09  11-0.54482 0.33633-0.79512 0.89429 0.26750 0.29472
  -4   4   4 4614.86   27.41  11-0.54422 0.33638-0.79795 0.92941 0.26020-0.15317
  -4   4  15   16.28    7.29  11-0.54401 0.33568-0.79888 0.93096 0.25776 0.14350
  -4   4  16  396.67    8.50  11-0.54463 0.33625-0.79607 0.92745 0.26507 0.16338
  -4   4  17   48.13   10.50  11-0.54534 0.33691-0.79254 0.92398 0.27405 0.18067
  -3 -16 -23    8.82    5.87  11-0.54482 0.38734-0.79512 0.26727 0.26750-0.88264
  -3 -15 -23   76.99    6.56  11-0.54380 0.38684-0.79980 0.30521 0.25532-0.87050
  -3 -14 -22   42.56    8.96  11-0.54513 0.38856-0.79358 0.33236 0.27144-0.85975
  -3 -13 -22  173.42    6.86  11-0.54380 0.38720-0.79980 0.37129 0.25532-0.84432
  -3 -12 -21   74.01    9.05  11-0.54504 0.38791-0.79405 0.39855 0.27023-0.83149
  -3 -10 -20  322.55    7.87  11-0.54412 0.38719-0.79841 0.46892 0.25898-0.79433
  -3  -9 -19    1.63    7.06  11-0.54482 0.38831-0.79512 0.49930 0.26750-0.77505
  -3  -8 -18  119.85   10.67  11-0.54521 0.38817-0.79317 0.52955 0.27246-0.75480
  -3  -7 -17    2.28   10.55  12-0.54557 0.38956-0.79128 0.56021 0.27721-0.73160
  -3  -6 -16   22.49   10.27  12-0.54556 0.38909-0.79138 0.59447 0.27696-0.70432
  -3  -5 -15   68.11   10.35  11-0.54522 0.38906-0.79314 0.62866 0.27254-0.67400
  -3  -4 -14 1336.50   12.18  11-0.54463 0.38789-0.79607 0.66441 0.26507-0.63951
  -3  -2 -11  355.46   12.80  11-0.54512 0.38885-0.79364 0.72805 0.27128-0.56533
  -3  -1  29    9.79    6.66  11-0.54432 0.38759-0.79748 0.76433 0.26142 0.51485
  -3   0  27    4.15    6.38  11-0.54422 0.38743-0.79795 0.79713 0.26020 0.46264
  -3   0  28   45.58    9.01  12-0.54553 0.38794-0.79151 0.79094 0.27663 0.47272
  -3   1  -5   26.19   15.51  12-0.54591 0.39113-0.78943 0.82230 0.28180-0.41423
  -3   1  25    7.75    6.38  11-0.54463 0.38818-0.79607 0.82836 0.26507 0.40342
  -3   2  22    5.04    7.09  11-0.54453 0.38829-0.79654 0.86197 0.26385 0.32551
  -3   2  23   29.11    9.64  12-0.54551 0.38847-0.79164 0.85659 0.27630 0.33919
  -3   3  18  636.69    9.61  11-0.54443 0.38790-0.79701 0.89516 0.26264 0.21929
  -3   3  19   18.18   10.47  11-0.54533 0.38853-0.79256 0.89106 0.27400 0.23430
  -2 -16 -22   10.94    6.06  11-0.54492 0.44024-0.79465 0.26734 0.26872-0.85746
  -2 -15 -22   16.96    6.16  11-0.54391 0.43919-0.79934 0.30543 0.25654-0.84522
  -2 -14 -21   42.40    9.02  11-0.54523 0.44092-0.79307 0.33244 0.27271-0.83408
  -2 -13 -21   53.76    6.57  11-0.54391 0.43935-0.79934 0.37114 0.25654-0.81847
  -2 -12 -20  132.00    9.42  11-0.54504 0.44051-0.79406 0.39884 0.27022-0.80472
  -2 -10 -19  686.16    9.42  11-0.54401 0.43953-0.79888 0.46940 0.25776-0.76632
  -2  -9 -18    8.63    7.30  11-0.54463 0.44007-0.79607 0.49946 0.26507-0.74677
  -2  -8 -17   44.08   10.39  11-0.54502 0.44036-0.79417 0.53128 0.26993-0.72432
  -2  -7 -16   16.08   10.02  11-0.54521 0.44029-0.79319 0.56317 0.27241-0.69987
  -2  -6 -15    7.33   10.18  11-0.54502 0.44043-0.79417 0.59678 0.26993-0.67135
  -2  -5 -14    2.96    7.35  11-0.54453 0.44053-0.79654 0.63214 0.26385-0.63812
  -2  -3 -11   34.41   11.37  12-0.54555 0.44235-0.79140 0.69283 0.27691-0.57024
  -2  -3  31   14.17    6.43  11-0.54463 0.43961-0.79607 0.69657 0.26507 0.56658
  -2  -2  29   30.20    6.38  11-0.54401 0.43930-0.79888 0.73298 0.25776 0.51893
  -2  -2  30   29.25    8.98  11-0.54533 0.44038-0.79255 0.72530 0.27402 0.52870
  -2  -1  27   55.69    6.47  11-0.54380 0.43901-0.79980 0.76691 0.25532 0.46765
  -2  -1  28   42.46    9.16  11-0.54522 0.44083-0.79315 0.76032 0.27252 0.47661
  -2   0  25   -1.56    6.40  11-0.54401 0.43977-0.79888 0.79830 0.25776 0.41104
  -2   0  26   48.74    9.22  11-0.54533 0.44107-0.79258 0.79178 0.27396 0.42211
  -2   1  -3  185.21   19.00  11-0.54475 0.44137-0.79549 0.82818 0.26657-0.34641
  -2   1  23   83.64    7.10  11-0.54482 0.44039-0.79512 0.82741 0.26750 0.34807
  -2   2  19   95.12    7.80  11-0.54432 0.43990-0.79748 0.86319 0.26142 0.24746
  -2   2  20  487.01   11.39  11-0.54530 0.44109-0.79273 0.85830 0.27357 0.26190
  -2   3   6    3.85   16.17  12-0.54555 0.44314-0.79143 0.88866 0.27684-0.11964
  -2   3   7 1009.27   14.76  11-0.54463 0.44097-0.79607 0.89430 0.26507-0.07819
  -2   3   8    5.16    9.32  11-0.54422 0.44183-0.79795 0.89604 0.26020-0.04679
  -2   3   9  146.05    9.65  11-0.54380 0.44013-0.79980 0.89794 0.25532-0.01495
  -2   3  10    7.79    8.47  11-0.54380 0.43997-0.79980 0.89807 0.25532 0.01037
  -2   3  11   40.66    8.23  11-0.54401 0.43980-0.79888 0.89745 0.25776 0.03632
  -2   3  12  435.95    9.94  11-0.54443 0.44085-0.79701 0.89576 0.26264 0.05835
  -2   3  13  472.21    9.73  11-0.54482 0.44112-0.79512 0.89390 0.26750 0.08028
  -2   3  14    9.35   10.71  11-0.54525 0.44164-0.79299 0.89162 0.27292 0.10019
  -1 -18 -22   48.79    6.08  11-0.54401 0.49181-0.79888 0.20627 0.25776-0.84618
  -1 -17 -21   31.13    8.72  12-0.54557 0.49343-0.79128 0.23194 0.27721-0.83858
  -1 -16 -21    4.83    6.01  11-0.54473 0.49127-0.79560 0.26925 0.26629-0.82867
  -1 -14 -20    4.57    8.96  11-0.54502 0.49200-0.79417 0.33280 0.26993-0.80486
  -1 -12 -19   19.42    6.54  11-0.54463 0.49213-0.79607 0.40176 0.26507-0.77272
  -1 -11 -18   91.60    9.89  12-0.54536 0.49380-0.79241 0.43087 0.27437-0.75580
  -1  -9 -17   48.84    7.44  11-0.54391 0.49173-0.79934 0.50339 0.25654-0.71104
  -1  -8 -16  161.00    7.89  11-0.54422 0.49174-0.79795 0.53426 0.26020-0.68816
  -1  -7 -15   11.00    6.90  11-0.54412 0.49214-0.79841 0.56791 0.25898-0.66038
  -1  -6 -14   26.32    7.30  11-0.54380 0.49200-0.79980 0.60300 0.25532-0.62862
  -1  -4 -11  102.13   11.38  11-0.54502 0.49322-0.79417 0.66295 0.26993-0.56397
  -1  -4  31    5.13    6.42  11-0.54482 0.49251-0.79512 0.66387 0.26750 0.56235
  -1  -3  29    6.60    6.21  11-0.54401 0.49104-0.79888 0.69958 0.25776 0.51868
  -1  -3  30   78.66    9.27  12-0.54551 0.49253-0.79163 0.69213 0.27635 0.52719
  -1  -2  -8  212.03   11.25  11-0.54380 0.49201-0.79980 0.73432 0.25532-0.46851
  -1  -2  27    3.25    6.19  11-0.54380 0.49210-0.79980 0.73344 0.25532 0.46852
  -1  -2  28  -23.46    8.70  12-0.54525 0.49337-0.79297 0.72699 0.27297 0.47714
  -1  -1  25    6.93    6.35  11-0.54380 0.49144-0.79980 0.76585 0.25532 0.41427
  -1  -1  26  258.57    9.69  11-0.54522 0.49266-0.79316 0.75992 0.27248 0.42363
  -1   0  23   -1.69    6.71  11-0.54463 0.49237-0.79607 0.79670 0.26507 0.35011
  -1   1  19    3.86    7.43  11-0.54380 0.49221-0.79980 0.83309 0.25532 0.25210
  -1   1  20  144.50    8.05  11-0.54482 0.49286-0.79512 0.82767 0.26750 0.26814
  -1   2   5   15.39   18.13  11-0.54524 0.49273-0.79304 0.85954 0.27280-0.13729
  -1   2   6   57.49   12.96  11-0.54380 0.49213-0.79980 0.86540 0.25532-0.09624
  -1   2  13   40.77    8.26  11-0.54380 0.49216-0.79980 0.86576 0.25532 0.09137
  -1   2  14  632.11   10.19  11-0.54443 0.49301-0.79701 0.86284 0.26264 0.11190
  -1   2  15  344.95   11.57  11-0.54503 0.49345-0.79412 0.85984 0.27005 0.13125
  -1   2  16   31.29   10.49  12-0.54553 0.49286-0.79152 0.85710 0.27662 0.14993
   0 -19 -21    9.18    6.10  11-0.54422 0.54395-0.79795 0.17253 0.26020-0.82143
   0 -17 -20   13.58    8.53  11-0.54502 0.54460-0.79417 0.23572 0.26993-0.80520
   0 -16 -20  345.13    7.56  11-0.54422 0.54399-0.79795 0.27002 0.26020-0.79480
   0 -15 -19   10.35    9.03  11-0.54530 0.54647-0.79273 0.29921 0.27357-0.78258
   0 -14 -19   -0.71    6.24  11-0.54422 0.54400-0.79795 0.33652 0.26020-0.76905
   0 -13 -18   11.49    9.42  11-0.54530 0.54564-0.79273 0.36515 0.27357-0.75472
   0 -11 -17   -0.43    7.08  11-0.54443 0.54406-0.79701 0.43504 0.26264-0.71796
   0 -10 -16   90.91   10.61  11-0.54502 0.54520-0.79417 0.46518 0.26993-0.69794
   0  -9 -15   18.67   10.20  11-0.54533 0.54483-0.79255 0.49816 0.27402-0.67511
   0  -8 -14  135.81   10.41  12-0.54554 0.54564-0.79147 0.52835 0.27673-0.65109
   0  -7 -13    3.67   10.26  12-0.54539 0.54541-0.79225 0.56177 0.27479-0.62269
   0  -6 -12 1954.93   14.04  11-0.54482 0.54493-0.79512 0.59794 0.26750-0.58850
   0  -5 -11   -4.68    7.74  11-0.54380 0.54356-0.79980 0.63480 0.25532-0.54989
   0  -5  30   -6.78    6.04  11-0.54380 0.54405-0.79980 0.63480 0.25532 0.54828
   0  -5  31   12.98    8.81  12-0.54539 0.54546-0.79225 0.62719 0.27479 0.55558
   0  -4  -9   21.75   12.18  12-0.54557 0.54618-0.79131 0.66004 0.27714-0.51658
   0  -4  29   22.38    6.31  11-0.54463 0.54443-0.79607 0.66450 0.26507 0.51150
   0  -3  27    6.78    6.42  11-0.54422 0.54473-0.79795 0.69941 0.26020 0.46231
   0  -3  28   17.35    8.96  12-0.54557 0.54599-0.79128 0.69197 0.27721 0.47192
   0  -2  25   13.26    6.10  11-0.54422 0.54384-0.79795 0.73312 0.26020 0.40801
   0  -2  26  113.62    9.37  12-0.54550 0.54504-0.79169 0.72523 0.27618 0.42030
   0  -1  -3   -0.89   13.27  12-0.54544 0.54506-0.79201 0.75914 0.27539-0.35682
   0  -1  23   17.36    6.49  11-0.54482 0.54588-0.79512 0.76102 0.26750 0.35018
   0   0  19   15.89    7.50  11-0.54380 0.54426-0.79980 0.79955 0.25532 0.25376
   0   0  20 1611.40   12.40  11-0.54482 0.54494-0.79512 0.79441 0.26750 0.26800
   0   1   5   -2.91   11.28  11-0.54482 0.54451-0.79512 0.82843 0.26750-0.13285
   0   1  14   -9.62    7.73  11-0.54422 0.54444-0.79795 0.83097 0.26020 0.11471
   0   1  15    1.41    7.77  11-0.54482 0.54573-0.79512 0.82743 0.26750 0.13263
   0   1  16   10.25   10.56  11-0.54543 0.54516-0.79205 0.82434 0.27528 0.15261
   1 -19 -19    8.73    8.60  11-0.54540 0.59816-0.79222 0.16776 0.27485-0.78387
   1 -18 -19   88.31    6.45  11-0.54482 0.59744-0.79512 0.20238 0.26750-0.77624
   1 -17 -19   62.38    6.68  11-0.54401 0.59657-0.79888 0.23891 0.25776-0.76650
   1 -16 -18  103.53    8.97  12-0.54537 0.59793-0.79235 0.26601 0.27454-0.75647
   1 -15 -18  507.23    8.18  11-0.54443 0.59639-0.79701 0.30215 0.26264-0.74404
   1 -14 -17   96.24    9.45  12-0.54544 0.59814-0.79198 0.33101 0.27546-0.73025
   1 -13 -17   -6.95    6.64  11-0.54401 0.59606-0.79888 0.37060 0.25776-0.71276
   1 -12 -16    2.43    7.12  11-0.54482 0.59773-0.79512 0.40105 0.26750-0.69466
   1 -11 -15  249.92   11.10  12-0.54553 0.59770-0.79152 0.42901 0.27661-0.67781
   1  -6 -10  229.95    8.84  11-0.54502 0.59705-0.79417 0.59666 0.26993-0.53694
   1  -6  30   -1.18    6.26  11-0.54482 0.59703-0.79512 0.59653 0.26750 0.53602
   1  -5  28   25.81    6.42  11-0.54401 0.59576-0.79888 0.63445 0.25776 0.49212
   1  -5  29    2.00    8.97  12-0.54548 0.59774-0.79176 0.62619 0.27600 0.50023
   1  -4  -7  132.00   10.46  11-0.54443 0.59663-0.79701 0.66586 0.26264-0.44880
   1  -4  27   18.69    8.76  11-0.54506 0.59813-0.79395 0.66159 0.27050 0.45191
   1  -3  -5    6.46   13.02  11-0.54443 0.59654-0.79701 0.69916 0.26264-0.39502
   1  -3  25    1.35    8.97  11-0.54502 0.59799-0.79417 0.69494 0.26993 0.39901
   1  -2  22   25.02    7.31  11-0.54422 0.59636-0.79795 0.73219 0.26020 0.32874
   1  -2  23  527.09   10.99  12-0.54535 0.59714-0.79249 0.72556 0.27419 0.34174
   1  -1  19   20.97    7.21  11-0.54443 0.59727-0.79701 0.76392 0.26264 0.24415
   1  -1  20  167.57    9.96  12-0.54536 0.59701-0.79241 0.75843 0.27438 0.26127
   1   0   6  655.08   16.35  11-0.54473 0.59705-0.79560 0.79536 0.26629-0.10652
   1   0  13   -0.94    8.07  11-0.54422 0.59631-0.79795 0.79812 0.26020 0.08698
   1   0  14   41.16    8.01  11-0.54482 0.59717-0.79512 0.79508 0.26750 0.10655
   1   0  15  -12.04   10.83  12-0.54535 0.59700-0.79249 0.79209 0.27418 0.12754
   2 -20 -18   15.21    6.20  11-0.54482 0.64914-0.79512 0.13664 0.26750-0.74853
   2 -19 -18   -1.38    6.42  11-0.54422 0.64831-0.79795 0.17178 0.26020-0.74202
   2 -17 -17  312.97   10.03  11-0.54502 0.64917-0.79417 0.23322 0.26993-0.72434
   2 -16 -17    8.34    6.04  11-0.54401 0.64868-0.79888 0.27096 0.25776-0.71156
   2 -15 -16   14.66    9.16  11-0.54516 0.64916-0.79345 0.29955 0.27175-0.69959
   2 -14 -16   27.32    6.74  11-0.54380 0.64737-0.79980 0.33921 0.25532-0.68297
   2 -13 -15   32.77    7.15  11-0.54463 0.64899-0.79607 0.36773 0.26507-0.66650
   2 -12 -14   30.17   10.52  11-0.54532 0.65029-0.79261 0.39638 0.27388-0.64859
   2  -7  -9  392.86   12.57  11-0.54503 0.64952-0.79412 0.56398 0.27005-0.51068
   2  -7  29   62.60    6.72  11-0.54482 0.64882-0.79512 0.56499 0.26750 0.50940
   2  -6  27   -3.71    6.20  11-0.54391 0.64790-0.79934 0.60184 0.25654 0.46660
   2  -6  28  209.63    9.58  12-0.54535 0.64886-0.79249 0.59376 0.27419 0.47552
   2  -5  -6  180.20   10.46  11-0.54453 0.64905-0.79654 0.63229 0.26385-0.42387
   2  -5  26   30.94    8.97  11-0.54511 0.65006-0.79369 0.62964 0.27115 0.42510
   2  -4  -4  754.82   15.70  11-0.54453 0.64879-0.79654 0.66526 0.26385-0.37040
   2  -4  24   -2.94    9.39  12-0.54516 0.65070-0.79345 0.66235 0.27175 0.37103
   2  -3  21  340.52    8.75  11-0.54422 0.64863-0.79795 0.69843 0.26020 0.30223
   2  -3  22  241.18   10.72  12-0.54542 0.64956-0.79210 0.69252 0.27516 0.31359
   2  -2  18  482.37    9.01  11-0.54473 0.64948-0.79560 0.72918 0.26629 0.21551
   2  -1   9  499.61   15.56  11-0.54530 0.64982-0.79273 0.75957 0.27357-0.03339
   2  -1  10    5.07   12.93  12-0.54521 0.64890-0.79318 0.76103 0.27243-0.00644
   2  -1  11   62.34   12.58  11-0.54521 0.64964-0.79318 0.76013 0.27244 0.02062
   2  -1  12   19.10   11.82  12-0.54544 0.64985-0.79200 0.75884 0.27541 0.04561
   3 -21 -16   17.27    8.94  12-0.54548 0.70234-0.79178 0.09949 0.27597-0.70507
   3 -20 -16   21.25    9.17  11-0.54524 0.70135-0.79302 0.13394 0.27285-0.70037
   3 -19 -16  131.38    7.34  11-0.54463 0.70120-0.79607 0.16990 0.26507-0.69271
   3 -18 -16   -5.25    6.36  11-0.54380 0.70070-0.79980 0.20696 0.25532-0.68310
   3 -17 -15   99.91    9.31  11-0.54522 0.70187-0.79314 0.23256 0.27255-0.67362
   3 -16 -15  105.84    6.65  11-0.54412 0.70075-0.79841 0.27109 0.25898-0.66028
   3 -15 -14   13.11    9.23  11-0.54523 0.70183-0.79311 0.29981 0.27262-0.64660
   3 -13 -13  586.39    9.42  11-0.54443 0.70119-0.79701 0.36881 0.26264-0.61068
   3 -12 -12    6.88    9.74  11-0.54502 0.70221-0.79417 0.39936 0.26993-0.58996
   3 -11 -11    9.68    9.93  12-0.54530 0.70270-0.79273 0.43104 0.27357-0.56664
   3 -10 -10  279.35   10.78  11-0.54534 0.70208-0.79251 0.46323 0.27413-0.54146
   3  -9  -9   58.09   10.15  11-0.54505 0.70131-0.79402 0.49765 0.27032-0.51108
   3  -9  29   27.69    6.47  11-0.54473 0.70042-0.79560 0.49864 0.26629 0.51036
   3  -8  -8   -0.81    7.42  11-0.54412 0.70049-0.79841 0.53535 0.25898-0.47266
   3  -8  28   13.40    9.15  11-0.54530 0.70224-0.79273 0.52892 0.27357 0.47626
   3  -7  26   -1.32    6.31  11-0.54443 0.70112-0.79701 0.56603 0.26264 0.43336
   3  -6  24    7.99    6.55  11-0.54401 0.70051-0.79888 0.60078 0.25776 0.38491
   3  -6  25   30.05    8.89  11-0.54536 0.70092-0.79240 0.59401 0.27441 0.39452
   3  -5  22  464.15    8.79  11-0.54422 0.70080-0.79795 0.63283 0.26020 0.32904
   3  -5  23  382.64   10.84  12-0.54551 0.70181-0.79162 0.62606 0.27636 0.33966
   3  -4  19   -0.40    7.44  11-0.54391 0.70106-0.79934 0.66703 0.25654 0.25207
   3  -4  20    6.84   10.11  11-0.54519 0.70234-0.79329 0.66134 0.27216 0.26322
   3  -3   4    0.77   18.04  12-0.54610 0.70105-0.78834 0.69091 0.28447-0.17793
   3  -3  15   13.82    7.33  11-0.54412 0.70106-0.79841 0.69902 0.25898 0.14135
   3  -3  16  493.52   12.13  11-0.54511 0.70220-0.79368 0.69452 0.27119 0.15695
   4 -22 -14   16.99    8.72  12-0.54563 0.75444-0.79098 0.06700 0.27795-0.65313
   4 -21 -14  -20.37    9.26  12-0.54535 0.75448-0.79249 0.10097 0.27418-0.64873
   4 -20 -14   37.31    9.28  11-0.54503 0.75328-0.79409 0.13518 0.27014-0.64392
   4 -19 -14   11.14    6.20  11-0.54432 0.75291-0.79748 0.17134 0.26142-0.63572
   4 -18 -13  168.96    9.56  12-0.54565 0.75470-0.79089 0.19759 0.27818-0.62594
   4 -17 -13   -1.89    5.94  11-0.54473 0.75311-0.79560 0.23578 0.26629-0.61456
   4 -15 -12  195.26    7.65  11-0.54453 0.75330-0.79654 0.30213 0.26385-0.58462
   4 -14 -11   23.19   10.21  11-0.54530 0.75375-0.79273 0.33177 0.27357-0.56775
   4 -10  27   17.88    6.48  11-0.54432 0.75291-0.79748 0.46801 0.26142 0.46244
   4  -9  -6  268.58   11.24  11-0.54492 0.75372-0.79463 0.49823 0.26877-0.42931
   4  -9  26   22.11    8.88  12-0.54507 0.75476-0.79389 0.49865 0.27064 0.42600
   4  -8  24   14.25    6.33  11-0.54412 0.75305-0.79841 0.53437 0.25898 0.38364
   4  -8  25    8.34    9.00  12-0.54566 0.75437-0.79079 0.52697 0.27842 0.39121
   4  -7  22   19.70    6.44  11-0.54391 0.75239-0.79934 0.56875 0.25654 0.33214
   4  -7  23   93.67    9.48  11-0.54533 0.75383-0.79255 0.56120 0.27403 0.34156
   4  -6  20  211.02    8.04  11-0.54453 0.75352-0.79654 0.59848 0.26385 0.27197
   4  -6  21  121.42    9.77  12-0.54572 0.75433-0.79050 0.59231 0.27916 0.28299
   4  -5  17   17.55   10.08  11-0.54482 0.75381-0.79512 0.62977 0.26750 0.18761
   5 -22 -12    7.01    8.97  11-0.54473 0.80643-0.79560 0.07108 0.26629-0.58724
   5 -21 -12    7.57    6.47  11-0.54453 0.80486-0.79654 0.10481 0.26385-0.58437
   5 -20 -12    6.31    6.18  11-0.54391 0.80411-0.79934 0.14083 0.25654-0.57784
   5 -19 -11   22.14    9.26  12-0.54530 0.80611-0.79273 0.16648 0.27357-0.56818
   5 -18 -11   32.39    6.48  11-0.54453 0.80487-0.79654 0.20326 0.26385-0.55791
   5 -17 -10   16.81    8.69  12-0.54549 0.80668-0.79175 0.23185 0.27604-0.54400
   5 -16 -10  950.13   10.49  11-0.54432 0.80514-0.79748 0.26984 0.26142-0.52859
   5 -15  -9   41.16   10.39  11-0.54504 0.80608-0.79403 0.30017 0.27028-0.51052
   5 -14  -8   82.32   10.52  12-0.54553 0.80656-0.79149 0.33070 0.27667-0.49053
   5 -12  26    2.96    6.19  11-0.54422 0.80471-0.79795 0.40282 0.26020 0.43588
   5 -11  25    9.15    6.40  11-0.54463 0.80532-0.79607 0.43386 0.26507 0.40380
   5 -10  24   19.63    8.80  12-0.54535 0.80628-0.79248 0.46247 0.27420 0.36863
   5  -9  -2   77.85   10.72  11-0.54473 0.80548-0.79560 0.49938 0.26629-0.31995
   5  -9  22   20.20    9.04  11-0.54509 0.80688-0.79382 0.49748 0.27083 0.31839
   5  -8  20  169.38   10.12  11-0.54522 0.80619-0.79316 0.52987 0.27248 0.26316
   5  -7  16    8.47    7.40  11-0.54391 0.80475-0.79934 0.56826 0.25654 0.17181
   5  -7  17   11.35   10.40  11-0.54511 0.80570-0.79369 0.56312 0.27115 0.18380
   5  -6  10  531.61   13.37  12-0.54609 0.80701-0.78842 0.59055 0.28429-0.01642
   5  -6  11  726.45   13.94  12-0.54600 0.80685-0.78889 0.59086 0.28312 0.01154
   6 -22  -9    1.01    8.79  12-0.54511 0.85693-0.79369 0.06880 0.27115-0.51103
   6 -21  -9   82.37    7.06  11-0.54443 0.85800-0.79701 0.10471 0.26264-0.50312
   6 -19  -8   29.79    9.03  11-0.54523 0.85819-0.79309 0.16658 0.27268-0.48590
   6 -18  -8   12.44    6.14  11-0.54401 0.85776-0.79888 0.20569 0.25776-0.47150
   6 -13  23    6.42    6.50  11-0.54412 0.85752-0.79841 0.36980 0.25898 0.35747
   6 -13  24   44.27    9.63  12-0.54579 0.85852-0.79009 0.36147 0.28016 0.36354
   6 -12  -2    3.78   10.34  12-0.54530 0.85728-0.79273 0.39912 0.27357-0.32596
   6 -12  22   39.48    9.56  11-0.54476 0.85778-0.79544 0.40023 0.26669 0.32241
   6 -11   0    9.18   12.12  12-0.54596 0.85918-0.78914 0.42733 0.28250-0.28223
   6 -11  20    8.06    6.36  11-0.54432 0.85746-0.79748 0.43558 0.26142 0.27386
   6 -11  21   32.72    9.33  12-0.54579 0.85893-0.79008 0.42705 0.28019 0.28250
   6 -10   2    1.23   12.08  12-0.54557 0.85862-0.79128 0.46188 0.27721-0.22330
   6 -10  18   68.71    9.58  11-0.54463 0.85758-0.79607 0.46630 0.26507 0.21709
   6  -9  15  140.78   10.87  11-0.54516 0.85840-0.79347 0.49634 0.27171 0.13000
   7 -22  -5    9.04    8.98  12-0.54530 0.91091-0.79273 0.06797 0.27357-0.40720
   7 -21  -5  164.84   10.05  11-0.54495 0.91008-0.79450 0.10213 0.26908-0.40192
   7 -20  -5   43.23    7.01  11-0.54412 0.90950-0.79841 0.13918 0.25898-0.39205
   7 -19  -4   -2.93    8.79  11-0.54511 0.91021-0.79369 0.16804 0.27115-0.37889
   7 -18  -3   52.03    8.91  12-0.54590 0.91151-0.78949 0.19661 0.28166-0.36166
   7 -17  -3  173.35    7.73  11-0.54422 0.90990-0.79795 0.23760 0.26020-0.34053
   7 -16  -2  330.89    9.17  11-0.54443 0.90984-0.79701 0.26951 0.26264-0.31609
   7 -15  21   -7.07    9.10  12-0.54539 0.91039-0.79225 0.29720 0.27479 0.28777
   7 -14   1   88.91   10.58  12-0.54535 0.91075-0.79246 0.33121 0.27426-0.24738
   7 -14  19    4.61    9.04  11-0.54472 0.91050-0.79561 0.33485 0.26625 0.24258
   7 -13   3   54.13   12.31  12-0.54563 0.91092-0.79099 0.36261 0.27794-0.19768
   7 -13  17  168.30   10.20  11-0.54456 0.90985-0.79640 0.36786 0.26422 0.19203
   7 -13  18    4.05    8.92  11-0.54559 0.90973-0.79118 0.36183 0.27747 0.20369
   7 -12  14   -0.52    8.73  12-0.54502 0.91070-0.79417 0.39971 0.26993 0.10476
   7 -12  15    5.53    8.81  12-0.54573 0.91064-0.79041 0.39473 0.27937 0.12255
   8 -22   0   67.30    8.89  11-0.54460 0.96185-0.79621 0.07143 0.26470-0.26434
   8 -21   1    8.13    8.62  12-0.54549 0.96331-0.79174 0.09982 0.27607-0.24947
   8 -20   2    6.72   10.17  12-0.54612 0.96446-0.78820 0.12898 0.28482-0.23102
   8 -19   2    4.08    8.63  11-0.54487 0.96210-0.79491 0.16816 0.26806-0.21517
   8 -18   4   38.78   11.13  12-0.54659 0.96409-0.78537 0.19185 0.29167-0.18420
   8 -17   6   22.68   12.23  13-0.54747 0.96506-0.77921 0.21823 0.30619-0.14573
   8 -17  16   46.57   11.48  12-0.54616 0.96300-0.78796 0.22798 0.28539 0.14383
   8 -16  13   16.69   11.00  12-0.54626 0.96374-0.78740 0.25976 0.28678 0.06190
 -15   5   3   57.00    9.67  12-0.54707-0.23687-0.78265 0.94706 0.29835-0.21731
 -14  -2 -14   -1.36    9.05  13-0.54707-0.18326-0.78263 0.71706 0.29839-0.67300
 -14   0 -11   -0.84    9.14  13-0.54722-0.18340-0.78161 0.78282 0.30080-0.59517
 -14   5   1  213.44   13.72  13-0.54801-0.18404-0.77540 0.94018 0.31513-0.28735
 -14   6   7  106.38    9.93  13-0.54765-0.18439-0.77842 0.97566 0.30823-0.11926
 -14   6   8   76.19    9.36  13-0.54713-0.18485-0.78227 0.97919 0.29926-0.08423
 -14   6   9   36.37    8.76  12-0.54685-0.18466-0.78413 0.98136 0.29483-0.05358
 -14   6  10    7.45    8.81  12-0.54665-0.18437-0.78541 0.98254 0.29177-0.02443
 -14   6  11   16.99    8.91  12-0.54681-0.18420-0.78439 0.98286 0.29423-0.00014
 -14   6  12   22.93    8.60  12-0.54682-0.18445-0.78429 0.98242 0.29445 0.02701
 -14   6  13   35.73    8.82  12-0.54690-0.18421-0.78383 0.98139 0.29557 0.05293
 -14   6  14   12.98    8.62  12-0.54706-0.18402-0.78269 0.97984 0.29827 0.07667
 -13  -4 -17   34.02    9.12  12-0.54657-0.13196-0.78591 0.65428 0.29056-0.74516
 -13  -3 -16    2.26    6.70  12-0.54607-0.13272-0.78889 0.69060 0.28331-0.71149
 -13  -1 -13   65.11    9.79  13-0.54741-0.13173-0.78021 0.74768 0.30409-0.65145
 -13   1 -10   30.59    9.68  12-0.54679-0.13268-0.78453 0.81738 0.29389-0.56126
 -13   2  -8    7.17    9.49  12-0.54710-0.13166-0.78242 0.84922 0.29889-0.51204
 -13   5   0   -3.48   10.88  13-0.54799-0.13116-0.77564 0.94057 0.31459-0.31401
 -13   6   5    0.95    9.35  13-0.54760-0.13061-0.77878 0.97639 0.30740-0.17278
 -13   6   6  134.22   10.13  12-0.54676-0.13261-0.78474 0.98240 0.29337-0.13225
 -13   6  14  180.75    7.31  12-0.54599-0.13384-0.78938 0.98652 0.28210 0.09314
 -13   6  15    8.09    6.18  12-0.54633-0.13248-0.78741 0.98440 0.28694 0.11472
 -13   6  16  112.80    9.20  12-0.54681-0.13274-0.78441 0.98182 0.29418 0.13471
 -13   6  17    3.37    8.63  12-0.54704-0.13275-0.78289 0.97845 0.29779 0.15716
 -12  -6 -19    9.66    8.99  13-0.54707-0.07875-0.78262 0.58559 0.29842-0.80727
 -12  -5 -18   51.74    9.22  13-0.54730-0.07968-0.78101 0.61722 0.30221-0.78327
 -12  -4 -17    9.53    9.13  13-0.54716-0.07865-0.78204 0.65154 0.29980-0.75508
 -12  -3 -16   39.98    9.59  12-0.54704-0.07974-0.78289 0.68446 0.29779-0.72526
 -12  -2 -15   12.86    6.60  12-0.54633-0.08086-0.78741 0.72107 0.28694-0.68874
 -12   0 -12  627.67   13.25  12-0.54687-0.08027-0.78400 0.78403 0.29514-0.61619
 -12   6   4   13.57    9.29  12-0.54727-0.07948-0.78126 0.97788 0.30164-0.19427
 -12   6   5   61.42    9.47  12-0.54637-0.08100-0.78713 0.98498 0.28761-0.15328
 -12   6  16   42.35    6.21  12-0.54607-0.08131-0.78889 0.98589 0.28331 0.14532
 -12   6  17   90.03    6.78  12-0.54657-0.08074-0.78591 0.98287 0.29056 0.16474
 -12   6  18   41.42    8.87  12-0.54705-0.07926-0.78275 0.97964 0.29811 0.18353
 -11  -8 -21   12.21    6.26  12-0.54657-0.02736-0.78591 0.52248 0.29056-0.85269
 -11  -7 -20   -2.72    8.99  13-0.54707-0.02663-0.78263 0.55253 0.29839-0.83357
 -11  -3 -16   10.49    9.22  13-0.54734-0.02665-0.78075 0.68246 0.30281-0.73107
 -11  -2 -15    4.55    9.19  12-0.54673-0.02727-0.78491 0.71958 0.29297-0.69454
 -11   0 -12  131.44   10.16  13-0.54743-0.02738-0.78005 0.78048 0.30446-0.62531
 -11   5  -1   52.51   15.01  13-0.54835-0.02618-0.77237 0.93729 0.32194-0.34843
 -11   5  22    9.94    6.32  12-0.54624-0.02804-0.78790 0.95240 0.28573 0.30264
 -11   6   4   16.53   10.21  12-0.54675-0.02727-0.78476 0.98235 0.29333-0.18595
 -11   6  17    3.92    6.39  12-0.54624-0.02793-0.78790 0.98484 0.28573 0.17022
 -11   6  18  136.24    9.36  12-0.54681-0.02804-0.78441 0.98162 0.29418 0.18783
 -11   6  19   84.38    9.40  13-0.54729-0.02717-0.78110 0.97762 0.30201 0.20766
 -10  -9 -22    7.11    6.32  12-0.54590 0.02474-0.78987 0.49379 0.28089-0.86972
 -10  -8 -21    8.03    6.23  12-0.54657 0.02474-0.78591 0.52215 0.29056-0.85302
 -10  -7 -20   11.57    8.86  13-0.54708 0.02612-0.78259 0.55222 0.29851-0.83384
 -10  -3 -16   96.22    9.59  13-0.54733 0.02475-0.78083 0.68281 0.30264-0.73086
 -10  -2 -15    6.36    8.96  12-0.54682 0.02476-0.78433 0.71859 0.29436-0.69571
 -10   0 -12    7.12    9.75  13-0.54747 0.02609-0.77981 0.77990 0.30500-0.62614
 -10   5  -1  225.15   17.41  13-0.54828 0.02574-0.77300 0.93790 0.32055-0.34689
 -10   5  22    3.79    6.39  12-0.54624 0.02393-0.78790 0.95215 0.28573 0.30377
 -10   5  23    4.59    9.15  12-0.54696 0.02480-0.78339 0.94709 0.29659 0.31908
 -10   6   4    6.25   10.38  13-0.54693 0.02615-0.78362 0.98183 0.29604-0.18895
 -10   6  17   20.81    6.46  12-0.54624 0.02398-0.78790 0.98518 0.28573 0.16887
 -10   6  18   22.36    8.64  13-0.54694 0.02515-0.78351 0.98215 0.29632 0.18549
 -10   6  19    9.60    9.28  13-0.54733 0.02490-0.78084 0.97792 0.30260 0.20654
  -9 -10 -22  103.07    9.44  13-0.54714 0.07700-0.78217 0.45355 0.29948-0.88840
  -9  -8 -21   -4.14    6.36  12-0.54633 0.07649-0.78741 0.52423 0.28694-0.84871
  -9  -7 -20    8.84    8.81  12-0.54681 0.07711-0.78441 0.55547 0.29418-0.82856
  -9  -6 -19  199.48    9.88  13-0.54713 0.07686-0.78225 0.58520 0.29929-0.80787
  -9  -5 -18  177.95    9.77  13-0.54731 0.07686-0.78099 0.61684 0.30225-0.78399
  -9  -4 -17   28.63    9.72  13-0.54723 0.07749-0.78154 0.65115 0.30098-0.75569
  -9  -3 -16   11.73    9.59  12-0.54698 0.07746-0.78328 0.68504 0.29687-0.72511
  -9  -2 -15  121.84    7.84  12-0.54633 0.07652-0.78741 0.72192 0.28694-0.68851
  -9   0 -12   48.45   10.76  12-0.54691 0.07642-0.78372 0.78389 0.29581-0.61701
  -9   4  25   29.18    6.41  12-0.54616 0.07623-0.78840 0.91948 0.28452 0.38475
  -9   5  22   13.44    6.74  12-0.54649 0.07659-0.78641 0.95061 0.28936 0.29985
  -9   5  23   64.02    9.36  13-0.54717 0.07713-0.78198 0.94531 0.29994 0.31599
  -9   6   4  140.62   11.47  13-0.54742 0.07735-0.78015 0.97763 0.30423-0.19664
  -9   6   5  193.44    8.81  12-0.54624 0.07625-0.78790 0.98565 0.28573-0.15166
  -9   6  16   30.79    6.73  12-0.54607 0.07582-0.78889 0.98630 0.28331 0.14558
  -9   6  17   31.10    6.43  12-0.54657 0.07646-0.78591 0.98322 0.29056 0.16468
  -9   6  18  391.19   10.42  12-0.54706 0.07651-0.78269 0.97972 0.29827 0.18423
  -8 -12 -23    8.69    8.91  13-0.54704 0.12993-0.78289 0.38865 0.29779-0.91266
  -8 -11 -23    2.61    6.52  12-0.54581 0.12822-0.79036 0.42820 0.27968-0.89506
  -8 -10 -22   17.49    9.20  13-0.54689 0.13022-0.78387 0.45425 0.29545-0.88186
  -8  -7 -20  190.56    7.46  12-0.54624 0.12820-0.78790 0.55728 0.28573-0.82102
  -8  -6 -19   17.58    6.31  12-0.54657 0.12944-0.78591 0.58815 0.29056-0.79901
  -8  -5 -18    8.41    9.37  12-0.54673 0.12896-0.78491 0.62050 0.29297-0.77424
  -8  -4 -17  141.95    7.45  12-0.54657 0.12920-0.78591 0.65449 0.29056-0.74570
  -8  -3 -16  131.60    7.82  12-0.54624 0.12827-0.78790 0.68915 0.28573-0.71396
  -8  -1 -13   34.62   10.31  13-0.54747 0.13034-0.77981 0.74706 0.30500-0.65270
  -8   1 -10    9.38   10.49  13-0.54696 0.13084-0.78339 0.81606 0.29659-0.56388
  -8   2  -8  167.83   11.68  13-0.54719 0.12946-0.78178 0.84810 0.30040-0.51474
  -8   3  27   13.59    6.03  12-0.54599 0.12843-0.78938 0.88808 0.28210 0.44046
  -8   4  24   13.77    6.49  12-0.54563 0.12769-0.79133 0.92188 0.27726 0.36490
  -8   4  25   -2.42    6.36  12-0.54665 0.12898-0.78541 0.91641 0.29177 0.37796
  -8   5   0   44.88   13.53  13-0.54789 0.13033-0.77642 0.94127 0.31282-0.31256
  -8   5  21   69.85    6.70  12-0.54624 0.12845-0.78790 0.95206 0.28573 0.27670
  -8   5  22   26.37    9.06  12-0.54697 0.12958-0.78335 0.94742 0.29669 0.29163
  -8   6   5   48.61   10.24  13-0.54753 0.12955-0.77930 0.97669 0.30620-0.17231
  -8   6   6   17.38    9.96  12-0.54657 0.12904-0.78591 0.98328 0.29056-0.12966
  -8   6  14    6.68    6.90  12-0.54590 0.12900-0.78987 0.98707 0.28089 0.09431
  -8   6  15    9.06    7.03  12-0.54624 0.13023-0.78790 0.98474 0.28573 0.11460
  -8   6  16   -5.39    9.62  13-0.54688 0.12954-0.78390 0.98247 0.29538 0.13314
  -8   6  17  578.42   10.98  13-0.54713 0.12876-0.78225 0.97909 0.29929 0.15659
  -7 -12 -23    8.15    5.85  12-0.54633 0.18211-0.78741 0.39311 0.28694-0.90181
  -7 -11 -22   17.04    8.72  13-0.54725 0.18236-0.78136 0.41948 0.30140-0.88982
  -7 -10 -22   48.66    6.64  12-0.54590 0.18044-0.78987 0.46054 0.28089-0.86970
  -7  -9 -21   67.50    6.53  12-0.54665 0.18117-0.78541 0.48873 0.29177-0.85405
  -7  -8 -20   62.04    9.10  13-0.54721 0.18147-0.78165 0.51863 0.30072-0.83618
  -7  -2 -14   -1.66   10.12  13-0.54711 0.18271-0.78238 0.71673 0.29900-0.67385
  -7   0 -11    4.06   10.24  13-0.54747 0.18389-0.77981 0.77972 0.30500-0.59945
  -7   3  -5  619.20   21.22  14-0.54843 0.18311-0.77154 0.87061 0.32379-0.45766
  -7   3  27  115.63    7.02  12-0.54665 0.18055-0.78541 0.88361 0.29177 0.43107
  -7   4  24    4.98    6.44  12-0.54649 0.18086-0.78641 0.91795 0.28936 0.35212
  -7   4  25   -3.90    8.99  13-0.54722 0.18088-0.78161 0.91157 0.30080 0.36827
  -7   5   1  228.53   14.16  13-0.54794 0.18269-0.77608 0.94079 0.31360-0.28668
  -7   5  20   57.85    6.87  12-0.54633 0.18037-0.78741 0.95146 0.28694 0.24841
  -7   5  21   17.33    9.26  13-0.54708 0.18234-0.78259 0.94691 0.29850 0.26384
  -7   6   8    5.16    9.72  12-0.54707 0.18162-0.78264 0.97986 0.29838-0.08445
  -7   6   9    0.83    9.79  13-0.54704 0.18106-0.78289 0.98190 0.29779-0.05716
  -7   6  10   49.11    7.31  12-0.54657 0.18121-0.78591 0.98323 0.29056-0.02301
  -7   6  11   -1.57    7.37  12-0.54657 0.18152-0.78591 0.98340 0.29056 0.00441
  -7   6  12    9.47    6.99  12-0.54657 0.18298-0.78591 0.98262 0.29056 0.03092
  -7   6  13  155.65   10.93  12-0.54681 0.18142-0.78441 0.98190 0.29418 0.05384
  -7   6  14  577.28   11.93  12-0.54704 0.18158-0.78289 0.98028 0.29779 0.07717
  -7   6  15    8.31   10.29  13-0.54720 0.18133-0.78174 0.97812 0.30051 0.10115
  -6 -13 -23   12.28    6.20  12-0.54649 0.23367-0.78641 0.35851 0.28936-0.90435
  -6 -11 -22   13.99    6.38  12-0.54633 0.23295-0.78741 0.42531 0.28694-0.87516
  -6 -10 -21   23.62    8.60  12-0.54705 0.23472-0.78278 0.45440 0.29804-0.85996
  -6  -8 -20   35.66    6.62  12-0.54616 0.23306-0.78840 0.52513 0.28452-0.81920
  -6  -7 -19    7.13    6.68  12-0.54649 0.23388-0.78641 0.55684 0.28936-0.79776
  -6  -6 -18  177.96   10.42  12-0.54681 0.23375-0.78441 0.58699 0.29418-0.77589
  -6  -5 -17  364.71   11.37  12-0.54689 0.23365-0.78386 0.61917 0.29549-0.75051
  -6  -4 -16  293.02   11.19  12-0.54675 0.23351-0.78478 0.65314 0.29329-0.72118
  -6  -3 -15   15.13    7.54  12-0.54624 0.23297-0.78790 0.68906 0.28573-0.68712
  -6  -1 -12 1404.86   15.45  12-0.54707 0.23411-0.78264 0.75000 0.29837-0.61958
  -6   2  28   -2.37    6.50  12-0.54616 0.23352-0.78840 0.85321 0.28452 0.46543
  -6   2  29    9.30    8.70  12-0.54706 0.23284-0.78273 0.84658 0.29817 0.47770
  -6   3  26   21.29    6.53  12-0.54665 0.23329-0.78541 0.88383 0.29177 0.40452
  -6   4  22  141.28    6.72  12-0.54581 0.23200-0.79036 0.92186 0.27968 0.30943
  -6   4  23  137.75    6.66  12-0.54665 0.23238-0.78541 0.91659 0.29177 0.32439
  -6   5   3  236.12   12.20  12-0.54691 0.23416-0.78372 0.94830 0.29581-0.21552
  -6   5  18    3.02    7.12  12-0.54616 0.23227-0.78840 0.95235 0.28452 0.19678
  -6   5  19   82.48    9.82  12-0.54684 0.23348-0.78416 0.94852 0.29476 0.21308
  -5 -15 -23   30.39    8.55  13-0.54709 0.28683-0.78250 0.28898 0.29870-0.91388
  -5 -14 -23   23.27    6.47  12-0.54633 0.28513-0.78741 0.32638 0.28694-0.90176
  -5 -12 -22   42.90    6.25  12-0.54633 0.28519-0.78741 0.39255 0.28694-0.87502
  -5 -11 -21   -1.97    8.45  13-0.54707 0.28672-0.78263 0.42156 0.29839-0.86093
  -5 -10 -21   -1.79    6.18  12-0.54581 0.28450-0.79036 0.46145 0.27968-0.84100
  -5  -9 -20   30.04    6.57  12-0.54649 0.28559-0.78641 0.49039 0.28936-0.82410
  -5  -8 -19  216.55   10.27  12-0.54698 0.28628-0.78327 0.52001 0.29688-0.80551
  -5  -3 -14  227.87   11.21  12-0.54697 0.28611-0.78333 0.68443 0.29674-0.67153
  -5  -2 -13  126.13    7.48  12-0.54590 0.28536-0.78987 0.72412 0.28089-0.62885
  -5   1  29    5.79    6.06  12-0.54599 0.28414-0.78938 0.82116 0.28210 0.49399
  -5   1  30   13.60    8.99  13-0.54708 0.28572-0.78255 0.81440 0.29859 0.50416
  -5   2  27  141.06    6.99  12-0.54633 0.28472-0.78741 0.85312 0.28694 0.43620
  -5   2  28   -1.59    8.92  13-0.54715 0.28553-0.78212 0.84594 0.29960 0.44943
  -5   3  24   19.63    6.26  12-0.54599 0.28487-0.78938 0.88802 0.28210 0.35997
  -5   3  25   96.12    9.39  12-0.54690 0.28554-0.78382 0.88195 0.29557 0.37404
  -5   4  21   22.53    6.92  12-0.54641 0.28525-0.78691 0.91813 0.28815 0.27412
  -5   4  22    4.59    9.24  13-0.54711 0.28573-0.78238 0.91316 0.29900 0.28971
  -5   5   6 2158.21   18.77  12-0.54682 0.28629-0.78435 0.94895 0.29432-0.13388
  -5   5   7  108.67    8.14  12-0.54599 0.28554-0.78938 0.95379 0.28210-0.09517
  -5   5  14  388.64    8.73  12-0.54599 0.28498-0.78938 0.95398 0.28210 0.09263
  -5   5  15   81.52    7.75  12-0.54633 0.28451-0.78741 0.95169 0.28694 0.11471
  -5   5  16    1.94    9.68  13-0.54704 0.28603-0.78289 0.94904 0.29779 0.13151
  -5   5  17   19.67    9.98  12-0.54713 0.28640-0.78225 0.94531 0.29930 0.15524
  -4 -16 -23    6.94    5.93  12-0.54649 0.33786-0.78641 0.26007 0.28936-0.90508
  -4 -15 -23   -4.75    6.10  12-0.54572 0.33695-0.79085 0.29722 0.27847-0.89395
  -4 -14 -22    6.93    8.57  13-0.54702 0.33847-0.78299 0.32290 0.29755-0.88443
  -4 -13 -22    4.66    6.14  12-0.54590 0.33746-0.78987 0.36299 0.28089-0.86918
  -4 -12 -21   51.58    9.46  12-0.54698 0.33823-0.78327 0.38792 0.29687-0.85805
  -4 -10 -20  291.38    7.73  12-0.54633 0.33772-0.78741 0.45861 0.28694-0.82270
  -4  -9 -19    6.39    9.64  13-0.54704 0.34018-0.78289 0.48722 0.29779-0.80507
  -4  -3 -13  166.54   10.57  13-0.54714 0.33870-0.78219 0.68389 0.29944-0.64718
  -4  -2 -12   87.71    7.80  12-0.54590 0.33770-0.78987 0.72450 0.28089-0.60191
  -4   0  30    1.07    6.31  12-0.54633 0.33728-0.78741 0.78647 0.28694 0.51646
  -4   1  28    3.43    6.03  12-0.54633 0.33791-0.78741 0.81943 0.28694 0.46202
  -4   2  -4  332.44   19.72  13-0.54791 0.33996-0.77633 0.84201 0.31303-0.42006
  -4   2  25    8.79    6.21  12-0.54563 0.33664-0.79133 0.85626 0.27726 0.39080
  -4   2  26   17.59    6.35  12-0.54673 0.33837-0.78491 0.85016 0.29297 0.40243
  -4   3  22   13.00    6.74  12-0.54581 0.33679-0.79036 0.88899 0.27968 0.30930
  -4   3  23   -4.12    6.35  12-0.54665 0.33789-0.78541 0.88322 0.29177 0.32422
  -4   4   3  141.82   12.43  12-0.54657 0.33883-0.78591 0.91729 0.29056-0.21062
  -4   4  18   36.19    7.52  12-0.54616 0.33720-0.78840 0.92016 0.28452 0.19808
  -4   4  19  272.77   11.16  12-0.54682 0.33800-0.78434 0.91615 0.29433 0.21453
  -3 -16 -22  -14.04    8.80  13-0.54700 0.39018-0.78314 0.25607 0.29719-0.88498
  -3 -15 -22   11.79    6.08  12-0.54616 0.38947-0.78840 0.29470 0.28452-0.87323
  -3 -14 -21   18.71    8.93  12-0.54706 0.39192-0.78270 0.32263 0.29823-0.86222
  -3 -13 -21    0.74    6.42  12-0.54633 0.39000-0.78741 0.35899 0.28694-0.84863
  -3 -12 -20   42.55    9.23  13-0.54725 0.39027-0.78136 0.38659 0.30140-0.83631
  -3 -11 -20   27.53    6.53  12-0.54599 0.39010-0.78938 0.42671 0.28210-0.81668
  -3 -10 -19   13.50    6.98  12-0.54665 0.39027-0.78541 0.45665 0.29177-0.80026
  -3  -9 -18    1.77   10.31  13-0.54725 0.39092-0.78136 0.48520 0.30140-0.78297
  -3  -3 -12   67.80   11.00  12-0.54681 0.39084-0.78437 0.68577 0.29428-0.61501
  -3  -1  -9   14.95    9.02  12-0.54641 0.39124-0.78691 0.75446 0.28815-0.52812
  -3  -1  30   24.07    6.13  12-0.54581 0.38949-0.79036 0.75640 0.27968 0.52456
  -3  -1  31   40.84    8.57  12-0.54697 0.39004-0.78333 0.75012 0.29674 0.53308
  -3   0  -7   -0.65   13.04  12-0.54704 0.39219-0.78289 0.78357 0.29779-0.48305
  -3   0  29   13.66    8.91  13-0.54698 0.39059-0.78328 0.78461 0.29686 0.48052
  -3   1  26    3.10    6.49  12-0.54599 0.38950-0.78938 0.82150 0.28210 0.41547
  -3   1  27    4.99    8.98  12-0.54696 0.38991-0.78339 0.81575 0.29659 0.42624
  -3   2  24   -1.62    6.59  12-0.54665 0.38996-0.78541 0.85092 0.29177 0.35096
  -3   3  20  244.18    7.94  12-0.54624 0.38937-0.78790 0.88625 0.28573 0.24994
  -3   3  21   67.81   10.34  12-0.54697 0.39021-0.78334 0.88155 0.29671 0.26476
  -3   4   7    3.93   12.49  13-0.54711 0.39255-0.78238 0.91299 0.29900-0.11283
  -3   4   8  136.06    9.47  12-0.54649 0.39040-0.78641 0.91767 0.28936-0.07591
  -3   4   9  100.53    8.67  12-0.54616 0.38998-0.78840 0.91988 0.28452-0.04407
  -3   4  10  153.78    8.63  12-0.54599 0.38955-0.78938 0.92097 0.28210-0.01476
  -3   4  11  375.64    9.41  12-0.54599 0.38966-0.78938 0.92093 0.28210 0.01206
  -3   4  12    5.87    7.52  12-0.54616 0.39022-0.78840 0.92006 0.28452 0.03531
  -3   4  13   10.45    7.91  12-0.54633 0.39011-0.78741 0.91873 0.28694 0.06093
  -3   4  14 1268.17   11.76  12-0.54665 0.39016-0.78541 0.91697 0.29177 0.08284
  -3   4  15  289.00   11.13  12-0.54697 0.39029-0.78334 0.91465 0.29672 0.10468
  -2 -18 -22   55.17    6.46  12-0.54633 0.44242-0.78741 0.19471 0.28694-0.87597
  -2 -17 -22   -1.12    5.90  12-0.54581 0.44099-0.79036 0.23041 0.27968-0.86802
  -2 -16 -21   11.67    8.62  13-0.54711 0.44342-0.78238 0.25616 0.29900-0.85954
  -2 -15 -21    9.33    6.02  12-0.54633 0.44176-0.78741 0.29338 0.28694-0.84846
  -2 -13 -20  330.74    7.69  12-0.54633 0.44227-0.78741 0.35933 0.28694-0.82248
  -2 -12 -19  194.32    9.83  13-0.54723 0.44236-0.78152 0.38652 0.30103-0.81002
  -2 -11 -19  157.48    7.49  12-0.54590 0.44185-0.78987 0.42775 0.28089-0.78934
  -2 -10 -18    3.76    7.33  12-0.54665 0.44224-0.78541 0.45658 0.29177-0.77281
  -2  -9 -17   13.48   10.12  13-0.54711 0.44229-0.78238 0.48550 0.29900-0.75496
  -2  -4 -12  571.55   12.70  12-0.54681 0.44316-0.78437 0.65305 0.29427-0.61516
  -2  -2  -9   80.64   13.12  13-0.54708 0.44377-0.78260 0.71708 0.29847-0.53860
  -2  -2  31   33.10    9.08  12-0.54684 0.44261-0.78421 0.71859 0.29464 0.53545
[truncated: 1,806,860 more chars]
