# Supplementary material for: An unsymmetrical dinuclear scandium complex comprising salophen ligands [H2salophen = N,N′-bis­(salicyl­idene)-1,2-phenyl­enedi­amine]
Source: Acta Crystallogr E Crystallogr Commun. 2019 Jan 8;75(Pt 2):175–8. doi: 10.1107/S2056989019000094 (PMC6362673; doi:10.1107/S2056989019000094)
Supplement: Supplementary file 2 [file e-75-00175-Isup2.hkl]

data_I                                                                          
_shelx_title '            LI0157'                                               
_shelx_refln_list_code          4                                               
_shelx_F_calc_maximum      433.65                                               
_exptl_crystal_F_000      3664.00                                               
_reflns_d_resolution_high  0.8409                                               
                                                                                
loop_                                                                           
 _space_group_symop_operation_xyz                                               
 'x, y, z'                                                                      
 '-x+1/2, -y, z+1/2'                                                            
 'x+1/2, -y+1/2, -z'                                                            
 '-x, y+1/2, -z+1/2'                                                            
 '-x, -y, -z'                                                                   
 'x-1/2, y, -z-1/2'                                                             
 '-x-1/2, y-1/2, z'                                                             
 'x, -y-1/2, z-1/2'                                                             
                                                                                
_cell_length_a    13.6092                                                       
_cell_length_b    21.5880                                                       
_cell_length_c    26.5297                                                       
_cell_angle_alpha  90.000                                                       
_cell_angle_beta   90.000                                                       
_cell_angle_gamma  90.000                                                       
                                                                                
_shelx_F_squared_multiplier     1.000                                           
                                                                                
loop_                                                                           
 _refln_index_h                                                                 
 _refln_index_k                                                                 
 _refln_index_l                                                                 
 _refln_F_squared_calc                                                          
 _refln_F_squared_meas                                                          
 _refln_F_squared_sigma                                                         
 _refln_observed_status                                                         
   8   0   0      54853.06      54514.55       407.55 o                         
  10   0   0       8544.64       7516.41       245.23 o                         
  12   0   0        887.66        652.22       195.55 o                         
  14   0   0        120.50         29.13       180.38 o                         
  16   0   0         17.44         44.81       172.72 o                         
   6   1   0       5698.68       4514.13       233.49 o                         
   8   1   0      24028.48      22664.78       214.92 o                         
  10   1   0        298.76        356.56       124.60 o                         
  12   1   0       3052.57       2946.35       127.04 o                         
  14   1   0        471.56        549.04       106.18 o                         
  16   1   0        333.06        142.97       124.71 o                         
   2   2   0      71053.09      69681.08       593.00 o                         
   4   2   0       3600.64       3170.35       224.23 o                         
   6   2   0       1289.11       1627.26       226.49 o                         
   8   2   0        785.78        823.37       143.68 o                         
  10   2   0       1145.40       1134.75       149.22 o                         
  12   2   0       1873.04       1737.06       140.68 o                         
  14   2   0        833.25        801.26       159.03 o                         
  16   2   0       1476.04       1199.51       112.93 o                         
   2   3   0     119822.39     119772.55       747.32 o                         
   4   3   0      64852.30      66116.85       464.42 o                         
   6   3   0          4.48        -69.27       160.21 o                         
   8   3   0         14.40        -87.69       112.28 o                         
  10   3   0       2698.59       2715.85       175.70 o                         
  12   3   0       2092.05       1955.00       116.34 o                         
  14   3   0        676.56        713.07       143.21 o                         
  16   3   0         68.94        201.71       113.23 o                         
   0   4   0      33617.01      30868.93       291.61 o                         
   2   4   0       5140.24       5025.41       154.23 o                         
   4   4   0       2427.41       1836.84       208.91 o                         
   6   4   0       7061.33       6633.34       454.11 o                         
   8   4   0       5139.33       4374.54       166.76 o                         
  10   4   0        220.86        195.87       140.29 o                         
  12   4   0       6162.75       6041.73       140.77 o                         
  14   4   0       6471.43       6676.44       266.95 o                         
   2   5   0       5993.10       6099.01       194.19 o                         
   4   5   0      84014.46      81703.79       446.99 o                         
   6   5   0       6567.34       6307.96       237.45 o                         
   8   5   0        484.13        858.66       155.47 o                         
  10   5   0       6628.04       6588.88       277.92 o                         
  12   5   0         50.29         99.11       116.40 o                         
  14   5   0        479.50        535.56       130.18 o                         
   0   6   0      57720.86      55098.89       504.59 o                         
   2   6   0      26527.71      23358.68       199.89 o                         
   4   6   0        798.24        581.61       115.88 o                         
   6   6   0       1867.81       2225.54       171.22 o                         
   8   6   0        444.62        455.68       164.10 o                         
  10   6   0       1620.43       1705.24       151.83 o                         
  12   6   0       4136.52       3920.09       150.69 o                         
  14   6   0       2753.83       2663.56       189.67 o                         
   2   7   0       1729.59       1704.44       132.43 o                         
   4   7   0      38118.90      35156.25      1038.75 o                         
   6   7   0      78701.59      78797.55       462.64 o                         
   8   7   0       1420.76       1314.41       135.69 o                         
  10   7   0        962.21       1034.78       149.24 o                         
  12   7   0       8559.08       8652.57       166.06 o                         
  14   7   0       3927.78       3879.98       143.37 o                         
   0   8   0        609.61        938.16       152.29 o                         
   2   8   0       7874.52       6521.11       134.48 o                         
   4   8   0       1992.91       1970.40       133.60 o                         
   6   8   0        830.24        694.73       122.44 o                         
   8   8   0       2608.97       2358.72       140.76 o                         
  10   8   0       1692.67       1321.64       219.71 o                         
  12   8   0       4870.10       5119.13       201.40 o                         
  14   8   0        343.81        494.11       124.93 o                         
   2   9   0       1865.36       2059.57       114.32 o                         
   4   9   0      22896.54      22637.60       480.21 o                         
   6   9   0      21377.22      20845.07       280.88 o                         
   8   9   0       3826.57       3421.31       150.04 o                         
  10   9   0        369.92        224.46       142.48 o                         
  12   9   0       2591.61       2594.08       140.15 o                         
  14   9   0       3453.57       3690.42       182.97 o                         
   0  10   0      22528.49      21727.65       343.32 o                         
   2  10   0       2255.76       2705.78       103.05 o                         
   4  10   0         35.34         41.42       103.98 o                         
   6  10   0       5256.55       4952.83       211.86 o                         
   8  10   0       1822.73       2019.66       200.49 o                         
  10  10   0        218.18        297.84       134.45 o                         
  12  10   0        705.58        775.61       177.23 o                         
  14  10   0       4564.51       4260.92       148.44 o                         
   2  11   0      55468.57      53846.90       269.89 o                         
   4  11   0       3543.81       3464.89       126.19 o                         
   6  11   0        157.99        147.73       105.61 o                         
   8  11   0      10914.66      11001.63       231.72 o                         
  10  11   0       6647.70       6754.68       206.21 o                         
  12  11   0        971.86       1083.47       128.50 o                         
  14  11   0        546.58        437.73       122.13 o                         
   0  12   0      51342.90      52798.99       582.98 o                         
   2  12   0        429.58        231.27        83.04 o                         
   4  12   0       5616.63       5421.96       151.57 o                         
   6  12   0       2506.20       2496.55       107.56 o                         
   8  12   0       3621.62       3886.18       153.87 o                         
  10  12   0         78.34        258.99       127.35 o                         
  12  12   0        797.70        779.36       179.48 o                         
  14  12   0       4982.25       4408.19       196.50 o                         
   2  13   0      43217.86      42980.62       316.51 o                         
   4  13   0         43.47        248.56       100.04 o                         
   6  13   0        352.20        300.79       103.44 o                         
   8  13   0      16785.45      16790.38       190.99 o                         
  10  13   0         48.63        189.52       121.74 o                         
  12  13   0          0.83        141.72       124.73 o                         
   0  14   0      34520.30      33676.68       386.37 o                         
   2  14   0       2779.53       2473.99        98.34 o                         
   4  14   0        445.70        265.05       124.45 o                         
   6  14   0        181.87        306.64       125.75 o                         
   8  14   0       8677.86       9032.30       212.73 o                         
  10  14   0       1770.46       2125.81       180.84 o                         
  12  14   0       2017.96       2046.65       128.35 o                         
   2  15   0       3273.66       3058.11       168.41 o                         
   4  15   0      15143.06      14646.19       435.69 o                         
   6  15   0        159.69        336.08       138.79 o                         
   8  15   0       3002.75       3126.59       171.29 o                         
  10  15   0        383.49        314.10       128.48 o                         
  12  15   0       3898.05       3676.26       179.81 o                         
   0  16   0      22621.23      21540.64       219.81 o                         
   2  16   0      14345.23      13206.42       169.25 o                         
   4  16   0       2233.46       2160.23       157.91 o                         
   6  16   0       6933.01       7270.59       128.86 o                         
   8  16   0        181.73         66.46       101.12 o                         
  10  16   0        790.15        715.30       122.14 o                         
  12  16   0        202.22        162.45       118.01 o                         
   2  17   0          0.73          1.36       118.20 o                         
   4  17   0       1097.17       1266.44       146.44 o                         
   6  17   0       1837.22       1805.58       111.17 o                         
   8  17   0       3004.57       3178.16       112.61 o                         
  10  17   0       4977.65       4969.52       189.41 o                         
   0  18   0      12841.21      13489.30       237.07 o                         
   2  18   0      16365.83      17017.86       308.50 o                         
   4  18   0        207.89        354.79       133.70 o                         
   6  18   0       1699.44       1855.44       128.53 o                         
   8  18   0       5341.39       5278.24       126.03 o                         
   2  19   0       6070.87       5768.71       123.62 o                         
   4  19   0          2.40        232.09       181.86 o                         
   6  19   0        692.72        721.81        85.57 o                         
   8  19   0       3973.35       4109.11       138.80 o                         
  10  19   0       1569.29       1409.38       119.74 o                         
   0  20   0       3301.96       3318.68       139.81 o                         
   2  20   0        202.53         31.53       177.02 o                         
   4  20   0       2096.42       2293.81       171.05 o                         
   6  20   0         38.14        142.87        96.40 o                         
   8  20   0       7565.87       7294.20       237.44 o                         
  10  20   0        330.24        151.63       118.95 o                         
   2  21   0        915.28        893.44       121.68 o                         
   4  21   0       6464.43       6291.91       109.26 o                         
   6  21   0        700.75        663.17       127.55 o                         
   8  21   0       1542.08       1561.81       104.09 o                         
   0  22   0       3265.17       3442.09       191.01 o                         
   2  22   0       1387.54       1346.97       131.32 o                         
   4  22   0         69.89        258.35       203.99 o                         
   6  22   0        458.34        477.17       101.31 o                         
   8  22   0       1407.23       1073.27       161.29 o                         
   2  23   0        242.27        107.37       124.74 o                         
   4  23   0        383.00        258.39       120.07 o                         
   6  23   0       2624.18       2552.22       297.56 o                         
   0  24   0       3887.97       3798.52       144.11 o                         
   2  24   0        824.49        576.90       172.01 o                         
   4  24   0         19.74       -146.39       108.30 o                         
   1   1   1       4058.27       1091.46       797.86 o                         
   2   1   1       6552.24       6559.02       196.32 o                         
   3   1   1       4908.52       4394.82       273.66 o                         
   4   1   1     126901.17     129494.98       765.38 o                         
   5   1   1       4164.35       4441.40       186.15 o                         
   6   1   1         93.14        140.75       147.73 o                         
   7   1   1       5722.26       5494.79       171.29 o                         
   8   1   1       2014.88       1827.13       120.78 o                         
   9   1   1       1040.31       1041.47        91.29 o                         
  10   1   1        134.48        179.29        92.28 o                         
  11   1   1        366.23        457.44        91.99 o                         
  12   1   1       1613.23       1450.44        91.39 o                         
  13   1   1       1221.29       1230.50        85.25 o                         
  14   1   1         30.12         24.43        80.72 o                         
  15   1   1         75.51        -23.51        76.97 o                         
  16   1   1         34.12         60.50        77.43 o                         
   1   2   1      21186.19      19989.84       375.28 o                         
   2   2   1       1526.55       1414.94       155.48 o                         
   3   2   1       1420.25       1547.84       200.32 o                         
   4   2   1      74712.58      73807.73       558.70 o                         
   5   2   1         89.89        111.69       134.75 o                         
   6   2   1      28988.49      28039.32       258.24 o                         
   7   2   1       1181.17       1162.69        99.85 o                         
   8   2   1      25196.08      24422.14       172.24 o                         
   9   2   1       1102.11       1043.02       120.39 o                         
  10   2   1         40.62        105.45        89.92 o                         
  11   2   1         60.44        112.71        83.92 o                         
  12   2   1          2.39         65.03        84.34 o                         
  13   2   1        176.15        180.97        77.77 o                         
  14   2   1       1332.06       1294.05        83.99 o                         
  15   2   1         66.16        107.73        88.24 o                         
  16   2   1         18.32         36.52        95.38 o                         
   1   3   1      10339.31       9505.60       182.42 o                         
   2   3   1         62.21         27.03       128.19 o                         
   3   3   1      61181.43      60591.32      1810.14 o                         
   4   3   1        216.25        231.11       171.57 o                         
   5   3   1      12838.00      12252.80       238.35 o                         
   6   3   1       3148.17       2811.63       112.97 o                         
   7   3   1      11157.39      10401.15       157.70 o                         
   8   3   1       1137.13       1152.79       124.10 o                         
   9   3   1         18.93        116.09       126.95 o                         
  10   3   1       5695.91       5637.49       105.54 o                         
  11   3   1        813.34        888.25        93.79 o                         
  12   3   1        182.60        227.22        97.14 o                         
  13   3   1         72.47        112.52        83.00 o                         
  14   3   1         74.48         46.67        73.04 o                         
  15   3   1       1013.72        774.23        91.10 o                         
  16   3   1        619.73        547.83        81.39 o                         
   0   4   1      11346.54      10274.94       191.47 o                         
   1   4   1       3947.31       3701.40       120.26 o                         
   2   4   1      40154.36      39525.17       271.74 o                         
   3   4   1       6545.44       5951.09       124.34 o                         
   4   4   1       4075.59       3952.80       130.70 o                         
   5   4   1      38653.32      37856.59      1477.64 o                         
   6   4   1       3613.87       3556.75       111.66 o                         
   7   4   1       8360.96       9261.96       736.06 o                         
   8   4   1      10912.25      10358.10       142.96 o                         
   9   4   1       1903.98       1701.98       101.90 o                         
  10   4   1       1940.74       1969.19        95.86 o                         
  11   4   1        869.23        772.86        96.61 o                         
  12   4   1         14.71        161.72        96.67 o                         
  13   4   1         63.20        154.94        69.25 o                         
  14   4   1        254.35        306.06        84.46 o                         
  15   4   1        444.82        448.97        76.18 o                         
   1   5   1       3316.30       3261.55       128.10 o                         
   2   5   1         69.83        174.34       112.55 o                         
   3   5   1       2191.10       1923.62        88.31 o                         
   4   5   1         11.50         11.39       101.54 o                         
   5   5   1         11.40        146.81       130.83 o                         
   6   5   1       8558.33       7957.80       256.90 o                         
   7   5   1       3931.56       3746.04       125.09 o                         
   8   5   1        227.29        302.31        90.68 o                         
   9   5   1        650.35        747.37        98.04 o                         
  10   5   1       3702.23       3886.38       102.27 o                         
  11   5   1        928.50       1023.40        94.56 o                         
  12   5   1       6459.85       6440.38       133.89 o                         
  13   5   1        699.10        668.72        86.41 o                         
  14   5   1       3681.50       3660.40       108.19 o                         
  15   5   1        845.24        692.54       100.71 o                         
   0   6   1      10834.21       9368.80       147.80 o                         
   1   6   1       3093.74       2655.82       107.56 o                         
   2   6   1         23.77         48.25        99.79 o                         
   3   6   1       4799.56       4350.38        86.20 o                         
   4   6   1       7864.17       6934.54       137.51 o                         
   5   6   1       9488.96       8975.29       157.53 o                         
   6   6   1        490.26        512.10       120.82 o                         
   7   6   1        759.18        521.63       107.78 o                         
   8   6   1       4279.20       4309.11       168.84 o                         
   9   6   1       7491.05       7236.78       325.29 o                         
  10   6   1       1478.05       1571.79       112.46 o                         
  11   6   1       3054.26       3108.67       104.93 o                         
  12   6   1       4557.90       4564.71       104.26 o                         
  13   6   1       1215.77       1180.09        92.53 o                         
  14   6   1         46.82        252.27       116.44 o                         
  15   6   1         11.65        198.27       125.89 o                         
   1   7   1          0.98        -51.41        86.75 o                         
   2   7   1          6.59         -1.56        95.30 o                         
   3   7   1       1637.43       1601.91        73.41 o                         
   4   7   1        713.11        611.46        80.85 o                         
   5   7   1       2104.31       2146.22        94.04 o                         
   6   7   1       3888.58       3630.61       114.60 o                         
   7   7   1          0.76         88.61        96.95 o                         
   8   7   1         17.78        147.87        94.92 o                         
   9   7   1       2482.70       2564.22       114.98 o                         
  10   7   1        968.17       1073.97        99.01 o                         
  11   7   1       1516.46       1586.47        94.31 o                         
  12   7   1        232.80        257.88        89.32 o                         
  13   7   1       1507.32       1418.03       131.16 o                         
  14   7   1        889.62        699.59        93.96 o                         
  15   7   1          6.81        -84.41       119.16 o                         
   0   8   1       7209.75       6364.24       121.47 o                         
   1   8   1        301.02        318.66        73.04 o                         
   2   8   1       1449.14       1292.63        85.25 o                         
   3   8   1         84.66         69.16        78.84 o                         
   4   8   1        586.39        618.56        83.66 o                         
   5   8   1       4927.36       4894.83       108.47 o                         
   6   8   1         55.81         85.98        91.08 o                         
   7   8   1       2497.32       2598.77       133.21 o                         
   8   8   1       1885.64       1918.02       110.44 o                         
   9   8   1       1491.31       1605.78       105.63 o                         
  10   8   1        359.51        323.91       131.03 o                         
  11   8   1        136.41        358.62       133.71 o                         
  12   8   1        929.08       1209.65       260.36 o                         
  13   8   1       1560.53       1322.47       108.74 o                         
  14   8   1          0.88         -2.12       101.66 o                         
  15   8   1         68.64        171.33        99.95 o                         
   1   9   1        392.43        482.57        70.96 o                         
   2   9   1         44.77        125.00        84.20 o                         
   3   9   1       1641.14       1778.01        81.40 o                         
   4   9   1        356.06        312.55        83.58 o                         
   5   9   1       6180.37       6133.53        99.50 o                         
   6   9   1       6629.66       6589.18       111.07 o                         
   7   9   1         79.91        126.68        92.87 o                         
   8   9   1        412.73        506.50       107.43 o                         
   9   9   1        810.72        927.42       127.91 o                         
  10   9   1        651.55        613.25        99.44 o                         
  11   9   1       2953.91       3015.01        97.33 o                         
  12   9   1       1256.18       1153.22       108.03 o                         
  13   9   1        135.18        262.26        99.63 o                         
  14   9   1        654.12        559.33        88.08 o                         
  15   9   1        343.20        194.89       100.08 o                         
   0  10   1         82.16        215.08       117.04 o                         
   1  10   1        534.82        673.12        66.47 o                         
   2  10   1        544.37        536.29        70.08 o                         
   3  10   1       3070.55       2591.40        85.58 o                         
   4  10   1       2843.38       2673.00        72.57 o                         
   5  10   1       7752.33       7490.27       106.74 o                         
   6  10   1        172.64        195.89        79.65 o                         
   7  10   1          1.59        106.12       102.48 o                         
   8  10   1        434.65        344.02       118.68 o                         
   9  10   1       1542.61       1602.99       108.21 o                         
  10  10   1        123.76        199.75       109.74 o                         
  11  10   1        321.00        445.56       179.46 o                         
  12  10   1       2267.37       2256.03       131.35 o                         
  13  10   1       1392.12       1452.92       110.74 o                         
  14  10   1        404.48        544.85       105.00 o                         
   1  11   1        116.62        108.91        61.42 o                         
   2  11   1        543.39        497.67        66.13 o                         
   3  11   1       4013.50       3734.28        87.31 o                         
   4  11   1         20.34         51.21        67.89 o                         
   5  11   1         16.81         42.60        78.57 o                         
   6  11   1       2343.21       2334.61        82.34 o                         
   7  11   1        387.33        396.36        98.21 o                         
   8  11   1        471.31        531.35       117.17 o                         
   9  11   1        523.33        537.37       106.92 o                         
  10  11   1         12.93       -136.41        92.08 o                         
  11  11   1         91.38        -53.41       182.24 o                         
  12  11   1          0.46         52.41       103.07 o                         
  13  11   1        535.15        468.12       169.10 o                         
  14  11   1        124.38        177.90       134.26 o                         
   0  12   1       2545.12       2585.48       112.34 o                         
   1  12   1       1348.76       1523.95        80.57 o                         
   2  12   1        128.13        194.47        65.89 o                         
   3  12   1       4586.54       4560.61       118.19 o                         
   4  12   1          5.15         22.47        80.36 o                         
   5  12   1         88.91        137.24        69.01 o                         
   6  12   1       1616.05       1640.12        79.28 o                         
   7  12   1         79.90        112.24        76.49 o                         
   8  12   1       1041.04        887.35       104.65 o                         
   9  12   1         46.28        182.93       101.86 o                         
  10  12   1         10.55        -52.06       207.07 o                         
  11  12   1        544.31        557.93       110.00 o                         
  12  12   1         54.31        209.57       139.67 o                         
  13  12   1         71.08        -76.64        89.85 o                         
  14  12   1       1156.50        935.37        93.14 o                         
   1  13   1        189.58        195.74        68.11 o                         
   2  13   1       1266.42       1173.99        69.21 o                         
   3  13   1       5094.83       5326.69        84.41 o                         
   4  13   1        817.42        920.05        92.53 o                         
   5  13   1       1700.89       1650.36        84.92 o                         
   6  13   1        218.32        281.40        83.34 o                         
   7  13   1        417.21        467.02        80.26 o                         
   8  13   1       3078.14       3148.19       113.55 o                         
   9  13   1        272.62         94.85       105.48 o                         
  10  13   1       1244.14       1347.35       107.85 o                         
  11  13   1       2138.45       2310.24        95.52 o                         
  12  13   1        740.21        598.36        89.86 o                         
  13  13   1         46.63        388.22       122.51 o                         
   0  14   1       5121.71       4739.00       109.89 o                         
   1  14   1       4039.74       3769.46       101.38 o                         
   2  14   1       2547.11       2368.28        63.24 o                         
   3  14   1       2124.73       1905.58        87.20 o                         
   4  14   1      19430.33      19247.99       191.32 o                         
   5  14   1       3125.39       3062.93        83.91 o                         
   6  14   1       2645.59       2748.23        86.95 o                         
   7  14   1       1435.03       1530.73        78.83 o                         
   8  14   1        905.72       1024.10        99.63 o                         
   9  14   1        621.49        854.17       211.78 o                         
  10  14   1        696.74        723.19        89.10 o                         
  11  14   1         21.83         60.86       123.85 o                         
  12  14   1         13.32        -41.36       154.42 o                         
  13  14   1         17.35         41.07        82.98 o                         
   1  15   1        160.73        264.33        73.14 o                         
   2  15   1        939.22        846.54        73.60 o                         
   3  15   1          1.97        -68.61        66.57 o                         
   4  15   1       1961.92       1966.86       132.21 o                         
   5  15   1         86.47        117.54        75.42 o                         
   6  15   1        854.33        914.04        68.36 o                         
   7  15   1         48.10         90.35        73.25 o                         
   8  15   1        111.90        -25.86        80.01 o                         
   9  15   1        768.97        655.61        85.47 o                         
  10  15   1        107.23         92.60        98.58 o                         
  11  15   1        231.19        126.06        98.37 o                         
  12  15   1         92.90        188.62       110.07 o                         
  13  15   1        435.17        291.55        97.42 o                         
   0  16   1      23854.76      24302.45       215.93 o                         
   1  16   1        900.12        894.23        82.95 o                         
   2  16   1        178.58        351.16        77.70 o                         
   3  16   1       3564.61       3506.22        79.46 o                         
   4  16   1       5001.57       4850.95        96.26 o                         
   5  16   1        324.49        440.11        71.41 o                         
   6  16   1          0.24         69.97        70.66 o                         
   7  16   1        234.03        193.70        95.25 o                         
   8  16   1       2169.74       2369.35        97.45 o                         
   9  16   1       1533.69       1639.19        91.20 o                         
  10  16   1          1.85        337.54       285.77 o                         
  11  16   1         31.89         72.58       111.75 o                         
  12  16   1        360.87        319.32        95.65 o                         
   1  17   1       1810.60       1915.99        78.16 o                         
   2  17   1      11737.07      11742.44       219.74 o                         
   3  17   1       2995.29       3102.28        74.11 o                         
   4  17   1       3500.90       3398.14        99.32 o                         
   5  17   1       1741.90       1723.04        70.74 o                         
   6  17   1       1178.00       1228.79        91.41 o                         
   7  17   1       5869.61       6149.80       147.89 o                         
   8  17   1       3186.80       3317.39        94.73 o                         
   9  17   1         84.14        198.77        97.62 o                         
  10  17   1          6.91        174.07       132.57 o                         
  11  17   1       1005.30        851.58       176.12 o                         
  12  17   1        434.63        447.99       117.83 o                         
   0  18   1       5881.11       5660.64       133.87 o                         
   1  18   1        317.28        398.22        80.59 o                         
   2  18   1       2557.70       2457.48        84.50 o                         
   3  18   1       1612.12       1492.87        70.89 o                         
   4  18   1       1528.88       1457.08       116.04 o                         
   5  18   1       2333.36       2272.75        86.12 o                         
   6  18   1       2112.83       2052.18        90.95 o                         
   7  18   1        300.94        326.76        77.14 o                         
   8  18   1       1736.26       1899.04       123.66 o                         
   9  18   1        754.46        785.69       174.62 o                         
  10  18   1         13.14        127.72       112.41 o                         
  11  18   1         59.91         49.20        94.40 o                         
   1  19   1        518.07        508.67        71.98 o                         
   2  19   1       3529.95       3319.14        82.74 o                         
   3  19   1       3492.11       3337.79        75.06 o                         
   4  19   1        236.91        330.07        73.91 o                         
   5  19   1        559.26        834.17       135.96 o                         
   6  19   1         90.25        168.22        75.59 o                         
   7  19   1        759.04        747.51        67.18 o                         
   8  19   1         99.91        180.21        82.09 o                         
   9  19   1          4.38        153.90       101.93 o                         
  10  19   1          4.85        -95.70        84.42 o                         
   0  20   1       3877.93       3608.68       112.14 o                         
   1  20   1        323.00        402.94        69.23 o                         
   2  20   1         31.82        205.10        88.72 o                         
   3  20   1       2843.33       2780.75        76.32 o                         
   4  20   1        263.51        286.74        78.25 o                         
   5  20   1        233.91        212.43        86.90 o                         
   6  20   1        678.61        725.05        71.60 o                         
   7  20   1       1413.89       1317.11        67.81 o                         
   8  20   1        160.93        269.78        86.46 o                         
   9  20   1        492.46        399.94        85.59 o                         
  10  20   1          3.25         17.36       115.95 o                         
   1  21   1         20.46         95.30        71.85 o                         
   2  21   1         83.26        215.91        70.98 o                         
   3  21   1       1277.82       1376.73        88.62 o                         
   4  21   1         74.73         31.72        74.45 o                         
   5  21   1          1.69         44.74        87.18 o                         
   6  21   1        364.47        418.97        87.68 o                         
   7  21   1        387.18        281.08        94.98 o                         
   8  21   1         38.03        115.17        83.67 o                         
   9  21   1         41.60         95.85        73.49 o                         
   0  22   1        462.87        553.49        89.08 o                         
   1  22   1        243.49        351.37        95.79 o                         
   2  22   1        346.84        335.10        78.03 o                         
   3  22   1         44.01        -18.41        75.09 o                         
   4  22   1        159.26        137.68        63.76 o                         
   5  22   1         58.63        294.46       118.38 o                         
   6  22   1        462.78        384.26        74.82 o                         
   7  22   1        684.63        622.10        70.41 o                         
   8  22   1       1231.16       1050.45        71.48 o                         
   1  23   1        498.84        454.84        88.46 o                         
   2  23   1         28.86         85.63        84.90 o                         
   3  23   1        356.63        417.62       116.48 o                         
   4  23   1          2.73         21.94        75.11 o                         
   5  23   1         74.23         65.91       118.01 o                         
   6  23   1         65.69         70.74        62.55 o                         
   7  23   1        189.14        306.70        84.05 o                         
   1  24   1        100.83         -5.80       122.96 o                         
   2  24   1        334.44        272.45        70.23 o                         
   3  24   1        352.95        367.30        85.52 o                         
   4  24   1        159.70        129.03        73.97 o                         
   5  24   1          9.20       -126.22       113.71 o                         
   1  25   1       1448.87       1445.72        74.94 o                         
   2  25   1        350.75        372.86        87.25 o                         
   3  25   1        163.56        218.92        92.23 o                         
   1   0   2      76270.90      83961.65       979.41 o                         
   2   0   2      16000.32      14120.48       298.47 o                         
   3   0   2       1419.80       1519.47       224.27 o                         
   5   0   2       3899.33       2940.22       245.69 o                         
   6   0   2      12712.90      13139.75       293.42 o                         
   7   0   2       7634.21       6499.83       249.74 o                         
   8   0   2        166.24        147.15       200.37 o                         
   9   0   2      12695.15      12745.38       267.34 o                         
  10   0   2       3882.23       3992.36       162.46 o                         
  11   0   2       9137.15       9270.75       175.95 o                         
  12   0   2       1173.96       1142.83       118.85 o                         
  13   0   2       2880.01       2772.79       138.17 o                         
  14   0   2         24.29         29.22       127.67 o                         
  15   0   2        307.47        250.14       125.37 o                         
  16   0   2        407.88        343.56       126.15 o                         
   2   1   2        288.00        345.80       141.06 o                         
   3   1   2       4520.02       4105.72       167.07 o                         
   4   1   2       2038.06       1882.55       154.72 o                         
   5   1   2      26057.41      25932.43       276.80 o                         
   6   1   2       9984.52      10232.91       197.42 o                         
   7   1   2      11658.51      10469.08       195.51 o                         
   8   1   2       7442.21       7487.96       154.20 o                         
   9   1   2       2812.98       2640.14       129.54 o                         
  10   1   2       1593.50       1593.34       120.10 o                         
  11   1   2       2876.71       2775.66        99.13 o                         
  12   1   2        105.45         86.99        82.77 o                         
  13   1   2       1383.40       1342.78        78.78 o                         
  14   1   2         59.90         53.36        88.93 o                         
  15   1   2        233.04        147.30        81.68 o                         
  16   1   2         51.24         11.71        91.26 o                         
   0   2   2        771.10        602.16       133.32 o                         
   1   2   2        394.81        521.22       139.90 o                         
   2   2   2        290.47        233.42       136.18 o                         
   3   2   2      32877.05      31355.45       289.29 o                         
   5   2   2      49217.04      49707.16       516.84 o                         
   6   2   2        139.21        179.21       165.81 o                         
   7   2   2        449.58        264.19       150.37 o                         
   8   2   2         42.31        -38.54       117.42 o                         
   9   2   2      18091.59      17397.42       155.28 o                         
  10   2   2        447.60        505.92        94.26 o                         
  11   2   2       2420.08       2456.48       108.77 o                         
  12   2   2        115.08        214.08        99.33 o                         
  13   2   2        603.86        671.65        89.13 o                         
  14   2   2         13.45         68.87        79.32 o                         
  15   2   2        313.33        249.03        72.68 o                         
  16   2   2          2.00         88.39        79.42 o                         
   1   3   2       1362.83       1496.57       130.17 o                         
   2   3   2      48545.66      47338.28      1462.50 o                         
   3   3   2      83074.95      84500.77      2848.31 o                         
   4   3   2      20074.33      21719.46      2237.72 o                         
   5   3   2       7477.94       6027.75       193.23 o                         
   6   3   2       6214.51       6201.59       202.03 o                         
   7   3   2       7826.50       6948.14       193.88 o                         
   8   3   2       5797.12       5532.89       154.33 o                         
   9   3   2       3467.12       3325.93       120.40 o                         
  10   3   2        919.58        898.38        93.74 o                         
  11   3   2         34.82        160.85        82.82 o                         
  12   3   2       1139.60       1086.34        89.52 o                         
  13   3   2       3116.49       3011.54        99.00 o                         
  14   3   2         41.60         76.28        87.47 o                         
  15   3   2       4412.65       4102.94       148.14 o                         
  16   3   2         42.88         32.83        72.95 o                         
   0   4   2      11932.33      11339.88       232.25 o                         
   1   4   2      29059.15      27149.96       268.71 o                         
   2   4   2        103.46        127.79       146.77 o                         
   3   4   2      92034.69      90992.84      2731.63 o                         
   4   4   2      10815.20      10339.62       490.22 o                         
   5   4   2          1.05          4.02       133.46 o                         
   6   4   2      16339.29      16862.65      1235.93 o                         
   7   4   2      17113.69      17332.41       575.47 o                         
   8   4   2      13495.86      13748.17       271.40 o                         
   9   4   2      14033.20      12819.17       266.78 o                         
  10   4   2       1380.10       1347.02        99.64 o                         
  11   4   2       2888.69       2748.35       101.23 o                         
  12   4   2          0.05          6.28        84.78 o                         
  13   4   2        231.85        227.17        73.94 o                         
  14   4   2        117.94        135.01        68.29 o                         
  15   4   2        595.19        475.75        84.25 o                         
   1   5   2       7660.40       7209.70       160.08 o                         
   2   5   2       3063.57       2793.17       121.91 o                         
   3   5   2       5786.23       4709.78       155.74 o                         
   4   5   2      17429.59      17283.00       194.84 o                         
   5   5   2      11331.49      10384.22       272.13 o                         
   6   5   2       1567.58       1672.07       101.48 o                         
   7   5   2       5794.02       6035.75       186.40 o                         
   8   5   2        112.34        185.09       103.08 o                         
   9   5   2        788.30        698.29       103.40 o                         
  10   5   2          1.46         97.59        93.36 o                         
  11   5   2       3147.40       3247.32       209.51 o                         
  12   5   2       1600.55       1583.35        82.07 o                         
  13   5   2       1435.58       1428.15        97.35 o                         
  14   5   2        319.76        322.10        84.28 o                         
  15   5   2       7468.36       7468.64       253.30 o                         
   0   6   2       1648.84       1484.56       146.76 o                         
   1   6   2        831.62        698.09       128.86 o                         
   2   6   2          3.03         43.04        89.95 o                         
   3   6   2       6231.98       5853.83       104.21 o                         
   4   6   2       1329.70       1104.13        83.76 o                         
   5   6   2      45305.61      43037.84       532.40 o                         
   6   6   2        623.25        807.91       119.31 o                         
   7   6   2      10570.16       9644.44       240.05 o                         
   8   6   2       3443.11       3560.59       169.18 o                         
   9   6   2       4281.88       4250.61       135.38 o                         
  10   6   2        458.33        404.51        90.83 o                         
  11   6   2        790.53        794.26        97.30 o                         
  12   6   2         35.98         -2.18        86.36 o                         
  13   6   2       1719.76       1754.99        96.17 o                         
  14   6   2        344.63        343.33        88.54 o                         
  15   6   2        485.81        440.60       106.83 o                         
   1   7   2        367.89        168.53        90.70 o                         
   2   7   2        278.82        188.60        95.80 o                         
   3   7   2       7143.24       6846.43       102.57 o                         
   4   7   2       2051.10       2145.37        77.88 o                         
   5   7   2         84.13        133.32        76.21 o                         
   6   7   2         37.65        134.20        92.70 o                         
   7   7   2        919.68        934.02       102.04 o                         
   8   7   2      12450.03      12954.20       242.20 o                         
   9   7   2         40.33         48.99       101.24 o                         
  10   7   2       2918.30       3151.85       126.58 o                         
  11   7   2        701.64        819.18       104.02 o                         
  12   7   2        220.99        224.79        84.76 o                         
  13   7   2        646.98        615.99       104.20 o                         
  14   7   2        621.18        664.89       105.70 o                         
  15   7   2        971.16        755.59        92.03 o                         
   0   8   2       1124.04        968.39       129.06 o                         
   1   8   2       1140.22       1451.32        82.16 o                         
   2   8   2        368.74        302.57        89.42 o                         
   3   8   2       4337.28       4247.55        88.05 o                         
   4   8   2       3635.82       3486.49        88.30 o                         
   5   8   2      34936.00      33027.27       517.90 o                         
   6   8   2        136.70        163.55       102.16 o                         
   7   8   2      21869.73      20686.37       305.31 o                         
   8   8   2         36.74         19.23        99.96 o                         
   9   8   2         75.57         -0.77        94.27 o                         
  10   8   2        553.67        620.00       107.43 o                         
  11   8   2        508.27        635.32       114.98 o                         
  12   8   2         72.22        108.05        88.58 o                         
  13   8   2       7279.67       7082.37       145.80 o                         
  14   8   2        368.24        651.68       103.00 o                         
  15   8   2        103.02          0.09       133.79 o                         
   1   9   2        182.83        113.10        78.83 o                         
   2   9   2         35.10         97.24        76.78 o                         
   3   9   2        501.73        701.87        83.97 o                         
   4   9   2        349.44        381.88        73.64 o                         
   5   9   2       1175.41       1357.84        76.96 o                         
   6   9   2        789.76       1014.19        94.97 o                         
   7   9   2       4561.00       4213.01        99.92 o                         
   8   9   2        528.03        566.57       147.01 o                         
   9   9   2          0.92        187.13       125.22 o                         
  10   9   2        949.47        902.96       139.67 o                         
  11   9   2       2853.89       2918.17       109.28 o                         
  12   9   2          0.87         58.56       104.03 o                         
  13   9   2        951.80        971.82        94.10 o                         
  14   9   2        238.16         84.43       107.93 o                         
  15   9   2        327.46        127.00       101.24 o                         
   0  10   2       8151.80       8515.52       135.82 o                         
   1  10   2         91.99        119.27        71.36 o                         
   2  10   2         19.70         57.16        87.48 o                         
   3  10   2      19659.40      19059.77       114.03 o                         
   4  10   2         31.91        141.95        73.17 o                         
   5  10   2      10797.67      10547.09       202.81 o                         
   6  10   2         47.16        147.31        80.86 o                         
   7  10   2        508.16        673.00       104.00 o                         
   8  10   2         10.22        105.59       103.33 o                         
   9  10   2       6770.06       7102.78       125.82 o                         
  10  10   2        842.74        960.36       103.72 o                         
  11  10   2       3588.36       3623.20       117.94 o                         
  12  10   2        137.66        198.99        90.64 o                         
  13  10   2        201.99        245.29       103.30 o                         
  14  10   2        503.98        620.05       101.46 o                         
   1  11   2       5627.27       5058.60        81.04 o                         
   2  11   2        133.16        109.02        74.89 o                         
   3  11   2      14016.49      12839.47       105.86 o                         
   4  11   2       1992.62       1963.83        73.09 o                         
   5  11   2      11092.74      11231.10       211.31 o                         
   6  11   2        574.58        665.29        76.14 o                         
   7  11   2        441.43        268.48        93.17 o                         
   8  11   2         48.26         89.58       145.07 o                         
   9  11   2         55.93         27.03       104.25 o                         
  10  11   2         47.02        254.95        83.58 o                         
  11  11   2        523.24        458.07       100.42 o                         
  12  11   2        630.31        659.17       104.33 o                         
  13  11   2       1380.26       1393.95       106.71 o                         
  14  11   2        238.64        367.52       103.61 o                         
   0  12   2       4253.85       4497.94       103.76 o                         
   1  12   2      22947.73      22036.39       144.26 o                         
   2  12   2       1959.85       2098.80        76.95 o                         
   3  12   2      27999.30      27389.67       208.97 o                         
   4  12   2       2125.25       2149.18        79.84 o                         
   5  12   2       1562.07       1547.58        78.88 o                         
   6  12   2         20.62         46.96        77.31 o                         
   7  12   2       1325.10       1400.31        80.28 o                         
   8  12   2        117.60        250.64       100.49 o                         
   9  12   2      12109.77      12121.17       127.27 o                         
  10  12   2        444.79        444.86        94.69 o                         
  11  12   2       1038.54       1129.66       105.83 o                         
  12  12   2       3058.49       2804.69       111.94 o                         
  13  12   2        269.65        362.86       125.86 o                         
  14  12   2         28.81        185.81        99.24 o                         
   1  13   2       7776.75       7098.18        79.11 o                         
   2  13   2        504.68        480.96        67.83 o                         
   3  13   2       2969.27       2841.67        83.09 o                         
   4  13   2        221.16        297.17        77.05 o                         
   5  13   2        546.62        534.90        78.62 o                         
   6  13   2          2.57         10.88        82.04 o                         
   7  13   2        778.05        748.72        84.36 o                         
   8  13   2       2399.63       2381.11       124.11 o                         
   9  13   2        449.01        600.99        91.27 o                         
  10  13   2       2742.63       2793.14       100.44 o                         
  11  13   2       2226.33       2321.89       196.37 o                         
  12  13   2         30.19         26.44        97.96 o                         
  13  13   2       2191.96       1814.18        95.21 o                         
   0  14   2       1674.71       1622.34        92.63 o                         
   1  14   2       1969.26       1896.44        70.52 o                         
   2  14   2         92.04        139.92        71.89 o                         
   3  14   2        184.45        241.29        67.20 o                         
   4  14   2       2711.21       2787.72        90.07 o                         
   5  14   2        449.20        490.31        83.15 o                         
   6  14   2        894.33        919.31        77.12 o                         
   7  14   2       1853.17       1987.01        81.11 o                         
   8  14   2       1227.04       1241.69        98.20 o                         
   9  14   2          1.30          9.55        82.57 o                         
  10  14   2        222.80        342.05       123.57 o                         
  11  14   2        366.55        402.73        85.86 o                         
  12  14   2        362.92        377.38       146.40 o                         
  13  14   2        274.46        193.19       102.77 o                         
   1  15   2      36568.36      35689.11       244.08 o                         
   2  15   2        757.51        748.52        71.86 o                         
   3  15   2       4006.58       4113.17        72.71 o                         
   4  15   2        218.44        360.00        92.02 o                         
   5  15   2       1947.25       2019.28        76.10 o                         
   6  15   2        653.95        720.36        76.80 o                         
   7  15   2       1804.76       1923.62        81.28 o                         
   8  15   2       1210.62       1074.44        94.45 o                         
   9  15   2        229.01        186.60        76.54 o                         
  10  15   2        406.30        475.80        84.50 o                         
  11  15   2       2075.19       2181.67       104.97 o                         
  12  15   2        321.05        155.18       120.44 o                         
  13  15   2        262.49       -113.91       119.88 o                         
   0  16   2        163.99        159.47        88.20 o                         
   1  16   2        179.80        200.24        64.42 o                         
   2  16   2        469.53        475.73        64.23 o                         
   3  16   2       3539.33       3205.49        96.91 o                         
   4  16   2        634.70        631.35       107.54 o                         
   5  16   2       1672.59       1803.22       100.99 o                         
   6  16   2       6825.91       7013.57        93.65 o                         
   7  16   2       5777.99       5993.35        83.42 o                         
   8  16   2       1643.72       2029.39       294.13 o                         
   9  16   2         16.87        255.07       123.98 o                         
  10  16   2         74.30        171.60       143.31 o                         
  11  16   2       1557.14       1351.74        90.78 o                         
  12  16   2        305.31        266.31        96.72 o                         
   1  17   2      31274.25      30665.53       210.13 o                         
   2  17   2         68.08        175.85        57.76 o                         
   3  17   2        285.24        344.07        68.05 o                         
   4  17   2        559.22        712.78        89.58 o                         
   5  17   2       2811.00       2780.40        91.28 o                         
   6  17   2       2349.47       2391.54        69.67 o                         
   7  17   2         12.09        -36.81        68.73 o                         
   8  17   2        275.80        315.98        69.40 o                         
   9  17   2        103.84         37.84       100.30 o                         
  10  17   2        286.72        576.83       393.17 o                         
  11  17   2        443.60        361.22        95.88 o                         
  12  17   2         24.11         90.26       104.47 o                         
   0  18   2       4223.13       4355.13        91.01 o                         
   1  18   2       4363.80       4507.75       120.94 o                         
   2  18   2        103.88        174.71        64.69 o                         
   3  18   2        244.55        351.12        66.32 o                         
   4  18   2       2279.05       2374.74        82.27 o                         
   5  18   2         12.91         56.73        67.79 o                         
   6  18   2        707.76        804.60        67.68 o                         
   7  18   2       4276.93       4432.15        80.39 o                         
   8  18   2        230.14        293.53        80.80 o                         
   9  18   2       1664.28       1556.66       128.90 o                         
  10  18   2          2.80        -77.61        81.89 o                         
  11  18   2        387.05        519.69       116.90 o                         
   1  19   2        240.82        407.50        70.54 o                         
   2  19   2        165.55        168.61        69.56 o                         
   3  19   2       2776.76       2959.10       112.57 o                         
   4  19   2         60.58          5.85        79.50 o                         
   5  19   2       3504.75       3544.06        99.53 o                         
   6  19   2        550.76        538.53        62.62 o                         
   7  19   2       3155.06       3508.33        92.36 o                         
   8  19   2         66.01        116.38        68.49 o                         
   9  19   2        460.45        435.86        97.03 o                         
  10  19   2         18.54         77.12       165.43 o                         
   0  20   2        265.76        327.75       100.42 o                         
   1  20   2       6037.53       5795.23        84.71 o                         
   2  20   2       1714.79       1719.92        70.01 o                         
   3  20   2        846.52        856.83        63.46 o                         
   4  20   2       1958.16       2177.91       135.46 o                         
   5  20   2        133.59        156.95        83.03 o                         
   6  20   2         61.96         72.77        70.30 o                         
   7  20   2        147.66        225.06        69.13 o                         
   8  20   2        162.35        192.25        69.98 o                         
   9  20   2       2125.11       2211.83        91.19 o                         
  10  20   2        210.56        244.62       117.27 o                         
   1  21   2       2162.83       2179.09        77.57 o                         
   2  21   2          0.01        102.58        70.44 o                         
   3  21   2         15.28        -18.91        83.09 o                         
   4  21   2        649.26        573.11        89.70 o                         
   5  21   2       1508.24       1493.01       147.61 o                         
   6  21   2        145.25        163.76        64.30 o                         
   7  21   2        371.11        479.68        69.04 o                         
   8  21   2         87.33        -17.29        82.24 o                         
   9  21   2        472.58        370.79        64.17 o                         
   0  22   2         69.94          6.23       197.37 o                         
   1  22   2         22.85         82.91        61.54 o                         
   2  22   2        239.71        222.60        71.34 o                         
   3  22   2         19.04        143.99        80.93 o                         
   4  22   2        111.43        176.66        77.15 o                         
   5  22   2       4512.48       4576.24       131.89 o                         
   6  22   2          2.85        -25.60        68.42 o                         
   7  22   2        936.53        902.83        98.85 o                         
   8  22   2        208.73        321.51       124.70 o                         
   1  23   2       2278.73       2162.64       156.07 o                         
   2  23   2         30.18        118.28        64.18 o                         
   3  23   2        225.58        184.86        63.31 o                         
   4  23   2         12.56         -9.50        86.28 o                         
   5  23   2        143.05        222.17        71.99 o                         
   6  23   2        611.64        418.98        84.98 o                         
   7  23   2       1544.21       1354.01       150.02 o                         
   1  24   2         23.63        -74.55        69.23 o                         
   2  24   2         16.18         73.62        93.36 o                         
   3  24   2        303.01        352.18        70.42 o                         
   4  24   2        168.46         95.60        74.05 o                         
   5  24   2        484.46        596.67       124.12 o                         
   1  25   2       1218.19       1246.24        66.50 o                         
   2  25   2        102.33         68.80        60.24 o                         
   3  25   2        401.90        248.11        60.35 o                         
   1   1   3        260.38        177.96       124.84 o                         
   2   1   3       3493.16       3262.04       142.90 o                         
   3   1   3        261.63        480.62       161.06 o                         
   4   1   3       1248.68       1307.56       143.06 o                         
   5   1   3       2197.50       2416.01       142.95 o                         
   6   1   3       2261.72       2105.69       139.56 o                         
   7   1   3      12921.19      12590.35       203.42 o                         
   8   1   3         38.85        -16.96       139.73 o                         
   9   1   3        144.45        190.16       143.92 o                         
  10   1   3         62.00         60.98       126.85 o                         
  11   1   3        797.34        682.35       121.61 o                         
  12   1   3        423.53        546.43        85.21 o                         
  13   1   3        337.77        385.30        89.33 o                         
  14   1   3        570.20        422.89        81.99 o                         
  15   1   3        548.65        454.74        93.95 o                         
  16   1   3        314.52        169.65        77.72 o                         
   0   2   3        215.71        289.38       143.24 o                         
   1   2   3       1424.80       1331.26       111.18 o                         
   2   2   3       9812.07       9813.55       196.32 o                         
   3   2   3      14891.65      15037.61       213.96 o                         
   4   2   3       7682.19       7123.05       160.80 o                         
   5   2   3      14695.31      13443.22       157.72 o                         
   6   2   3       1516.87       1504.53       167.52 o                         
   7   2   3        202.23        256.66       135.40 o                         
   8   2   3        911.61       1017.31       121.48 o                         
   9   2   3      17100.39      16526.94       211.36 o                         
  10   2   3       1667.76       1605.99       170.02 o                         
  11   2   3        156.75        200.06       118.31 o                         
  12   2   3        656.57        687.21       100.70 o                         
  13   2   3        538.87        532.03        84.08 o                         
  14   2   3        640.28        734.04        91.30 o                         
  15   2   3          4.40         89.76        87.20 o                         
  16   2   3        208.89        176.77        82.53 o                         
   1   3   3      20049.71      18830.24       228.81 o                         
   2   3   3        718.62        705.15       180.01 o                         
   3   3   3      25659.73      24387.48      1253.52 o                         
   4   3   3       8314.76       8087.66       713.71 o                         
   5   3   3       1955.39       2004.58       148.00 o                         
   6   3   3        950.35        959.62       146.29 o                         
   7   3   3       3422.91       3303.67       183.95 o                         
   8   3   3       9519.46       9506.17       218.30 o                         
   9   3   3       4422.56       4414.85       179.55 o                         
  10   3   3       1194.82       1314.81       109.66 o                         
  11   3   3       3608.75       3559.93       118.27 o                         
  12   3   3         59.92         13.19        86.26 o                         
  13   3   3         62.23          1.62        87.64 o                         
  14   3   3        199.14        255.81        83.45 o                         
  15   3   3         36.48         86.15        82.68 o                         
  16   3   3        206.58        222.09        78.04 o                         
   0   4   3         47.36         82.42       168.53 o                         
   1   4   3      51447.40      51214.80       523.69 o                         
   2   4   3       2833.48       2745.66       179.98 o                         
   3   4   3      20148.26      19387.15       363.96 o                         
   4   4   3       2851.32       2734.47       135.68 o                         
   5   4   3          0.68         64.80       117.07 o                         
   6   4   3       3366.78       3800.07       165.23 o                         
   7   4   3      13184.84      13999.48       751.96 o                         
   8   4   3       2287.43       2125.02       208.22 o                         
   9   4   3       2770.46       2730.42       108.56 o                         
  10   4   3       1635.72       1554.69       135.37 o                         
  11   4   3       1106.35       1173.90       135.96 o                         
  12   4   3       1311.55       1585.31       228.16 o                         
  13   4   3        182.40        232.05        73.20 o                         
  14   4   3        242.13        319.07        80.55 o                         
  15   4   3        339.40        321.03        73.25 o                         
   1   5   3       9257.40       8508.59       146.75 o                         
   2   5   3      15216.19      13915.91       189.06 o                         
   3   5   3      34481.37      31694.93       409.99 o                         
   4   5   3        506.36        422.65       113.27 o                         
   5   5   3          0.72         87.61       100.36 o                         
   6   5   3       4416.35       4090.53       141.04 o                         
   7   5   3       6713.31       6416.37       519.02 o                         
   8   5   3       5049.99       5025.50       181.90 o                         
   9   5   3       1827.38       1864.18       114.23 o                         
  10   5   3       7950.03       8244.99       250.06 o                         
  11   5   3        897.44        904.19       126.70 o                         
  12   5   3        249.36        247.72        88.79 o                         
  13   5   3        202.34        120.63        92.73 o                         
  14   5   3         53.21        146.61        77.18 o                         
  15   5   3        927.05        952.15        90.22 o                         
   0   6   3       7088.72       6872.75       203.36 o                         
   1   6   3        973.86        946.95       114.52 o                         
   2   6   3        674.40        534.43        92.50 o                         
   3   6   3       2822.14       2539.75       109.00 o                         
   4   6   3      28194.66      28461.61       555.26 o                         
   5   6   3        400.57        298.49        97.12 o                         
   6   6   3       7243.22       7721.94       166.54 o                         
   7   6   3        721.13        641.83        99.91 o                         
   8   6   3       2551.38       2531.87       104.80 o                         
   9   6   3      10832.41      11482.66       283.64 o                         
  10   6   3        576.35        666.15       116.45 o                         
  11   6   3       1487.06       1515.02       101.25 o                         
  12   6   3        222.15        235.50       110.06 o                         
  13   6   3       1688.44       1731.09        93.96 o                         
  14   6   3         84.91         62.23        77.21 o                         
  15   6   3         14.00         15.07        92.92 o                         
   1   7   3       1480.05       1673.64       105.64 o                         
   2   7   3       1080.11       1233.05        95.70 o                         
   3   7   3        245.14        389.91        94.42 o                         
   4   7   3        272.72        292.01        99.23 o                         
   5   7   3        187.87        354.06       108.33 o                         
   6   7   3       2155.67       2111.37        89.03 o                         
   7   7   3        215.19        222.87        86.03 o                         
   8   7   3        128.84        274.44        90.74 o                         
   9   7   3          3.57        193.02       121.28 o                         
  10   7   3       8766.49       9393.42       177.24 o                         
  11   7   3       1732.47       1755.06        97.73 o                         
  12   7   3        298.51        205.69       108.69 o                         
  13   7   3        126.96         62.73        85.20 o                         
  14   7   3        206.71        198.59        98.33 o                         
  15   7   3         45.88         78.34        80.30 o                         
   0   8   3       3486.23       3238.10       134.48 o                         
   1   8   3       2017.56       1996.53        78.64 o                         
   2   8   3       7489.43       7413.12        94.26 o                         
   3   8   3       6837.66       7186.24        89.73 o                         
   4   8   3       3491.48       3602.28        89.84 o                         
   5   8   3      16756.65      17105.82       283.45 o                         
   6   8   3       1785.19       1906.48        86.70 o                         
   7   8   3       2521.52       2816.44       109.34 o                         
   8   8   3         11.10         81.46        98.69 o                         
   9   8   3        302.24        534.41       121.43 o                         
  10   8   3         33.29        159.54        99.74 o                         
  11   8   3         20.49          7.59        96.87 o                         
  12   8   3         49.53        115.23        93.33 o                         
  13   8   3        814.44        828.60       103.75 o                         
  14   8   3        377.37        321.88       101.08 o                         
  15   8   3          9.56        -21.48        96.99 o                         
   1   9   3        778.63       1002.44        70.91 o                         
   2   9   3       8288.05       7631.76        93.20 o                         
   3   9   3       3118.27       2926.61        84.38 o                         
   4   9   3       1862.49       2192.24        91.99 o                         
   5   9   3      10223.37      10558.87       156.96 o                         
   6   9   3       5660.01       5550.31       119.43 o                         
   7   9   3        972.29        929.39       102.00 o                         
   8   9   3        178.90        260.60       116.74 o                         
   9   9   3        341.35        352.66       101.80 o                         
  10   9   3        250.89        248.20        98.67 o                         
  11   9   3        777.45        894.60        96.21 o                         
  12   9   3        227.62        320.32        96.79 o                         
  13   9   3       1559.60       1714.26       107.39 o                         
  14   9   3        179.75        291.32       123.39 o                         
  15   9   3       1888.80       1440.83        95.42 o                         
   0  10   3        985.54        761.49       114.47 o                         
   1  10   3        103.09        120.31        74.46 o                         
   2  10   3       1258.75       1433.10        79.12 o                         
   3  10   3       1869.88       1625.21        92.74 o                         
   4  10   3       6296.17       6212.42        86.81 o                         
   5  10   3       7991.85       8190.36        99.98 o                         
   6  10   3       1566.58       1624.43        86.59 o                         
   7  10   3        468.06        415.24        90.26 o                         
   8  10   3        437.90        466.16        92.18 o                         
   9  10   3          1.88        137.47       104.58 o                         
  10  10   3        115.49        102.37       108.40 o                         
  11  10   3        215.06        399.39        97.70 o                         
  12  10   3       1858.81       1737.73       107.29 o                         
  13  10   3        908.39        942.64       104.68 o                         
  14  10   3         54.08         66.59       178.60 o                         
   1  11   3         88.33        208.38        67.88 o                         
   2  11   3       1928.82       1726.37        83.47 o                         
   3  11   3       3532.09       3572.52        72.25 o                         
   4  11   3       2144.18       2126.61        87.09 o                         
   5  11   3       1329.15       1438.41        77.71 o                         
   6  11   3        703.83        647.52        86.02 o                         
   7  11   3       2169.36       2290.18        95.68 o                         
   8  11   3        311.11        374.21       101.98 o                         
   9  11   3       1067.60       1174.94       120.99 o                         
  10  11   3        279.95        332.73        92.56 o                         
  11  11   3         50.69        122.78       121.32 o                         
  12  11   3        682.10        717.45       106.10 o                         
  13  11   3        819.09        772.04       102.71 o                         
  14  11   3         11.92        173.77        87.48 o                         
   0  12   3        719.03        821.52       104.13 o                         
   1  12   3         13.08         65.46        68.93 o                         
   2  12   3        484.41        599.78        69.04 o                         
   3  12   3         47.65         80.67        77.18 o                         
   4  12   3       8875.57       8766.24        83.69 o                         
   5  12   3       2183.56       2298.63        71.72 o                         
   6  12   3         61.54        -26.68        71.64 o                         
   7  12   3       1233.97       1278.02        87.83 o                         
   8  12   3          1.69         61.52        89.87 o                         
   9  12   3          8.58        -32.95       100.43 o                         
  10  12   3       1121.80       1188.99        97.79 o                         
  11  12   3       1447.90       1337.71        89.33 o                         
  12  12   3         82.68        126.23       103.83 o                         
  13  12   3         27.82         62.62       153.02 o                         
  14  12   3         11.48        -54.30       198.95 o                         
   1  13   3         99.07         71.16        67.26 o                         
   2  13   3      12559.17      12273.84       122.12 o                         
   3  13   3       2412.54       2203.99        70.94 o                         
   4  13   3        115.62        201.35        72.76 o                         
   5  13   3        826.63        869.68        73.37 o                         
   6  13   3        679.41        764.12        73.66 o                         
   7  13   3        865.27        961.85        84.85 o                         
   8  13   3       2004.60       2030.61       101.63 o                         
   9  13   3        202.19        175.14       105.69 o                         
  10  13   3       2885.45       2749.36       130.45 o                         
  11  13   3        455.52        398.79        82.84 o                         
  12  13   3        306.80         89.78        86.30 o                         
  13  13   3        464.71        517.64       105.86 o                         
   0  14   3       3823.38       3758.47        98.20 o                         
   1  14   3         38.10        105.50        63.76 o                         
   2  14   3          3.31         76.79        71.89 o                         
   3  14   3       6154.99       5983.90        78.63 o                         
   4  14   3       3300.60       3273.24        84.37 o                         
   5  14   3      15167.94      15042.10       126.01 o                         
   6  14   3        129.85        124.45        82.22 o                         
   7  14   3       1644.51       1646.43        87.04 o                         
   8  14   3       1207.55       1093.25        87.69 o                         
   9  14   3        907.84       1023.12       148.18 o                         
  10  14   3       3279.78       3130.54        89.59 o                         
  11  14   3        416.29        384.26       249.86 o                         
  12  14   3         11.32        171.97       126.04 o                         
  13  14   3        133.70        224.07       124.55 o                         
   1  15   3        361.86        414.06        64.36 o                         
   2  15   3        988.63       1051.57        74.80 o                         
   3  15   3       1504.26       1610.63        76.96 o                         
   4  15   3       1225.07       1299.09        62.86 o                         
   5  15   3        156.14        186.06        91.58 o                         
   6  15   3       2625.52       2602.81        93.51 o                         
   7  15   3       2898.69       3007.11       127.60 o                         
   8  15   3        377.57        265.76       103.34 o                         
   9  15   3        900.37        851.53       103.26 o                         
  10  15   3       1047.79        912.11        78.44 o                         
  11  15   3        244.02        328.27       118.20 o                         
  12  15   3         95.83        -69.27       169.73 o                         
  13  15   3        149.79        197.74       173.28 o                         
   0  16   3       4042.90       4008.83        97.19 o                         
   1  16   3       6121.42       5927.47       113.66 o                         
   2  16   3       3109.20       3084.43        72.71 o                         
   3  16   3       4362.37       4227.48        79.62 o                         
   4  16   3       1526.27       1513.80        67.18 o                         
   5  16   3        397.34        296.88       111.29 o                         
   6  16   3         50.06        149.69        77.80 o                         
   7  16   3        675.64        800.55        74.09 o                         
   8  16   3        774.45        693.70        69.97 o                         
   9  16   3        732.57        774.81        81.87 o                         
  10  16   3        173.40        273.57        78.77 o                         
  11  16   3        114.78        326.36       118.63 o                         
  12  16   3        949.11        996.70       166.78 o                         
   1  17   3       5852.12       5742.51       121.07 o                         
   2  17   3       1004.75       1080.24        65.33 o                         
   3  17   3         65.67        104.22        66.84 o                         
   4  17   3       4072.10       4024.37        88.58 o                         
   5  17   3       1942.00       2092.41        74.41 o                         
   6  17   3       1226.17       1198.31        75.22 o                         
   7  17   3       3303.02       3203.54        76.71 o                         
   8  17   3        929.60        998.65        73.49 o                         
   9  17   3        144.42         70.90        89.23 o                         
  10  17   3          0.22        210.62       123.42 o                         
  11  17   3        404.58        378.71        80.76 o                         
  12  17   3        149.26        234.37        97.43 o                         
   0  18   3        618.11        629.36       102.05 o                         
   1  18   3       8192.18       8051.91        86.97 o                         
   2  18   3        126.82        262.48        60.86 o                         
   3  18   3         65.55        -32.76        66.64 o                         
   4  18   3          5.78         11.53        83.95 o                         
   5  18   3         96.51         -7.71        88.86 o                         
   6  18   3        776.91        807.59        67.94 o                         
   7  18   3        885.82        824.36        72.07 o                         
   8  18   3        691.70        665.32        67.93 o                         
   9  18   3        118.88        163.75        85.95 o                         
  10  18   3        299.76        304.94       155.36 o                         
  11  18   3        128.61        -84.40       115.40 o                         
   1  19   3       1227.43       1194.16        60.46 o                         
   2  19   3         71.19        159.60        59.84 o                         
   3  19   3       1242.45       1318.53        61.80 o                         
   4  19   3       1735.38       1932.66        70.99 o                         
   5  19   3        317.75        314.79        66.33 o                         
   6  19   3          3.96         70.71        69.52 o                         
   7  19   3         25.96         59.24        71.06 o                         
   8  19   3         68.51        182.05        70.42 o                         
   9  19   3        915.14        830.20        83.85 o                         
  10  19   3          9.72         -0.93       113.71 o                         
   0  20   3        584.04        562.94       127.80 o                         
   1  20   3        239.43        303.50        56.26 o                         
   2  20   3         67.42        202.42        66.37 o                         
   3  20   3         17.75         94.41        72.57 o                         
   4  20   3          7.54        -46.85        70.97 o                         
   5  20   3         61.50        114.77        84.38 o                         
   6  20   3          5.93        124.73        76.37 o                         
   7  20   3         11.65         33.90        71.42 o                         
   8  20   3         38.51        -50.47        83.63 o                         
   9  20   3        796.67        595.57       126.06 o                         
  10  20   3          7.91         14.00        95.07 o                         
   1  21   3        264.86        263.48        60.46 o                         
   2  21   3       1750.26       1852.15        70.30 o                         
   3  21   3       3264.92       3198.37        72.10 o                         
   4  21   3        279.12        212.18        77.84 o                         
   5  21   3        311.79        318.09        55.03 o                         
   6  21   3        598.17        595.81       100.88 o                         
   7  21   3          3.50        -87.36        72.68 o                         
   8  21   3       2467.89       2344.84       118.34 o                         
   9  21   3          0.09         54.09        73.27 o                         
   0  22   3        538.63        571.61        88.01 o                         
   1  22   3        184.35        167.18        65.26 o                         
   2  22   3       1965.24       1805.43        83.22 o                         
   3  22   3          9.81         24.88        59.30 o                         
   4  22   3        283.49        395.54        69.43 o                         
   5  22   3        999.68        928.04        77.34 o                         
   6  22   3        127.80        168.91        88.97 o                         
   7  22   3          1.36        -49.29       104.83 o                         
   8  22   3        242.30        290.22       127.33 o                         
   1  23   3          5.82        134.99        69.57 o                         
   2  23   3         16.27         76.34        97.83 o                         
   3  23   3        393.40        371.67        71.15 o                         
   4  23   3         19.58         49.66        60.80 o                         
   5  23   3         90.75        168.56        68.80 o                         
   6  23   3        253.32        190.03        73.96 o                         
   7  23   3         87.32        128.88       114.39 o                         
   0  24   3       2012.22       1853.74       135.35 o                         
   1  24   3        356.40        634.29       207.28 o                         
   2  24   3        442.04        449.24       103.11 o                         
   3  24   3          4.40         26.04        59.44 o                         
   4  24   3        292.20        271.02        74.94 o                         
   5  24   3        338.95        296.98        64.24 o                         
   1  25   3          6.47        159.80        71.22 o                         
   2  25   3        427.83        423.65        70.00 o                         
   3  25   3         14.08         91.00        64.16 o                         
   0   0   4      61160.85      65702.70       592.93 o                         
   1   0   4        274.16        236.12       164.05 o                         
   2   0   4      35656.96      34395.34       384.33 o                         
   3   0   4      64129.68      67120.34       658.39 o                         
   4   0   4       1931.18       1811.56       193.00 o                         
   5   0   4      13879.41      13766.37       225.11 o                         
   6   0   4      21174.13      20404.48       339.24 o                         
   7   0   4       3596.93       3410.54       226.92 o                         
   8   0   4       4971.84       4432.94       171.25 o                         
   9   0   4      14614.21      14553.60       238.97 o                         
  10   0   4       9671.80       9469.58       263.69 o                         
  11   0   4       7296.46       7023.19       240.37 o                         
  12   0   4       7311.75       7183.25       227.78 o                         
  13   0   4       3225.84       3177.32       138.88 o                         
  14   0   4       2110.09       1909.45       135.17 o                         
  15   0   4        787.38        654.99       105.59 o                         
  16   0   4         37.83         24.81       121.47 o                         
   1   1   4        459.24        493.50       109.39 o                         
   2   1   4      24629.79      24214.55       345.71 o                         
   3   1   4      10582.05       9658.03       171.74 o                         
   4   1   4       1831.90       1366.73       135.13 o                         
   5   1   4       6562.18       6364.31       136.68 o                         
   6   1   4      19557.70      17358.56       280.60 o                         
   7   1   4       3660.38       3685.09       166.03 o                         
   8   1   4       2129.40       1950.52       153.47 o                         
   9   1   4       2864.28       3026.93       158.98 o                         
  10   1   4       6589.93       6571.75       151.39 o                         
  11   1   4         53.59        -42.34       143.86 o                         
  12   1   4       3224.44       3278.40       105.85 o                         
  13   1   4         95.36         98.59        71.58 o                         
  14   1   4       1945.69       1874.08        88.19 o                         
  15   1   4         13.77         20.65        87.39 o                         
  16   1   4        410.38        265.15        79.07 o                         
   0   2   4      33556.53      33705.61       292.35 o                         
   1   2   4       5197.12       5008.23       138.22 o                         
   2   2   4      38420.60      39413.85       599.75 o                         
   3   2   4      16598.54      17040.18       223.99 o                         
   4   2   4       6343.06       5959.63       157.76 o                         
   5   2   4       2409.93       2360.73       119.46 o                         
   6   2   4       5000.46       4663.52       120.02 o                         
   7   2   4       2151.92       2113.11       156.75 o                         
   8   2   4       1866.07       1962.00       126.25 o                         
   9   2   4       1381.33       1570.06       164.51 o                         
  10   2   4       2804.13       2705.11       138.68 o                         
  11   2   4       1226.02       1175.59       163.50 o                         
  12   2   4        809.09        827.39       114.75 o                         
  13   2   4        275.35        271.77        91.84 o                         
  14   2   4         51.64        143.99        80.52 o                         
  15   2   4        232.27         30.39        91.10 o                         
  16   2   4        716.92        683.46        84.40 o                         
   1   3   4          3.13         96.68       123.03 o                         
   2   3   4     133902.00     145287.25      3524.42 o                         
   3   3   4         24.17         48.66       124.20 o                         
   4   3   4       4246.03       3853.31       184.97 o                         
   5   3   4      13857.77      13214.20       274.56 o                         
   6   3   4        368.62        310.15       121.21 o                         
   7   3   4       3907.89       4019.27       187.65 o                         
   8   3   4      17356.91      17015.30       365.01 o                         
   9   3   4        908.72        921.43       161.94 o                         
  10   3   4      14380.31      14387.83       349.37 o                         
  11   3   4        291.27        390.68       106.95 o                         
  12   3   4       1176.94       1157.76       102.20 o                         
  13   3   4          4.45         85.88        89.83 o                         
  14   3   4         39.43         79.98        92.42 o                         
  15   3   4         34.13        -41.13        87.04 o                         
   0   4   4        526.72        772.06       178.54 o                         
   1   4   4       1677.78       1713.58       146.12 o                         
   2   4   4      14812.58      13618.17       370.94 o                         
   3   4   4       4907.13       4624.94       174.77 o                         
   4   4   4      87084.54      85188.97      2725.31 o                         
   5   4   4         67.50        109.79       127.47 o                         
   6   4   4       2385.51       2338.01       128.98 o                         
   7   4   4      14807.40      14944.85       891.40 o                         
   8   4   4       8861.04       7827.10       192.71 o                         
   9   4   4        805.26        724.33       148.68 o                         
  10   4   4        613.56       1117.40       210.48 o                         
  11   4   4        663.32        828.64       250.54 o                         
  12   4   4         39.38          7.80        80.62 o                         
  13   4   4       1543.11       1616.29        82.37 o                         
  14   4   4       4695.98       5101.40       153.30 o                         
  15   4   4        671.17        574.78        82.97 o                         
   1   5   4       1184.28       1116.81       111.98 o                         
   2   5   4       1689.51       1436.51       110.57 o                         
   3   5   4      12880.09      12658.10       277.36 o                         
   4   5   4       9424.53       9434.82       181.34 o                         
   5   5   4        391.09        348.07       111.87 o                         
   6   5   4      29391.43      29711.62      1024.73 o                         
   7   5   4       9784.96      10099.20       273.25 o                         
   8   5   4      12876.41      13029.28       273.96 o                         
   9   5   4       9767.39       9948.28       613.90 o                         
  10   5   4       2095.27       2236.98       119.84 o                         
  11   5   4         49.43        157.08        87.92 o                         
  12   5   4       1718.13       1783.30        87.12 o                         
  13   5   4         58.94        212.77        79.56 o                         
  14   5   4        809.85        817.20        88.71 o                         
  15   5   4        580.95        530.05        92.16 o                         
   0   6   4        329.26        206.26       207.83 o                         
   1   6   4        481.46        546.73       117.90 o                         
   2   6   4        518.86        338.47       107.01 o                         
   3   6   4        151.26        154.97       111.23 o                         
   4   6   4      19397.03      18551.79       143.73 o                         
   5   6   4       1900.41       1933.32       115.04 o                         
   6   6   4       2458.52       2443.33        98.03 o                         
   7   6   4       6396.67       6387.58       316.97 o                         
   8   6   4          1.78         -4.98       138.88 o                         
   9   6   4       2328.70       2519.55       106.10 o                         
  10   6   4         47.12        189.65       101.56 o                         
  11   6   4        308.65        434.79        89.98 o                         
  12   6   4        148.95        135.14        90.63 o                         
  13   6   4        180.72        191.29        89.14 o                         
  14   6   4       1070.36       1071.77        81.99 o                         
  15   6   4        166.78        127.61        80.48 o                         
   1   7   4        640.93        615.90       115.67 o                         
   2   7   4       9985.25       9358.35       171.91 o                         
   3   7   4       8111.76       7851.17       121.00 o                         
   4   7   4      14486.28      13709.87       196.56 o                         
   5   7   4       5190.22       5581.09       202.01 o                         
   6   7   4      43370.41      41245.56      1146.52 o                         
   7   7   4          0.68        124.61       106.13 o                         
   8   7   4        536.29        421.70        90.04 o                         
   9   7   4       7095.89       7145.74       130.64 o                         
  10   7   4        244.08        257.82        90.46 o                         
  11   7   4        117.64        152.34        84.21 o                         
  12   7   4       1452.16       1522.48       110.41 o                         
  13   7   4        423.12        344.02        93.05 o                         
  14   7   4       1058.59       1070.97        85.26 o                         
  15   7   4        715.83        616.22        85.20 o                         
   0   8   4       2396.84       1422.67       143.68 o                         
   1   8   4         10.39        116.83        89.57 o                         
   2   8   4       6198.70       5405.47       110.68 o                         
   3   8   4       3949.55       4333.11        88.27 o                         
   4   8   4       1719.07       1686.49        93.66 o                         
   5   8   4       5357.90       5766.75       113.21 o                         
   6   8   4         96.18        120.19       100.59 o                         
   7   8   4       7326.01       7806.09       108.01 o                         
   8   8   4        488.16        358.35       116.30 o                         
   9   8   4       4929.77       5059.08       137.31 o                         
  10   8   4       2691.73       2921.45        96.84 o                         
  11   8   4        193.12        238.89        99.54 o                         
  12   8   4       2825.05       3135.57       109.52 o                         
  13   8   4        232.30        164.23        92.27 o                         
  14   8   4        366.55        267.75        98.11 o                         
  15   8   4        466.82        370.33        80.42 o                         
   1   9   4        616.31        596.94        69.38 o                         
   2   9   4       1384.44       1394.41        85.29 o                         
   3   9   4       6722.62       6883.20       113.69 o                         
   4   9   4       3397.13       2966.25        83.63 o                         
   5   9   4       3489.02       3853.80        82.39 o                         
   6   9   4      13506.67      13009.89       129.94 o                         
   7   9   4         60.75        135.75        90.23 o                         
   8   9   4       1401.24       1407.60        95.68 o                         
   9   9   4        929.45        915.82        97.24 o                         
  10   9   4        863.36        936.95        98.97 o                         
  11   9   4         79.56         95.51        80.70 o                         
  12   9   4       1740.77       1895.10        99.38 o                         
  13   9   4       1213.32       1317.93       140.75 o                         
  14   9   4        142.44        133.99        92.52 o                         
  15   9   4        757.61        654.33       147.44 o                         
   0  10   4      22579.00      22741.55       215.20 o                         
   1  10   4         14.71         89.54        65.08 o                         
   2  10   4       3825.66       3012.16        83.96 o                         
   3  10   4       2145.02       2257.05        68.88 o                         
   4  10   4      11987.82      11834.95        97.36 o                         
   5  10   4        886.79        921.06        67.75 o                         
   6  10   4       1218.37       1312.29       100.74 o                         
   7  10   4        719.85        750.58        92.88 o                         
   8  10   4         59.68        101.11        88.00 o                         
   9  10   4       2968.31       2921.88       118.73 o                         
  10  10   4        181.83        201.18        98.26 o                         
  11  10   4        127.75        159.14        82.11 o                         
  12  10   4        806.54        901.48        83.86 o                         
  13  10   4         21.92        109.02        99.27 o                         
  14  10   4        128.18        471.86       173.47 o                         
   1  11   4        140.49        234.06        70.77 o                         
   2  11   4      24549.44      22976.69       228.73 o                         
   3  11   4        182.51        177.18        69.57 o                         
   4  11   4       4598.54       4352.79       102.56 o                         
   5  11   4        332.44        368.93        75.56 o                         
   6  11   4        993.61       1125.48        73.76 o                         
   7  11   4        152.96        294.31       103.47 o                         
   8  11   4      12264.73      12688.47       170.19 o                         
   9  11   4        110.23         88.29        97.98 o                         
  10  11   4      11139.81      11161.50       112.29 o                         
  11  11   4         97.23        137.60        92.16 o                         
  12  11   4         10.54        113.51        83.68 o                         
  13  11   4       1939.58       1644.63       183.64 o                         
  14  11   4        221.55        189.91       123.71 o                         
   0  12   4       1575.52       1343.22        88.46 o                         
   1  12   4        314.17        300.42        66.12 o                         
   2  12   4      19502.76      19088.20       287.08 o                         
   3  12   4        685.15        699.36        72.39 o                         
   4  12   4      22922.97      22427.16       106.90 o                         
   5  12   4        271.98        347.06        76.61 o                         
   6  12   4       2620.41       2678.75        70.23 o                         
   7  12   4        503.05        568.97        99.79 o                         
   8  12   4         41.91        141.09       102.59 o                         
   9  12   4        286.53        244.02        93.32 o                         
  10  12   4        304.64        314.61        80.26 o                         
  11  12   4        636.72        752.07       151.38 o                         
  12  12   4        485.26        576.86       113.77 o                         
  13  12   4        801.90        682.81        86.96 o                         
  14  12   4       1167.58       1025.13        89.65 o                         
   1  13   4         91.50         54.38        59.62 o                         
   2  13   4       9478.12       9533.29       142.52 o                         
   3  13   4         37.90        125.80        67.73 o                         
   4  13   4        396.73        365.97        68.43 o                         
   5  13   4       5386.26       5226.81        89.21 o                         
   6  13   4         26.08        180.36        77.97 o                         
   7  13   4        325.95        438.16        78.44 o                         
   8  13   4       2404.07       2633.14       206.56 o                         
   9  13   4       2078.09       1999.68        89.60 o                         
  10  13   4       4341.05       4890.20       151.01 o                         
  11  13   4         47.93        107.94        91.93 o                         
  12  13   4        158.35        187.24       112.94 o                         
  13  13   4        158.10        263.47       125.67 o                         
   0  14   4      20171.93      19758.12       223.84 o                         
   1  14   4          8.15         57.97        62.23 o                         
   2  14   4       2134.66       1911.94        74.60 o                         
   3  14   4        248.45        313.96        72.05 o                         
   4  14   4       1529.27       1567.78        70.31 o                         
   5  14   4       1982.16       2189.36        95.58 o                         
   6  14   4       1424.88       1501.58        65.43 o                         
   7  14   4         65.18        131.72        79.37 o                         
   8  14   4         46.09          2.46       112.42 o                         
   9  14   4        366.25        312.61       116.42 o                         
  10  14   4       6444.02       6293.57       112.63 o                         
  11  14   4       1301.42       1253.54        95.12 o                         
  12  14   4       1349.79       1118.86       132.62 o                         
  13  14   4        590.79        686.86       170.50 o                         
   1  15   4        144.90        205.92        64.39 o                         
   2  15   4       2350.74       2283.47        80.27 o                         
   3  15   4       1044.40        907.38        76.09 o                         
   4  15   4        226.71        141.65        70.89 o                         
   5  15   4       3406.16       3540.48        76.98 o                         
   6  15   4       2836.24       2915.87        87.28 o                         
   7  15   4       1206.94       1094.16        73.25 o                         
   8  15   4       1202.27       1138.08        94.52 o                         
   9  15   4         66.68        144.22        78.11 o                         
  10  15   4         81.69         84.23        93.31 o                         
  11  15   4         40.25        150.16       138.08 o                         
  12  15   4       1183.02       1008.15        95.35 o                         
   0  16   4      27557.25      26966.17       146.07 o                         
   1  16   4        671.26        728.89        72.86 o                         
   2  16   4       7105.38       6894.38       147.41 o                         
   3  16   4        154.12        262.19        71.99 o                         
   4  16   4         40.05        105.78        67.81 o                         
   5  16   4       1098.01       1057.05        71.53 o                         
   6  16   4         95.61        146.22        71.82 o                         
   7  16   4        113.03        144.40        70.98 o                         
   8  16   4         67.38        164.98        81.56 o                         
   9  16   4       2010.09       2059.04        93.33 o                         
  10  16   4        458.61        502.57        89.24 o                         
  11  16   4         32.21         54.60        78.94 o                         
  12  16   4        623.19        754.86        96.78 o                         
   1  17   4          6.09         54.20        70.93 o                         
   2  17   4       5153.39       5109.15        75.45 o                         
   3  17   4        100.33        173.65        66.90 o                         
   4  17   4        536.71        601.56        70.16 o                         
   5  17   4       5836.36       5761.86       119.53 o                         
   6  17   4       4583.16       4759.50       137.97 o                         
   7  17   4        490.07        487.56        67.12 o                         
   8  17   4       3664.24       3908.87       191.63 o                         
   9  17   4        130.10        105.22        78.65 o                         
  10  17   4         14.35        119.63        96.71 o                         
  11  17   4         20.95        124.96       100.64 o                         
   0  18   4        464.91        569.75        99.78 o                         
   1  18   4         18.86         85.41        65.63 o                         
   2  18   4       6361.51       6533.10        78.06 o                         
   3  18   4          0.76         50.28        66.44 o                         
   4  18   4       8398.91       8603.27       124.56 o                         
   5  18   4        402.22        500.05        97.35 o                         
   6  18   4         19.23        181.04        64.18 o                         
   7  18   4        764.10        737.82        66.62 o                         
   8  18   4        665.90        732.72        73.63 o                         
   9  18   4         22.41        133.15        85.75 o                         
  10  18   4        126.95        123.48        99.05 o                         
  11  18   4         17.51         99.59        82.41 o                         
   1  19   4        220.18        234.35        55.14 o                         
   2  19   4       1281.58       1331.03        61.72 o                         
   3  19   4        218.34        288.93        60.19 o                         
   4  19   4       2071.54       2110.80        73.22 o                         
   5  19   4        478.45        541.31        72.06 o                         
   6  19   4        158.76        178.54        80.22 o                         
   7  19   4          1.75        -63.99        63.82 o                         
   8  19   4        742.12        758.00        71.67 o                         
   9  19   4        493.85        377.02        75.10 o                         
  10  19   4       1474.35       1263.48       120.01 o                         
   0  20   4       3708.78       3581.28        96.42 o                         
   1  20   4       2830.26       2881.00        62.02 o                         
   2  20   4       4973.79       4985.21        82.95 o                         
   3  20   4        747.05        792.91        67.12 o                         
   4  20   4       7297.93       7428.26        81.72 o                         
   5  20   4          6.63        185.16        76.25 o                         
   6  20   4        138.66        227.41       100.43 o                         
   7  20   4         66.30         54.12        69.27 o                         
   8  20   4        469.67        622.06        83.71 o                         
   9  20   4        102.33        168.80       118.57 o                         
   1  21   4        552.34        581.89        63.81 o                         
   2  21   4        101.38        274.01        60.55 o                         
   3  21   4         41.10         39.50        70.45 o                         
   4  21   4       2106.45       2195.63        70.21 o                         
   5  21   4         16.60        -23.17        71.61 o                         
   6  21   4       1852.79       2003.21       132.29 o                         
   7  21   4          0.62          1.62        84.50 o                         
   8  21   4        609.68        527.41        88.48 o                         
   9  21   4        387.98        505.53       202.33 o                         
   0  22   4       3851.95       3784.65        99.00 o                         
   1  22   4        271.77        318.19        71.50 o                         
   2  22   4       1623.53       1667.69       102.68 o                         
   3  22   4          0.07          4.20        69.52 o                         
   4  22   4        156.74        176.36        71.62 o                         
   5  22   4        344.95        381.87        70.09 o                         
   6  22   4       1723.23       1645.88        91.55 o                         
   7  22   4        261.90        210.21        84.46 o                         
   8  22   4       1429.92       1288.35        97.28 o                         
   1  23   4        143.97        216.99        88.15 o                         
   2  23   4        666.95        741.31        88.76 o                         
   3  23   4          0.02          9.42        64.00 o                         
   4  23   4        829.85        990.68       194.11 o                         
   5  23   4        215.58        314.31       131.34 o                         
   6  23   4       1766.85       1658.90        94.15 o                         
   0  24   4       2426.23       2510.99        92.88 o                         
   1  24   4          0.90        155.36        86.68 o                         
   2  24   4        643.77        596.82       138.48 o                         
   3  24   4        282.54        260.35        74.75 o                         
   4  24   4         65.54        151.02        68.36 o                         
   5  24   4          7.15         34.90       127.45 o                         
   1  25   4        165.32        238.09       174.59 o                         
   2  25   4        527.50        434.50        99.95 o                         
   3  25   4        183.30        175.95        68.12 o                         
   1   1   5      48925.32      47471.48      7241.17 o                         
   2   1   5        307.39        331.84       129.54 o                         
   3   1   5        508.13        443.77       136.30 o                         
   4   1   5       3311.33       2903.10       112.46 o                         
   5   1   5        751.61        851.99        93.41 o                         
   6   1   5       5776.39       5194.70       125.43 o                         
   7   1   5       9589.94       9052.21       148.57 o                         
   8   1   5       1252.04       1364.30       144.49 o                         
   9   1   5          5.87          5.76       143.69 o                         
  10   1   5        335.44        454.06       145.40 o                         
  11   1   5        264.47        285.29       144.57 o                         
  12   1   5        101.23         90.17       129.17 o                         
  13   1   5        858.32        854.72        91.41 o                         
  14   1   5        293.98        415.67        90.10 o                         
  15   1   5       1071.29        923.50        82.15 o                         
   0   2   5      44263.68      46901.19       374.25 o                         
   1   2   5        125.43        220.85       136.74 o                         
   2   2   5      25008.69      24731.13       296.05 o                         
   3   2   5       1726.36       1851.18       154.35 o                         
   4   2   5       7459.60       7190.17       140.15 o                         
   5   2   5       1813.40       1612.19       122.02 o                         
   6   2   5        556.31        593.90       108.63 o                         
   7   2   5          5.13         57.76       114.01 o                         
   8   2   5      15821.63      15267.50       465.83 o                         
   9   2   5         48.44         97.38       119.14 o                         
  10   2   5          1.25        -21.33       157.09 o                         
  11   2   5          4.88         58.52       114.65 o                         
  12   2   5       3759.38       3657.47       193.12 o                         
  13   2   5       3322.29       3311.93       119.85 o                         
  14   2   5        939.20        892.73        84.05 o                         
  15   2   5        228.63        247.41        90.83 o                         
   1   3   5          6.56        120.99       122.93 o                         
   2   3   5     188055.84     210302.77      2526.78 o                         
   3   3   5          3.68        -29.23       136.49 o                         
   4   3   5      33917.44      33475.41       633.49 o                         
   5   3   5      12882.99      12752.81       179.21 o                         
   6   3   5      10915.51      10799.55       305.35 o                         
   7   3   5      10871.31      10955.82       263.53 o                         
   8   3   5       9039.08       9194.73       373.93 o                         
   9   3   5       2484.07       2550.01       137.68 o                         
  10   3   5       3803.40       3803.40       172.84 o                         
  11   3   5       2965.60       2995.17       136.10 o                         
  12   3   5         69.72        132.20        95.85 o                         
  13   3   5        234.69        271.35        95.74 o                         
  14   3   5        659.82        736.27        97.99 o                         
  15   3   5        469.55        371.40        67.05 o                         
   0   4   5       9597.98       8816.94       219.34 o                         
   1   4   5        636.74        552.86       123.56 o                         
   2   4   5       4884.21       4300.60       134.10 o                         
   3   4   5       6982.86       6656.96       197.06 o                         
   4   4   5       8271.65       8473.48       191.93 o                         
   5   4   5        327.05        385.38        98.03 o                         
   6   4   5        721.24        744.48        96.85 o                         
   7   4   5       3786.89       4084.99       227.96 o                         
   8   4   5        176.54        158.36        96.94 o                         
   9   4   5         28.81        119.69       202.22 o                         
  10   4   5       1495.26       1646.09       213.72 o                         
  11   4   5       1306.61       1254.19       202.31 o                         
  12   4   5        294.73        341.08        72.25 o                         
  13   4   5        570.85        550.04        73.44 o                         
  14   4   5        599.16        502.54        88.87 o                         
  15   4   5        217.97        188.09        89.60 o                         
   1   5   5        556.81        580.58       120.87 o                         
   2   5   5       1760.86       1802.29       106.31 o                         
   3   5   5         60.92         28.45        99.27 o                         
   4   5   5        337.22        247.57        93.06 o                         
   5   5   5       1965.25       2317.01       141.86 o                         
   6   5   5        592.99        480.81       119.72 o                         
   7   5   5       1313.72       1520.26        93.94 o                         
   8   5   5       2283.71       2387.64       219.24 o                         
   9   5   5      10444.87      11083.52       478.95 o                         
  10   5   5       1197.96       1172.69       120.98 o                         
  11   5   5        149.87        249.80       110.02 o                         
  12   5   5        429.40        561.28        88.67 o                         
  13   5   5       1684.86       1884.37        94.84 o                         
  14   5   5          5.37         32.77        76.54 o                         
  15   5   5        400.99        250.01        71.47 o                         
   0   6   5       7535.86       6181.20       178.29 o                         
   1   6   5       1999.48       1744.44       102.40 o                         
   2   6   5        647.53        352.46        90.71 o                         
   3   6   5         15.58         14.24        87.90 o                         
   4   6   5      17754.29      16683.63       314.54 o                         
   5   6   5      17424.71      17008.04       534.52 o                         
   6   6   5       1984.74       1954.67       119.69 o                         
   7   6   5        600.54        580.50        96.25 o                         
   8   6   5       1054.55       1006.74       141.29 o                         
   9   6   5       3657.59       3585.83       131.80 o                         
  10   6   5       1196.42       1282.48       103.24 o                         
  11   6   5       1723.07       1733.17       127.48 o                         
  12   6   5       1044.28        982.20        82.45 o                         
  13   6   5          2.33        -17.12        79.75 o                         
  14   6   5        112.03        157.09        77.73 o                         
  15   6   5         11.42        -11.97        88.69 o                         
   1   7   5      11476.27      11537.94       126.23 o                         
   2   7   5       2880.97       2809.04       120.01 o                         
   3   7   5       3614.36       3796.71       137.82 o                         
   4   7   5       1239.65       1423.21        96.42 o                         
   5   7   5        651.09        495.86        91.38 o                         
   6   7   5          7.50         43.85        91.21 o                         
   7   7   5        883.86        848.19        89.47 o                         
   8   7   5       1884.50       2046.52       121.10 o                         
   9   7   5         16.03        147.06       173.09 o                         
  10   7   5        401.94        400.57       134.82 o                         
  11   7   5        494.76        504.39        94.47 o                         
  12   7   5        535.92        589.65        80.16 o                         
  13   7   5         72.50        215.60       122.47 o                         
  14   7   5        119.84         69.66        87.66 o                         
  15   7   5        783.12        576.57        76.05 o                         
   0   8   5      21987.60      20978.70       551.28 o                         
   1   8   5       4661.86       4811.57       153.04 o                         
   2   8   5       9584.13       9856.96       108.58 o                         
   3   8   5       1999.96       2179.31        82.14 o                         
   4   8   5         83.20        208.25        87.95 o                         
   5   8   5       7744.48       8517.87       130.46 o                         
   6   8   5        160.08        207.87       114.74 o                         
   7   8   5       4263.82       4226.83        91.20 o                         
   8   8   5          3.39         64.52       113.54 o                         
   9   8   5       1832.62       1815.47        90.70 o                         
  10   8   5       3842.28       3997.86       108.81 o                         
  11   8   5          3.59         49.84        90.69 o                         
  12   8   5        218.82        260.21        90.61 o                         
  13   8   5        168.97        165.35       108.69 o                         
  14   8   5        194.71        180.30        83.42 o                         
  15   8   5        112.91        165.18        94.09 o                         
   1   9   5      44741.83      47461.80       213.95 o                         
   2   9   5       6889.83       7612.66       258.20 o                         
   3   9   5       3170.74       3196.26        96.65 o                         
   4   9   5        862.68        910.09        96.01 o                         
   5   9   5        325.20        305.81        84.65 o                         
   6   9   5       1878.90       2030.63       106.40 o                         
   7   9   5       2358.77       2370.20        86.08 o                         
   8   9   5        690.75        784.41        93.59 o                         
   9   9   5         46.14         79.65        86.69 o                         
  10   9   5         31.72        139.36        98.01 o                         
  11   9   5        989.02        915.82        91.74 o                         
  12   9   5          1.16         97.89       101.70 o                         
  13   9   5         60.33        130.36        92.84 o                         
  14   9   5       1090.87        954.16        99.02 o                         
   0  10   5       2065.24       1691.89       100.84 o                         
   1  10   5      32273.39      33521.50       371.65 o                         
   2  10   5      22955.50      24850.51       248.73 o                         
   3  10   5       1093.85       1227.20        82.30 o                         
   4  10   5       6040.45       5941.34        96.81 o                         
   5  10   5        776.99        766.67        79.25 o                         
   6  10   5       1430.43       1460.02        81.27 o                         
   7  10   5       2488.48       2603.86        87.55 o                         
   8  10   5        168.59         68.74        88.27 o                         
   9  10   5       4509.53       4926.10       101.17 o                         
  10  10   5       4534.39       4541.44       202.13 o                         
  11  10   5       1221.32       1237.97       106.92 o                         
  12  10   5        437.83        428.45       107.35 o                         
  13  10   5       1994.86       1993.39        99.27 o                         
  14  10   5         30.53        116.47       116.27 o                         
   1  11   5        733.70        807.60        68.32 o                         
   2  11   5       2778.30       3244.59        75.46 o                         
   3  11   5       1333.92       1470.14        67.66 o                         
   4  11   5          7.60         65.76        74.02 o                         
   5  11   5          1.24         74.30        72.03 o                         
   6  11   5       2166.90       2137.14        68.96 o                         
   7  11   5        686.94        748.21        78.95 o                         
   8  11   5         90.03        228.48       116.71 o                         
   9  11   5        996.36       1164.24       100.44 o                         
  10  11   5          5.91          6.28        88.76 o                         
  11  11   5        959.81       1116.49        96.58 o                         
  12  11   5        656.56        822.96       141.11 o                         
  13  11   5        138.69         36.53       137.36 o                         
  14  11   5        213.48        102.75       102.14 o                         
   0  12   5        894.53        953.96       119.66 o                         
   1  12   5        736.89        771.14        65.01 o                         
   2  12   5        107.91        171.67        74.15 o                         
   3  12   5        103.79        151.74        70.55 o                         
   4  12   5       1880.70       2009.24        78.06 o                         
   5  12   5         23.36         47.22        71.39 o                         
   6  12   5         58.71         34.98        72.24 o                         
   7  12   5       1223.11       1244.72        84.43 o                         
   8  12   5        100.93        129.69       100.03 o                         
   9  12   5        832.31       1021.87       138.83 o                         
  10  12   5          0.45         39.56       119.54 o                         
  11  12   5        561.58        637.81        89.10 o                         
  12  12   5        312.96        208.38       105.77 o                         
  13  12   5         32.32        274.92       108.54 o                         
  14  12   5        737.44        746.41       230.36 o                         
   1  13   5        187.84        286.67        59.99 o                         
   2  13   5        868.53        844.45        68.83 o                         
   3  13   5       3736.42       3544.14        73.83 o                         
   4  13   5        321.44        364.95        72.74 o                         
   5  13   5        414.20        443.39        78.00 o                         
   6  13   5        809.13        738.17        68.57 o                         
   7  13   5        707.32        736.50        65.72 o                         
   8  13   5       2326.92       2455.40        92.81 o                         
   9  13   5         78.64        198.35        89.79 o                         
  10  13   5       5238.34       5063.42       209.93 o                         
  11  13   5       1870.04       2034.31        98.07 o                         
  12  13   5        128.17        177.86        81.41 o                         
  13  13   5         21.10         58.17       108.17 o                         
   0  14   5        266.19        213.09        88.67 o                         
   1  14   5        239.63        211.06        71.35 o                         
   2  14   5       3183.01       2977.01        90.18 o                         
   3  14   5       1211.68       1142.28        74.29 o                         
   4  14   5       3275.15       3114.50        70.60 o                         
   5  14   5         53.39         57.66        67.38 o                         
   6  14   5       1082.79       1133.96        74.03 o                         
   7  14   5        375.21        379.06        88.74 o                         
   8  14   5       2137.25       2298.41        87.16 o                         
   9  14   5       2681.78       2664.24        99.89 o                         
  10  14   5        790.79        770.89        90.14 o                         
  11  14   5        517.09        505.70        81.85 o                         
  12  14   5        961.10        838.70       111.83 o                         
  13  14   5        498.33        396.02        87.28 o                         
   1  15   5        753.18        775.07        64.17 o                         
   2  15   5       1538.63       1645.04        64.13 o                         
   3  15   5       1582.02       1566.70        78.96 o                         
   4  15   5        386.43        434.68        64.86 o                         
   5  15   5       2137.05       2080.43        81.30 o                         
   6  15   5        608.83        594.89        71.58 o                         
   7  15   5        833.72        854.69        74.66 o                         
   8  15   5        471.78        405.70        93.22 o                         
   9  15   5        144.59        194.99       126.56 o                         
  10  15   5       2292.20       2265.43        94.45 o                         
  11  15   5          1.02         52.34        75.85 o                         
  12  15   5        227.62        233.02        89.16 o                         
   0  16   5       1991.30       1950.41       106.32 o                         
   1  16   5        327.29        366.84        70.22 o                         
   2  16   5        488.85        544.37        72.52 o                         
   3  16   5          0.05         75.22        76.56 o                         
   4  16   5        680.03        691.29        65.14 o                         
   5  16   5       3498.09       3346.47        79.30 o                         
   6  16   5         73.89        111.21        77.31 o                         
   7  16   5       1198.20       1207.04        70.00 o                         
   8  16   5         77.37        174.01        75.10 o                         
   9  16   5        126.46        160.16        99.26 o                         
  10  16   5         27.90         71.60        75.83 o                         
  11  16   5        906.61        761.73       121.92 o                         
  12  16   5        172.78        257.30        78.76 o                         
   1  17   5        328.66        278.00        57.35 o                         
   2  17   5       4909.51       4908.47        72.79 o                         
   3  17   5       1262.89       1250.27        77.80 o                         
   4  17   5        527.60        509.23        61.48 o                         
   5  17   5          6.61        -16.36        65.56 o                         
   6  17   5       6036.82       5914.62        85.81 o                         
   7  17   5       4228.79       4424.76        82.01 o                         
   8  17   5          2.29         59.93        65.06 o                         
   9  17   5         75.28        261.33       303.33 o                         
  10  17   5       1874.23       1885.72       190.00 o                         
  11  17   5        148.88        -14.47       122.77 o                         
   0  18   5       4727.92       4317.79       117.49 o                         
   1  18   5        517.76        566.10        59.70 o                         
   2  18   5        590.76        571.30        61.24 o                         
   3  18   5        218.67        279.43        66.49 o                         
   4  18   5         13.07        124.04        61.06 o                         
   5  18   5       1028.09       1116.69        58.56 o                         
   6  18   5          0.92        123.65        77.13 o                         
   7  18   5       1509.99       1416.07        67.23 o                         
   8  18   5       1143.69       1186.55        68.25 o                         
   9  18   5        257.51        185.93        97.42 o                         
  10  18   5        147.68         19.11        78.45 o                         
  11  18   5         79.04        251.79        99.32 o                         
   1  19   5       1032.87        966.56        70.15 o                         
   2  19   5          1.04        102.97        59.71 o                         
   3  19   5       1699.49       1749.75        83.85 o                         
   4  19   5        679.61        741.22        89.77 o                         
   5  19   5        173.36        217.39        58.44 o                         
   6  19   5        773.95        741.08        63.89 o                         
   7  19   5          1.39         86.07        79.78 o                         
   8  19   5        212.15        215.46        65.66 o                         
   9  19   5         26.59        142.11       124.02 o                         
  10  19   5         48.57        -54.52       121.82 o                         
   0  20   5        119.04        155.14        79.73 o                         
   1  20   5        310.81        319.79        63.12 o                         
   2  20   5        427.30        378.76        53.48 o                         
   3  20   5       1899.36       1802.75        77.74 o                         
   4  20   5       1198.18       1306.23        73.37 o                         
   5  20   5        158.14        213.17        61.31 o                         
   6  20   5        124.74         68.92        82.37 o                         
   7  20   5        893.63        816.09        62.68 o                         
   8  20   5          2.27         24.15        63.27 o                         
   9  20   5         80.75        144.02        96.80 o                         
   1  21   5        269.83        347.97        55.78 o                         
   2  21   5        465.18        514.20        55.66 o                         
   3  21   5         10.98         52.76        52.14 o                         
   4  21   5        149.39        216.84        77.18 o                         
   5  21   5        181.61        238.99        79.09 o                         
   6  21   5         35.87         -5.31        69.68 o                         
   7  21   5       3013.65       2782.36       101.50 o                         
   8  21   5        863.89        748.73        67.97 o                         
   0  22   5       1123.60       1318.30       332.84 o                         
   1  22   5         95.37        185.79        73.09 o                         
   2  22   5        219.50        379.48        55.40 o                         
   3  22   5        146.14        254.95        70.53 o                         
   4  22   5       1451.83       1389.38        71.86 o                         
   5  22   5       1050.15       1075.78        70.83 o                         
   6  22   5        267.38        324.67        69.83 o                         
   7  22   5        124.99        196.38        63.18 o                         
   1  23   5        392.13        423.45        52.44 o                         
   2  23   5        133.47         71.66        54.40 o                         
   3  23   5        767.64        795.16        65.26 o                         
   4  23   5        243.60        295.99        76.79 o                         
   5  23   5       1057.98        946.43        67.98 o                         
   6  23   5        459.83        389.03        69.65 o                         
   0  24   5        113.05        263.47       169.73 o                         
   1  24   5         37.61         47.67        72.45 o                         
   2  24   5         20.95         56.65        61.23 o                         
   3  24   5        170.37         60.89        88.59 o                         
   4  24   5        154.79        214.33        59.16 o                         
   5  24   5        542.39        435.65        76.10 o                         
   1  25   5       1691.74       1767.74        82.74 o                         
   2  25   5       1007.38       1043.01       244.20 o                         
   0   0   6      30476.93      31664.89       394.19 o                         
   1   0   6      12521.53      12519.82       217.05 o                         
   2   0   6      25169.80      26029.67       402.11 o                         
   3   0   6         36.63         39.10       158.13 o                         
   4   0   6      10009.98       9715.18       247.67 o                         
   5   0   6     114331.09     112898.41      2298.35 o                         
   6   0   6          5.06         90.94       127.38 o                         
   7   0   6      32863.59      31160.69       679.74 o                         
   8   0   6        666.60        870.75       198.73 o                         
   9   0   6        106.56        127.91       143.59 o                         
  10   0   6        332.16        456.96       145.47 o                         
  11   0   6       2980.15       3015.83       222.61 o                         
  12   0   6        108.17        -34.92       184.30 o                         
  13   0   6      11638.88      12261.25       258.39 o                         
  14   0   6        318.66        499.76       125.77 o                         
  15   0   6         19.74        -93.93       121.64 o                         
   1   1   6      16794.47      16509.28       191.41 o                         
   2   1   6       1346.60       1151.63       132.62 o                         
   3   1   6       5991.39       5643.97       140.99 o                         
   4   1   6       2377.68       2159.61       105.54 o                         
   5   1   6       2138.63       1954.61        97.85 o                         
   6   1   6       2880.73       2844.11       108.60 o                         
   7   1   6      12607.29      12324.80       147.38 o                         
   8   1   6        255.46        207.08       113.93 o                         
   9   1   6        198.74        269.06       145.61 o                         
  10   1   6       6039.32       6067.01       167.64 o                         
  11   1   6       7076.90       7091.97       151.69 o                         
  12   1   6          2.26         -4.02       129.25 o                         
  13   1   6       2273.18       2154.48       137.61 o                         
  14   1   6        846.93        861.54        80.24 o                         
  15   1   6        304.34        214.74        72.45 o                         
   0   2   6       2178.53       1962.38       201.94 o                         
   1   2   6        917.17       1017.04       129.98 o                         
   2   2   6        220.96        258.67       139.03 o                         
   3   2   6       6014.43       5785.58       133.99 o                         
   4   2   6       6559.54       6200.88       164.32 o                         
   5   2   6       9472.95       9129.64       168.43 o                         
   6   2   6       5358.18       5378.76       116.15 o                         
   7   2   6       3640.50       3437.87       136.80 o                         
   8   2   6        118.83        147.43        89.76 o                         
   9   2   6       1703.74       1675.34       163.36 o                         
  10   2   6       2167.54       2299.56       152.75 o                         
  11   2   6       2295.34       2512.85       151.63 o                         
  12   2   6       1748.79       1907.31       122.25 o                         
  13   2   6         49.39         85.08       107.54 o                         
  14   2   6       1334.36       1364.06        98.04 o                         
  15   2   6         26.37         82.73        78.86 o                         
   1   3   6       1275.12       1208.94       132.85 o                         
   2   3   6         81.11         95.44       126.17 o                         
   3   3   6      20284.63      19308.70       480.49 o                         
   4   3   6       4241.85       4237.05       161.76 o                         
   5   3   6       5032.30       4466.38       154.70 o                         
   6   3   6       2458.42       2226.33       295.46 o                         
   7   3   6        414.78        378.46        96.79 o                         
   8   3   6       1252.12       1357.04       126.08 o                         
   9   3   6       3759.14       3742.27       287.98 o                         
  10   3   6        273.04        368.80       152.48 o                         
  11   3   6        446.60        441.53       122.85 o                         
  12   3   6       2598.93       2560.96       158.36 o                         
  13   3   6       1041.81       1228.73       116.46 o                         
  14   3   6        144.73        238.26        89.75 o                         
  15   3   6       3013.74       3145.88        88.05 o                         
   0   4   6        339.91        223.36       151.66 o                         
   1   4   6        526.81        353.90       103.80 o                         
   2   4   6       9190.21       9858.58       262.46 o                         
   3   4   6       4555.14       3690.71       137.05 o                         
   4   4   6       2635.09       2646.67       105.65 o                         
   5   4   6      15091.61      14698.59       253.58 o                         
   6   4   6        766.60        830.08       101.17 o                         
   7   4   6        568.10        326.85        85.96 o                         
   8   4   6       1227.03       1412.99       102.18 o                         
   9   4   6      11706.59      11611.62       162.45 o                         
  10   4   6        160.44         85.15       204.66 o                         
  11   4   6        201.98        225.81        97.61 o                         
  12   4   6        346.38        312.17       122.11 o                         
  13   4   6         26.94        124.29        99.66 o                         
  14   4   6         16.98         48.19        99.21 o                         
  15   4   6        218.78        318.81       121.18 o                         
   1   5   6         30.31          2.13       118.88 o                         
   2   5   6       3150.46       3129.80       113.99 o                         
   3   5   6      83623.34      86351.91      1520.65 o                         
   4   5   6        433.26        421.25        97.59 o                         
   5   5   6      39364.16      39337.08       728.93 o                         
   6   5   6        420.80        552.92       100.03 o                         
   7   5   6        413.05        426.74        89.94 o                         
   8   5   6         34.05         52.59        97.97 o                         
   9   5   6        139.04        124.19       137.73 o                         
  10   5   6       1127.03       1270.17       143.30 o                         
  11   5   6         40.28        154.68       128.27 o                         
  12   5   6        308.26        329.87        91.44 o                         
  13   5   6        595.83        711.41        90.84 o                         
  14   5   6        730.41        648.08        89.81 o                         
  15   5   6       1479.21       1588.21       119.30 o                         
   0   6   6       3448.55       3576.90       186.58 o                         
   1   6   6         12.79         66.45       111.49 o                         
   2   6   6          2.92          5.51        99.72 o                         
   3   6   6        156.96        250.77       103.65 o                         
   4   6   6      10574.33      11146.40       339.69 o                         
   5   6   6       3253.44       2760.54       107.45 o                         
   6   6   6       2814.99       2855.99       175.15 o                         
   7   6   6      23233.77      23604.64       707.79 o                         
   8   6   6        350.02        323.61        99.89 o                         
   9   6   6        104.35         51.32       117.65 o                         
  10   6   6       3917.53       3825.19       127.12 o                         
  11   6   6         20.75        -26.70       133.34 o                         
  12   6   6        162.60        184.44        98.62 o                         
  13   6   6       2290.50       2306.85       107.53 o                         
  14   6   6        483.28        511.77        89.52 o                         
  15   6   6        265.25        259.25        78.94 o                         
   1   7   6      59023.16      58103.55       630.51 o                         
   2   7   6        351.62        436.78        89.44 o                         
   3   7   6       3037.99       2990.15        96.39 o                         
   4   7   6       2151.15       2562.82        86.22 o                         
   5   7   6      13667.59      14145.58       434.41 o                         
   6   7   6        548.71        762.11       101.32 o                         
   7   7   6       7844.65       7736.10       297.18 o                         
   8   7   6         68.88         28.51        90.14 o                         
   9   7   6        142.90        230.08       137.68 o                         
  10   7   6      11873.71      12407.00       677.69 o                         
  11   7   6       5199.95       5355.76       199.97 o                         
  12   7   6       2128.76       2111.62        93.92 o                         
  13   7   6         44.90        116.57        78.33 o                         
  14   7   6       1197.35       1226.95        90.46 o                         
  15   7   6        432.00        287.47        79.72 o                         
   0   8   6       4466.37       4072.23       126.51 o                         
   1   8   6      49183.80      51139.18       684.24 o                         
   2   8   6        114.57        263.12        90.90 o                         
   3   8   6       1669.75       1754.58       109.07 o                         
   4   8   6       8530.33       8707.54       175.35 o                         
   5   8   6      25284.85      23412.49       204.16 o                         
   6   8   6       4488.80       4542.05       121.65 o                         
   7   8   6      10787.35      10344.12       195.16 o                         
   8   8   6        729.49        797.42       100.22 o                         
   9   8   6          1.62        126.66       139.20 o                         
  10   8   6        646.73        683.10       116.31 o                         
  11   8   6        969.76        998.80        82.65 o                         
  12   8   6        290.71        283.08       102.77 o                         
  13   8   6       1978.69       2071.97        95.61 o                         
  14   8   6        285.33        226.10       101.19 o                         
  15   8   6          0.14        122.58        80.76 o                         
   1   9   6      21829.40      20642.42       127.63 o                         
   2   9   6      12534.51      13231.68       176.29 o                         
   3   9   6       4109.88       3865.57        89.44 o                         
   4   9   6       4696.20       4743.46        91.74 o                         
   5   9   6         96.50        -22.98        86.00 o                         
   6   9   6         25.09          8.65        80.68 o                         
   7   9   6        548.33        757.58       113.78 o                         
   8   9   6       3257.02       3235.43       106.03 o                         
   9   9   6        472.01        412.50       115.10 o                         
  10   9   6        875.98       1018.14       109.56 o                         
  11   9   6       2104.71       2203.67        91.22 o                         
  12   9   6         55.48         45.04        86.92 o                         
  13   9   6        503.00        809.14       131.09 o                         
  14   9   6       1452.84       1235.19       107.13 o                         
   0  10   6       7480.40       7870.90       129.79 o                         
   1  10   6       4351.35       4170.89       111.97 o                         
   2  10   6       3876.93       3786.08        88.59 o                         
   3  10   6         66.49        158.06        74.03 o                         
   4  10   6        441.05        515.65        76.43 o                         
   5  10   6        102.23        170.46        80.81 o                         
   6  10   6        353.04        392.88        84.73 o                         
   7  10   6       4312.15       4389.88       189.51 o                         
   8  10   6         57.73         45.68        97.21 o                         
   9  10   6      10880.67      11136.28       136.55 o                         
  10  10   6        858.40       1010.49       107.12 o                         
  11  10   6         46.07        158.42        84.57 o                         
  12  10   6        240.32        316.29        87.10 o                         
  13  10   6          0.24          3.50        86.81 o                         
  14  10   6       1217.18        870.15        85.71 o                         
   1  11   6       2095.17       1950.14        70.72 o                         
   2  11   6       2053.79       2134.52        82.25 o                         
   3  11   6      34148.89      34366.51       370.62 o                         
   4  11   6        423.60        452.86        69.06 o                         
   5  11   6        358.40        274.18        71.14 o                         
   6  11   6        947.47        975.31        80.20 o                         
   7  11   6        409.40        592.37        92.45 o                         
   8  11   6       4876.53       5084.35       104.97 o                         
   9  11   6        352.07        420.74       105.77 o                         
  10  11   6        139.14         26.42        90.99 o                         
  11  11   6         21.38         92.20        79.79 o                         
  12  11   6       1223.40       1179.03        93.64 o                         
  13  11   6       2016.46       1984.64       117.09 o                         
  14  11   6        195.21        176.43        80.79 o                         
   0  12   6        783.44        819.97        97.44 o                         
   1  12   6        482.69        374.53        67.82 o                         
   2  12   6        275.81        384.43        74.35 o                         
   3  12   6       7427.20       7151.57       140.32 o                         
   4  12   6        902.09        955.63        67.88 o                         
   5  12   6         82.57        180.66        82.27 o                         
   6  12   6       1646.47       1691.07        75.58 o                         
   7  12   6        668.16        605.78       123.44 o                         
   8  12   6        594.95        574.03        81.01 o                         
   9  12   6       9774.09      10109.92       117.02 o                         
  10  12   6        222.36        389.99        89.59 o                         
  11  12   6       3772.44       3694.87        99.47 o                         
  12  12   6        842.66        895.86        90.58 o                         
  13  12   6        227.19        -67.93        99.64 o                         
   1  13   6        618.48        549.60        72.38 o                         
   2  13   6         46.63        168.03        67.85 o                         
   3  13   6       1914.92       1781.41        73.06 o                         
   4  13   6          7.94         44.81        67.28 o                         
   5  13   6       3148.10       2954.98       130.57 o                         
   6  13   6          0.58        -16.91        81.43 o                         
   7  13   6       1014.65       1175.24        70.44 o                         
   8  13   6        193.71        163.94        95.52 o                         
   9  13   6       2676.54       2732.28        87.96 o                         
  10  13   6       2407.94       2425.91        87.35 o                         
  11  13   6        969.63        878.84        80.41 o                         
  12  13   6         18.86         86.44        88.59 o                         
  13  13   6        927.18        769.19        94.11 o                         
   0  14   6       1947.73       1832.98       125.85 o                         
   1  14   6        254.28        197.85        71.13 o                         
   2  14   6        189.78        212.85        64.51 o                         
   3  14   6        589.39        460.18        73.64 o                         
   4  14   6        683.34        788.66        73.11 o                         
   5  14   6       3666.04       3746.01        86.25 o                         
   6  14   6       4341.91       4428.17        91.75 o                         
   7  14   6       2504.21       2726.20        98.55 o                         
   8  14   6         21.04         70.16        92.99 o                         
   9  14   6       2188.94       2300.04        86.83 o                         
  10  14   6         13.22        114.05        85.50 o                         
  11  14   6       3560.44       3694.84        97.94 o                         
  12  14   6         12.46         74.48        75.57 o                         
  13  14   6        997.18        822.48       153.49 o                         
   1  15   6       4294.28       4107.57        66.64 o                         
   2  15   6        351.95        460.19        63.77 o                         
   3  15   6       1719.23       1672.30        72.22 o                         
   4  15   6         25.62         23.05        67.81 o                         
   5  15   6        732.59        798.66        67.69 o                         
   6  15   6        145.10        186.26        70.04 o                         
   7  15   6        566.45        677.12        72.02 o                         
   8  15   6         18.07        100.77       129.10 o                         
   9  15   6        413.45        587.78       111.77 o                         
  10  15   6       3903.78       3651.36        97.97 o                         
  11  15   6       1661.66       1671.40        92.37 o                         
  12  15   6        220.30        139.66        77.91 o                         
   0  16   6       1316.35       1427.62        90.53 o                         
   1  16   6        908.42        937.94        66.00 o                         
   2  16   6        605.00        667.64        72.08 o                         
   3  16   6       1018.44       1041.62        82.72 o                         
   4  16   6        103.20        122.70        63.84 o                         
   5  16   6      10363.05      10522.77        78.09 o                         
   6  16   6         91.54         74.83        67.39 o                         
   7  16   6       8147.54       8365.18        80.67 o                         
   8  16   6          0.11         41.05        86.88 o                         
   9  16   6        978.16        916.23       144.56 o                         
  10  16   6        387.86        526.16       161.78 o                         
  11  16   6       1409.24       1066.95        81.81 o                         
  12  16   6        178.92        204.37       134.05 o                         
   1  17   6       1645.22       1700.47        65.32 o                         
   2  17   6        136.34        225.04        62.27 o                         
   3  17   6       2219.25       2102.23        68.55 o                         
   4  17   6        194.50        265.56        66.72 o                         
   5  17   6       4653.34       4697.18        79.80 o                         
   6  17   6        110.49         70.52        68.60 o                         
   7  17   6         73.10         66.27        77.18 o                         
   8  17   6        368.72        452.97        67.09 o                         
   9  17   6        170.65        201.81       102.51 o                         
  10  17   6         45.71         76.61        86.19 o                         
  11  17   6          1.15         15.22        86.57 o                         
   0  18   6       2878.10       2853.82        91.93 o                         
   1  18   6        662.30        725.56        68.24 o                         
   2  18   6         12.36        180.76        72.48 o                         
   3  18   6       2160.25       2165.51        57.52 o                         
   4  18   6        207.63        143.30        54.75 o                         
   5  18   6       1508.55       1535.03        65.95 o                         
   6  18   6        839.53        697.01        68.12 o                         
   7  18   6       2075.16       2183.89        75.64 o                         
   8  18   6        468.69        539.85        72.80 o                         
   9  18   6        489.83        762.06       152.10 o                         
  10  18   6         59.34        205.68       110.98 o                         
  11  18   6        811.86        664.67       188.81 o                         
   1  19   6       2982.34       2742.10        61.92 o                         
   2  19   6         71.03        234.61        59.23 o                         
   3  19   6       4425.06       4250.73        66.87 o                         
   4  19   6        487.44        445.92        56.28 o                         
   5  19   6       7181.65       7233.07       131.22 o                         
   6  19   6          9.09         76.59        70.36 o                         
   7  19   6       1992.01       1968.77        71.80 o                         
   8  19   6        314.31        262.98        61.06 o                         
   9  19   6       1431.39       1101.14        91.44 o                         
  10  19   6         20.44        -56.23        74.10 o                         
   0  20   6         26.10         86.89        75.70 o                         
   1  20   6       2621.38       2601.85        67.03 o                         
   2  20   6         83.28        175.07        66.64 o                         
   3  20   6       2147.51       2333.52        70.47 o                         
   4  20   6          7.69        -17.40        72.13 o                         
   5  20   6        153.64        196.58        55.04 o                         
   6  20   6         68.88        149.71        69.52 o                         
   7  20   6        980.20       1037.52        65.67 o                         
   8  20   6         52.23         82.77        56.82 o                         
   9  20   6       1737.44       1531.24        91.62 o                         
   1  21   6        942.85        942.40        60.33 o                         
   2  21   6        417.82        543.76        87.37 o                         
   3  21   6       2767.41       2931.53        90.85 o                         
   4  21   6        855.61        818.58        68.83 o                         
   5  21   6       1126.96       1041.82        62.75 o                         
   6  21   6        115.44        220.78        75.41 o                         
   7  21   6         15.32         -2.83        60.02 o                         
   8  21   6         68.68        169.83        62.75 o                         
   0  22   6        371.99        488.15       104.05 o                         
   1  22   6       1159.46       1058.86        60.90 o                         
   2  22   6        104.56        219.58        57.42 o                         
   3  22   6         26.45        -55.57        57.73 o                         
   4  22   6       1284.53       1176.72        79.54 o                         
   5  22   6       3105.90       3140.70        70.71 o                         
   6  22   6        857.78        798.46       107.02 o                         
   7  22   6       2953.29       2890.87       179.59 o                         
   1  23   6       3389.70       3267.95        75.55 o                         
   2  23   6         27.45        113.98        93.24 o                         
   3  23   6          5.98         71.40        81.47 o                         
   4  23   6         14.23        -83.16        69.05 o                         
   5  23   6         30.45        114.99        59.18 o                         
   6  23   6         75.49        140.54        95.93 o                         
   0  24   6        167.28        159.65       115.58 o                         
   1  24   6         11.54         30.22        58.11 o                         
   2  24   6          2.17         34.39        68.44 o                         
   3  24   6          2.94         71.14        63.63 o                         
   4  24   6          8.04        -28.84        69.24 o                         
   1  25   6        321.47        247.54        61.27 o                         
   2  25   6         24.07        113.47        91.82 o                         
   1   1   7       3838.28       3323.90       126.71 o                         
   2   1   7        182.34        253.37       132.96 o                         
   3   1   7       3053.23       3224.45       111.78 o                         
   4   1   7         45.73        106.30        99.96 o                         
   5   1   7        906.49        849.08        98.32 o                         
   6   1   7       8401.17       7664.58       201.03 o                         
   7   1   7         90.94         46.61        80.97 o                         
   8   1   7       1074.04       1144.22       116.30 o                         
   9   1   7        166.95        206.38       148.96 o                         
  10   1   7       1460.91       1552.27       149.75 o                         
  11   1   7        882.12       1022.94       141.10 o                         
  12   1   7         45.23         54.65       104.54 o                         
  13   1   7         64.25         62.41       129.87 o                         
  14   1   7       1124.89       1122.51       144.48 o                         
  15   1   7         42.24         37.93        69.97 o                         
   0   2   7       6028.52       5544.20       190.98 o                         
   1   2   7       1575.86       1266.30       135.44 o                         
   2   2   7         17.21         11.89       106.40 o                         
   3   2   7      31067.02      30208.08       415.57 o                         
   4   2   7         85.33         87.16       102.87 o                         
   5   2   7       6837.15       6293.30       168.11 o                         
   6   2   7        445.08        589.83        90.27 o                         
   7   2   7       6267.51       6301.31       171.22 o                         
   8   2   7       3694.45       3606.35       113.50 o                         
   9   2   7       3968.91       4098.75       137.85 o                         
  10   2   7         91.03        171.96       123.98 o                         
  11   2   7        954.99        988.81       149.82 o                         
  12   2   7       1999.12       1963.09       122.65 o                         
  13   2   7       4889.39       5071.57       199.15 o                         
  14   2   7         78.96        207.93       110.35 o                         
  15   2   7          8.98         29.67        91.90 o                         
   1   3   7         37.04         10.56       106.58 o                         
   2   3   7      19259.56      19118.62       182.80 o                         
   3   3   7       2141.69       1866.39       115.30 o                         
   4   3   7       2425.21       2478.30       122.68 o                         
   5   3   7        647.23        743.33        99.71 o                         
   6   3   7       5383.85       5370.17       137.90 o                         
   7   3   7         30.04         19.96        91.02 o                         
   8   3   7       1303.83       1218.20       120.52 o                         
   9   3   7       1012.15       1083.48       156.61 o                         
  10   3   7        715.95        742.22       156.83 o                         
  11   3   7         41.28        100.95       117.34 o                         
  12   3   7        179.80        222.48       146.36 o                         
  13   3   7        196.59        401.28       173.47 o                         
  14   3   7        190.73        127.61       102.04 o                         
  15   3   7        269.89        237.28        78.47 o                         
   0   4   7         85.68        218.62       132.34 o                         
   1   4   7       2408.99       2317.94       113.03 o                         
   2   4   7      43811.88      43437.69       797.95 o                         
   3   4   7         66.13         57.96       119.42 o                         
   4   4   7       1748.09       1748.04       105.06 o                         
   5   4   7       3511.68       3336.46        97.39 o                         
   6   4   7      10131.15      10234.77       136.58 o                         
   7   4   7       4293.11       4726.14       238.25 o                         
   8   4   7        467.71        527.15       149.25 o                         
   9   4   7          7.07        -49.94       129.77 o                         
  10   4   7         64.29        -21.37       110.24 o                         
  11   4   7         29.45         57.54       126.69 o                         
  12   4   7        460.82        548.62        98.63 o                         
  13   4   7         89.92        107.26       120.32 o                         
  14   4   7       1473.16       1349.32        91.25 o                         
  15   4   7         43.03         76.45        86.29 o                         
   1   5   7       9525.21       8983.63       133.61 o                         
   2   5   7       8899.41       8948.58       138.73 o                         
   3   5   7      11225.14      10394.16       180.93 o                         
   4   5   7      12479.05      12641.67       355.13 o                         
   5   5   7       2046.95       1906.10        84.54 o                         
   6   5   7       9694.95      10087.13       239.44 o                         
   7   5   7       6271.99       6248.01       265.01 o                         
   8   5   7        777.94       1088.07       116.04 o                         
   9   5   7       2830.76       3107.83       123.22 o                         
  10   5   7        494.85        494.46       138.52 o                         
  11   5   7       1466.85       1340.06       134.97 o                         
  12   5   7        134.27         69.04       119.94 o                         
  13   5   7        350.62        375.43       100.83 o                         
  14   5   7        288.08        248.69       103.77 o                         
  15   5   7       1788.24       1732.24       112.27 o                         
   0   6   7       5486.55       5784.49       158.13 o                         
   1   6   7       6223.05       6430.78       127.94 o                         
   2   6   7       1273.24       1189.59       110.70 o                         
   3   6   7         11.78         78.85        79.80 o                         
   4   6   7       2589.74       2266.96       113.15 o                         
   5   6   7       8212.80       8346.16       129.14 o                         
   6   6   7       1905.93       2089.83       100.30 o                         
   7   6   7       2280.58       2400.64       109.88 o                         
   8   6   7       5826.52       6118.96       245.94 o                         
   9   6   7        935.04        966.50        89.26 o                         
  10   6   7       2399.15       2508.65       292.18 o                         
  11   6   7         40.34        -18.37       106.26 o                         
  12   6   7          1.39         97.30        89.20 o                         
  13   6   7       1170.86       1209.73       140.87 o                         
  14   6   7       1922.61       2003.55       106.20 o                         
  15   6   7          5.10         28.32        96.53 o                         
   1   7   7       3747.03       3613.51       100.72 o                         
   2   7   7      16136.50      16185.17       113.57 o                         
   3   7   7      60461.02      64305.11      1328.36 o                         
   4   7   7        924.85       1037.35        80.64 o                         
   5   7   7       1872.99       2267.59       148.55 o                         
   6   7   7       2606.19       2561.82       118.16 o                         
   7   7   7         95.61        140.50       113.59 o                         
   8   7   7        117.21        176.20        96.44 o                         
   9   7   7        468.72        640.53        90.34 o                         
  10   7   7        101.64        145.38       102.79 o                         
  11   7   7        116.95        140.97       122.31 o                         
  12   7   7        628.77        516.13        81.72 o                         
  13   7   7        198.98        305.28        85.25 o                         
  14   7   7         27.70        -36.41        85.99 o                         
  15   7   7          3.81        -61.76        75.63 o                         
   0   8   7          9.90        130.90       107.78 o                         
   1   8   7      34640.09      36451.07       391.44 o                         
   2   8   7        529.55        548.62        79.52 o                         
   3   8   7      13564.04      13957.69       233.66 o                         
   4   8   7       3575.13       4132.44        99.50 o                         
   5   8   7          0.98        100.36        67.83 o                         
   6   8   7       7626.79       7721.19       187.09 o                         
   7   8   7        177.34        230.19        89.45 o                         
   8   8   7       1152.68       1127.93        91.48 o                         
   9   8   7         23.31         91.82        87.63 o                         
  10   8   7       1112.04       1133.32       118.64 o                         
  11   8   7        514.87        407.34        89.48 o                         
  12   8   7        379.43        266.63        80.38 o                         
  13   8   7        242.57        413.93       100.57 o                         
  14   8   7       1081.85       1086.52        94.82 o                         
   1   9   7       6872.64       6384.77       127.57 o                         
   2   9   7        227.08        294.57        81.87 o                         
   3   9   7        958.54        814.34        86.82 o                         
   4   9   7        297.14        360.44        76.23 o                         
   5   9   7        804.01       1031.07        76.12 o                         
   6   9   7        788.76        737.39        88.08 o                         
   7   9   7       8321.31       8421.31       110.12 o                         
   8   9   7          0.66         77.21        94.25 o                         
   9   9   7         49.86        160.35        99.00 o                         
  10   9   7       1975.87       2069.70       100.03 o                         
  11   9   7       1900.06       1817.66        85.85 o                         
  12   9   7       1904.39       2033.14       100.50 o                         
  13   9   7         42.98        237.08        85.87 o                         
  14   9   7        273.37        314.03        78.41 o                         
   0  10   7       9814.58       9977.77       170.76 o                         
   1  10   7       2617.61       2597.29        83.69 o                         
   2  10   7       1254.86       1252.94        96.18 o                         
   3  10   7       4458.62       5404.51       126.02 o                         
   4  10   7       2215.16       2239.68        74.39 o                         
   5  10   7          4.52         87.88        74.79 o                         
   6  10   7       4273.35       4425.59        95.69 o                         
   7  10   7        829.26        789.26        88.41 o                         
   8  10   7        114.41        312.38        99.37 o                         
   9  10   7       1554.06       1566.93        82.95 o                         
  10  10   7        487.98        449.27        87.29 o                         
  11  10   7        318.01        369.85        84.47 o                         
  12  10   7       1416.00       1387.46        92.75 o                         
  13  10   7         50.48        127.16        81.70 o                         
  14  10   7       1295.70       1019.75        92.85 o                         
   1  11   7        579.01        390.18        79.30 o                         
   2  11   7         72.05        163.27        76.66 o                         
   3  11   7       3610.63       4289.30       115.28 o                         
   4  11   7        294.52        406.83        70.94 o                         
   5  11   7          7.58         26.96        75.97 o                         
   6  11   7        167.20        133.08        92.58 o                         
   7  11   7       4318.88       4478.03       108.28 o                         
   8  11   7         59.96        120.72       101.09 o                         
   9  11   7         37.84        297.66       106.14 o                         
  10  11   7         50.16        148.65       100.12 o                         
  11  11   7        618.53        696.55        87.80 o                         
  12  11   7         55.02         72.17        78.56 o                         
  13  11   7        327.08        241.56        84.52 o                         
  14  11   7         34.10         37.70       131.33 o                         
   0  12   7       1597.34       1514.62       104.43 o                         
   1  12   7       5360.95       5342.72        70.59 o                         
   2  12   7        822.52        929.79        72.27 o                         
   3  12   7        455.05        612.74        77.23 o                         
   4  12   7       8460.76       8112.52       169.69 o                         
   5  12   7       3161.27       3413.07        72.16 o                         
   6  12   7         27.14         35.47        71.35 o                         
   7  12   7        891.22        953.27        93.74 o                         
   8  12   7        151.70        254.46        87.71 o                         
   9  12   7        334.94        379.11        91.18 o                         
  10  12   7        505.76        667.00        89.74 o                         
  11  12   7          0.37         81.57        86.43 o                         
  12  12   7        370.62        420.01        95.34 o                         
  13  12   7         71.60         57.00        74.19 o                         
   1  13   7        299.31        295.81        63.56 o                         
   2  13   7       2419.26       2259.21        70.11 o                         
   3  13   7        885.19        913.70        67.83 o                         
   4  13   7        435.40        450.30        62.21 o                         
   5  13   7       2497.93       2508.18        69.72 o                         
   6  13   7       1056.99       1113.01        74.83 o                         
   7  13   7       4349.87       4589.43        84.95 o                         
   8  13   7       1657.72       1724.85        84.40 o                         
   9  13   7       1939.90       2199.33        94.59 o                         
  10  13   7       3917.53       4059.03       219.84 o                         
  11  13   7       2705.70       2789.67        97.41 o                         
  12  13   7        347.08        605.96       172.36 o                         
  13  13   7        391.15        596.42       143.44 o                         
   0  14   7         17.04         48.41       109.91 o                         
   1  14   7        979.32        987.20        71.53 o                         
   2  14   7        328.94        367.22        65.30 o                         
   3  14   7        126.57        229.62        64.74 o                         
   4  14   7        584.56        565.72        59.25 o                         
   5  14   7       2401.27       2517.34        65.08 o                         
   6  14   7       3651.38       3624.43       120.62 o                         
   7  14   7        372.56        539.87        74.89 o                         
   8  14   7        801.61        804.45        83.23 o                         
   9  14   7       4696.82       4905.43       173.61 o                         
  10  14   7         92.42         27.97        81.08 o                         
  11  14   7        214.58        236.31       140.29 o                         
  12  14   7        235.37        219.14        99.09 o                         
  13  14   7        631.98        574.18        79.64 o                         
   1  15   7        126.03         92.18        81.63 o                         
   2  15   7        244.34        337.60        70.10 o                         
   3  15   7        403.44        399.55        72.98 o                         
   4  15   7          1.93         60.71        60.59 o                         
   5  15   7        140.93        168.93        62.95 o                         
   6  15   7        770.39        830.20        86.98 o                         
   7  15   7       1894.16       1940.62        65.44 o                         
   8  15   7        658.82        520.72        74.89 o                         
   9  15   7       1242.38       1315.45        98.25 o                         
  10  15   7          0.41          1.52        78.16 o                         
  11  15   7        312.96        330.69        88.34 o                         
  12  15   7       1242.23       1060.29       102.31 o                         
   0  16   7        142.97        115.97        79.54 o                         
   1  16   7         42.19        120.10        70.91 o                         
   2  16   7        781.02        828.57        65.57 o                         
   3  16   7        225.63        300.25        67.10 o                         
   4  16   7       1830.58       1833.90        68.99 o                         
   5  16   7        845.27        771.22        87.39 o                         
   6  16   7        195.99        200.23        62.38 o                         
   7  16   7        747.35        919.57        63.10 o                         
   8  16   7         60.66        -12.74        86.68 o                         
   9  16   7         96.06        232.96        77.08 o                         
  10  16   7        251.33        163.36        75.87 o                         
  11  16   7        146.88        117.73       121.48 o                         
  12  16   7        160.09        165.89       104.38 o                         
   1  17   7          2.13       -102.61        74.52 o                         
   2  17   7         17.56        123.13        58.21 o                         
   3  17   7         16.60        157.40        77.64 o                         
   4  17   7         86.03         33.20        59.82 o                         
   5  17   7          1.92        169.81        67.38 o                         
   6  17   7       3614.78       3536.12        67.03 o                         
   7  17   7        810.51        805.89        74.09 o                         
   8  17   7        567.06        596.03        67.85 o                         
   9  17   7         11.10         85.27        79.15 o                         
  10  17   7        143.70        263.37        96.01 o                         
  11  17   7       1635.92       1415.69       109.37 o                         
   0  18   7       2721.48       2727.97        88.62 o                         
   1  18   7        405.65        450.54        63.53 o                         
   2  18   7        505.68        515.95        56.05 o                         
   3  18   7          6.41        -19.40        68.46 o                         
   4  18   7         75.65        199.16        59.92 o                         
   5  18   7       3021.43       3228.82        60.00 o                         
   6  18   7       1735.98       1676.86       100.88 o                         
   7  18   7         88.72         91.00        70.73 o                         
   8  18   7        103.67        200.74        64.91 o                         
   9  18   7        367.21        506.28        96.84 o                         
  10  18   7         28.39        255.63        76.39 o                         
   1  19   7         12.11         31.02        56.58 o                         
   2  19   7        225.96        335.49        63.39 o                         
   3  19   7        566.61        636.19        59.41 o                         
   4  19   7        485.54        525.36        65.70 o                         
   5  19   7         40.69        112.43        61.21 o                         
   6  19   7        195.46        204.04        65.76 o                         
   7  19   7        170.42        278.55        77.96 o                         
   8  19   7        618.05        623.76        66.86 o                         
   9  19   7         15.42        106.25       155.07 o                         
  10  19   7         78.84        164.61        73.24 o                         
   0  20   7         48.23         90.12       111.76 o                         
   1  20   7        635.82        777.21        67.67 o                         
   2  20   7       3156.23       2879.49        65.82 o                         
   3  20   7       1217.85       1359.68       105.31 o                         
   4  20   7        488.11        478.24        67.58 o                         
   5  20   7          3.99        105.17        54.58 o                         
   6  20   7         77.77         94.20        53.04 o                         
   7  20   7         29.75         99.99        68.21 o                         
   8  20   7       1118.38        917.53        71.90 o                         
   9  20   7        180.13         55.28       121.05 o                         
   1  21   7        459.65        528.65        63.91 o                         
   2  21   7        167.51        216.68        71.59 o                         
   3  21   7        871.77        910.17        67.88 o                         
   4  21   7        356.95        438.82        65.23 o                         
   5  21   7         50.10         18.66        63.88 o                         
   6  21   7        462.63        434.73        65.49 o                         
   7  21   7         55.03         72.96        75.86 o                         
   8  21   7        604.46        559.00        65.69 o                         
   0  22   7         23.96        242.04        96.70 o                         
   1  22   7       1159.14       1187.27        58.91 o                         
   2  22   7       1297.07       1302.51        75.50 o                         
   3  22   7       1125.06       1135.15        69.88 o                         
   4  22   7       1095.69       1160.38        79.74 o                         
   5  22   7        302.52        330.05        57.19 o                         
   6  22   7          0.71         58.37        64.06 o                         
   7  22   7        202.84        269.89        68.75 o                         
   1  23   7         10.26        102.72        84.59 o                         
   2  23   7          3.72         13.52        56.36 o                         
   3  23   7        494.44        569.90       114.12 o                         
   4  23   7         97.05        294.59        84.93 o                         
   5  23   7        440.96        618.52        71.16 o                         
   6  23   7        754.14        670.37        74.81 o                         
   0  24   7       3103.05       2937.93        80.34 o                         
   1  24   7        285.53        341.46        62.65 o                         
   2  24   7        193.21        367.91        78.66 o                         
   3  24   7          0.50        158.81        76.34 o                         
   4  24   7        273.74        278.85        69.82 o                         
   0   0   8        701.53        944.11       209.45 o                         
   1   0   8      46660.73      47517.20       464.46 o                         
   2   0   8      53737.91      54163.57       716.71 o                         
   3   0   8       2793.61       2816.64       132.93 o                         
   4   0   8        334.96        465.04       153.65 o                         
   5   0   8         31.76         92.42       105.72 o                         
   6   0   8       3265.77       3184.94       162.73 o                         
   7   0   8       1688.91       1730.89       145.50 o                         
   8   0   8       3663.73       3524.90       149.69 o                         
   9   0   8       1705.35       1764.94       157.88 o                         
  10   0   8         79.41         34.54       193.82 o                         
  11   0   8        154.01        227.06       193.08 o                         
  12   0   8       7247.44       7728.97       226.82 o                         
  13   0   8        152.88        135.38       171.98 o                         
  14   0   8        322.55        326.23       169.18 o                         
  15   0   8        612.51        595.73       183.95 o                         
   1   1   8         37.88          8.87       105.74 o                         
   2   1   8          0.62         24.51       135.69 o                         
   3   1   8      14881.87      13880.00       189.13 o                         
   4   1   8      19227.11      18970.12       250.95 o                         
   5   1   8         15.81         20.28       105.27 o                         
   6   1   8      23449.98      22557.17       425.99 o                         
   7   1   8        737.37        715.60        90.30 o                         
   8   1   8       6751.79       6604.56       122.74 o                         
   9   1   8        439.95        467.37       116.61 o                         
  10   1   8       6878.24       7011.28       168.87 o                         
  11   1   8         40.92         57.21       138.55 o                         
  12   1   8       1663.65       1783.01       158.23 o                         
  13   1   8        188.92        330.37       124.41 o                         
  14   1   8        379.78        482.14       136.39 o                         
  15   1   8       1116.81        913.75       110.39 o                         
   0   2   8      14799.55      15029.42       181.90 o                         
   1   2   8       4178.29       3984.41       122.15 o                         
   2   2   8       8746.36       8095.64       125.90 o                         
   3   2   8        584.20        584.76       100.57 o                         
   4   2   8       2017.07       1563.49       117.46 o                         
   5   2   8        919.13       1046.33       100.60 o                         
   6   2   8        450.19        545.34        90.71 o                         
   7   2   8       1856.01       1707.83        84.32 o                         
   8   2   8       2983.80       2965.89        94.35 o                         
   9   2   8        614.61        723.41       121.95 o                         
  10   2   8        173.81        191.16       154.15 o                         
  11   2   8       1550.06       1557.64       159.01 o                         
  12   2   8        546.41        567.89       112.41 o                         
  13   2   8         87.73         49.15       123.82 o                         
  14   2   8       1658.54       1771.43       145.51 o                         
  15   2   8         62.44         -6.30        90.63 o                         
   1   3   8      14678.98      14702.08       221.09 o                         
   2   3   8        115.89        117.28       112.68 o                         
   3   3   8       7793.95       8309.22       125.27 o                         
   4   3   8      14478.41      13780.33       175.53 o                         
   5   3   8       4340.97       4525.24        92.63 o                         
   6   3   8       3750.05       3609.66       118.24 o                         
   7   3   8        177.99        121.60       113.01 o                         
   8   3   8       4961.29       4613.46       107.93 o                         
   9   3   8         34.18        182.25       120.36 o                         
  10   3   8       8784.22       8624.65       183.08 o                         
  11   3   8       6884.40       7293.67       176.81 o                         
  12   3   8         92.88        -67.06       145.58 o                         
  13   3   8       1057.94       1131.12       133.92 o                         
  14   3   8        478.06        403.56        87.11 o                         
  15   3   8        760.58        696.96        79.91 o                         
   0   4   8      10043.02      10013.66       156.20 o                         
   1   4   8       1935.49       1846.36        92.68 o                         
   2   4   8      12319.21      11466.57       258.41 o                         
   3   4   8       2563.53       2410.61        99.26 o                         
   4   4   8      95660.58      96258.80      1884.95 o                         
   5   4   8       7423.98       7641.60       121.07 o                         
   6   4   8       1250.78       1321.56        90.72 o                         
   7   4   8       3321.17       3514.48        87.13 o                         
   8   4   8       4811.44       4717.74       103.98 o                         
   9   4   8        331.21        398.92        76.10 o                         
  10   4   8         15.36         27.52       115.27 o                         
  11   4   8        194.32        163.43       103.53 o                         
  12   4   8         18.10        -62.32       100.96 o                         
  13   4   8       1215.48       1272.79       103.97 o                         
  14   4   8       6188.15       6362.01       118.89 o                         
  15   4   8        187.50        191.47        85.11 o                         
   1   5   8         28.21         30.26        95.35 o                         
   2   5   8       2089.22       1822.84        97.57 o                         
   3   5   8        811.44        858.49       114.85 o                         
   4   5   8        428.82        455.41        90.02 o                         
   5   5   8       6682.40       6898.01       176.64 o                         
   6   5   8       4009.09       3837.79       191.44 o                         
   7   5   8       3022.25       3259.09       100.89 o                         
   8   5   8       6627.00       6733.43       141.71 o                         
   9   5   8          9.45        -46.87        88.05 o                         
  10   5   8       1862.65       2249.32       123.78 o                         
  11   5   8        100.33        230.27       197.74 o                         
  12   5   8        480.91        547.50       100.01 o                         
  13   5   8          8.90         22.65       119.96 o                         
  14   5   8         38.88         46.76        86.60 o                         
  15   5   8         35.65         43.29        99.20 o                         
   0   6   8      26345.64      25483.15       199.39 o                         
   1   6   8        795.93        747.15        86.73 o                         
   2   6   8      30142.02      30003.48       389.50 o                         
   3   6   8      10730.14      11513.42       220.26 o                         
   4   6   8      36355.73      37525.46       873.12 o                         
   5   6   8       8261.02       9068.50       181.23 o                         
   6   6   8         18.88         56.49        86.26 o                         
   7   6   8         41.68        131.49        90.69 o                         
   8   6   8         47.02        128.44       114.61 o                         
   9   6   8         68.93        -13.87        78.30 o                         
  10   6   8        943.24        951.43       149.05 o                         
  11   6   8        946.16       1072.83       125.81 o                         
  12   6   8       2873.42       2710.05        99.86 o                         
  13   6   8        112.79        228.09        86.01 o                         
  14   6   8       1271.40       1284.28        88.79 o                         
  15   6   8          8.08         49.29        84.93 o                         
   1   7   8      17786.41      18447.39       150.99 o                         
   2   7   8      52087.04      54689.00       765.88 o                         
   3   7   8        897.12        886.69       118.70 o                         
   4   7   8       8567.29       7628.53       167.15 o                         
   5   7   8          0.15         29.73        77.83 o                         
   6   7   8      21014.08      19686.71       345.57 o                         
   7   7   8          0.24        191.54       138.62 o                         
   8   7   8       1575.99       1618.57       101.97 o                         
   9   7   8        192.61        170.32        88.55 o                         
  10   7   8       1053.27       1175.74       134.84 o                         
  11   7   8         17.10          5.09        98.16 o                         
  12   7   8       4993.54       5331.36       123.68 o                         
  13   7   8         12.48        139.15        77.77 o                         
  14   7   8        103.59        144.06        76.78 o                         
  15   7   8        311.25        400.47        82.29 o                         
   0   8   8      96564.66      99076.76      3573.19 o                         
   1   8   8      12084.93      12609.28       197.58 o                         
   2   8   8       4532.83       3984.97        97.14 o                         
   3   8   8        104.40         89.57        78.73 o                         
   4   8   8       2246.30       2622.48        92.87 o                         
   5   8   8        756.05        748.54        84.05 o                         
   6   8   8        580.89        501.13        73.61 o                         
   7   8   8        190.09        322.91       101.29 o                         
   8   8   8       1764.99       1951.64        92.72 o                         
   9   8   8        396.51        385.94        81.84 o                         
  10   8   8       3519.25       3733.53       143.48 o                         
  11   8   8        680.24        720.90       124.93 o                         
  12   8   8       3773.42       3864.70        92.84 o                         
  13   8   8        301.65        276.14        88.97 o                         
  14   8   8          6.09         61.12        84.28 o                         
   1   9   8       7653.82       8517.48       165.22 o                         
   2   9   8      13746.54      14580.40       259.75 o                         
   3   9   8         31.35         22.00        81.62 o                         
   4   9   8       1117.25       1141.51        83.90 o                         
   5   9   8       3276.19       3317.72        87.72 o                         
   6   9   8       9307.33       9174.73       165.84 o                         
   7   9   8        157.45        304.44        87.66 o                         
   8   9   8       1302.76       1614.36       102.37 o                         
   9   9   8        184.55        249.20        95.73 o                         
  10   9   8        739.19        942.97       128.29 o                         
  11   9   8          1.59          5.68        75.34 o                         
  12   9   8        463.69        593.74       100.10 o                         
  13   9   8         88.34         89.62        77.33 o                         
  14   9   8          7.55        119.58        86.01 o                         
   0  10   8        784.37        657.25       106.29 o                         
   1  10   8       5699.56       6090.60       128.49 o                         
   2  10   8      25653.98      25738.41       255.12 o                         
   3  10   8       1192.47       1063.80        83.46 o                         
   4  10   8       8001.00       7848.37       148.32 o                         
   5  10   8        242.07        296.61        80.60 o                         
   6  10   8         27.36         53.31        92.10 o                         
   7  10   8         10.05        206.48        95.80 o                         
   8  10   8        368.37        474.85        99.08 o                         
   9  10   8        217.07        219.03       108.04 o                         
  10  10   8         76.41        113.14        88.53 o                         
  11  10   8        315.97        237.94        85.47 o                         
  12  10   8        847.69        960.15        88.04 o                         
  13  10   8        647.61        536.94        79.59 o                         
  14  10   8       1761.16       1813.05       106.04 o                         
   1  11   8       1326.50       1715.22        79.59 o                         
   2  11   8      20436.10      19949.64       225.24 o                         
   3  11   8        625.63        635.66        75.69 o                         
   4  11   8        456.06        606.33        71.02 o                         
   5  11   8         18.85         35.83        76.43 o                         
   6  11   8          4.13         60.26        84.46 o                         
   7  11   8       2157.96       2134.47       101.99 o                         
   8  11   8       9675.95       9900.57       163.37 o                         
   9  11   8        665.26        806.99        70.51 o                         
  10  11   8       9282.15       9555.75       111.23 o                         
  11  11   8        790.82        894.02        91.32 o                         
  12  11   8        473.23        485.84        88.41 o                         
  13  11   8         24.51         31.70        85.03 o                         
  14  11   8          2.03        139.38       102.61 o                         
   0  12   8       1366.21       1283.44       105.47 o                         
   1  12   8        570.31        676.38        71.67 o                         
   2  12   8       6373.02       5995.91       131.37 o                         
   3  12   8        177.72        274.95        81.88 o                         
   4  12   8       5512.04       5143.38       127.10 o                         
   5  12   8        195.21        209.78        69.91 o                         
   6  12   8       1134.39       1225.35        95.20 o                         
   7  12   8       5501.29       5533.14        98.27 o                         
   8  12   8        948.16       1118.45        86.84 o                         
   9  12   8         85.01          8.29        67.20 o                         
  10  12   8        307.24        333.23       112.39 o                         
  11  12   8        309.65        367.40        99.32 o                         
  12  12   8        386.70        444.69        87.69 o                         
  13  12   8         51.11        171.55        86.43 o                         
   1  13   8        196.70        248.53        71.22 o                         
   2  13   8       2133.74       2286.89        92.75 o                         
   3  13   8       1188.26       1273.77        86.35 o                         
   4  13   8       2733.36       2717.85        83.45 o                         
   5  13   8         22.41         79.60        70.89 o                         
   6  13   8       1927.27       1960.08        95.33 o                         
   7  13   8        505.92        533.92        76.46 o                         
   8  13   8        802.47        818.59       133.08 o                         
   9  13   8         34.00         61.72        72.01 o                         
  10  13   8       5650.35       5877.91       142.95 o                         
  11  13   8        231.56        318.75       100.29 o                         
  12  13   8        154.51        267.59        87.23 o                         
  13  13   8        223.26        281.03        86.99 o                         
   0  14   8        262.49        282.68       115.53 o                         
   1  14   8         69.08        103.29        58.28 o                         
   2  14   8        850.52       1016.34        77.88 o                         
   3  14   8        493.18        403.79        84.55 o                         
   4  14   8          1.02        100.70        71.97 o                         
   5  14   8       1598.87       1474.24        70.87 o                         
   6  14   8       2012.18       2118.17        69.31 o                         
   7  14   8        714.81        766.91        69.07 o                         
   8  14   8        880.05        816.57        76.42 o                         
   9  14   8         39.95         14.70        70.59 o                         
  10  14   8        685.13        919.65       118.22 o                         
  11  14   8         81.20        119.71        99.59 o                         
  12  14   8       1048.29        916.53        87.44 o                         
   1  15   8        562.48        647.47        71.58 o                         
   2  15   8        731.10        767.80        66.13 o                         
   3  15   8          6.27        -58.07        63.64 o                         
   4  15   8       2791.60       2871.49        68.35 o                         
   5  15   8         43.11        120.76        65.76 o                         
   6  15   8      14714.23      14764.85       136.55 o                         
   7  15   8         14.20         93.45        74.91 o                         
   8  15   8       1080.97       1084.73        73.17 o                         
   9  15   8        777.68        942.72        92.63 o                         
  10  15   8        191.43        339.95       138.46 o                         
  11  15   8         80.23         21.47        84.17 o                         
  12  15   8       1079.83        930.21       124.17 o                         
   0  16   8       3584.60       3388.55       107.70 o                         
   1  16   8         11.19        136.20        65.18 o                         
   2  16   8       2448.90       2410.68        80.88 o                         
   3  16   8         51.73         35.36        83.23 o                         
   4  16   8       1178.06       1213.90        65.39 o                         
   5  16   8        191.59        247.53        70.72 o                         
   6  16   8        154.05        230.01        67.64 o                         
   7  16   8        523.51        584.39        69.04 o                         
   8  16   8       4748.03       4723.07       134.25 o                         
   9  16   8        738.96        790.48        80.07 o                         
  10  16   8         51.26         64.25        75.63 o                         
  11  16   8          0.15        -17.89       130.70 o                         
   1  17   8        267.32        207.89        58.81 o                         
   2  17   8       1146.64       1108.19        69.43 o                         
   3  17   8        681.96        756.43        82.68 o                         
   4  17   8       7339.77       7412.49        76.89 o                         
   5  17   8        648.49        747.45        60.83 o                         
   6  17   8      12493.72      12453.09       123.30 o                         
   7  17   8       1039.70        960.79        61.07 o                         
   8  17   8        525.45        524.62        77.01 o                         
   9  17   8          0.42         62.71        76.23 o                         
  10  17   8        336.20        342.32        77.19 o                         
  11  17   8          3.99        101.55       101.05 o                         
   0  18   8        635.68        610.43        91.32 o                         
   1  18   8          4.32          2.49        60.55 o                         
   2  18   8        354.99        365.64        61.11 o                         
   3  18   8        838.63        748.84        68.92 o                         
   4  18   8       9481.03       9791.10       169.82 o                         
   5  18   8          1.06         30.28        72.79 o                         
   6  18   8        140.26        178.21        59.92 o                         
   7  18   8          8.63         46.06        80.33 o                         
   8  18   8         22.98        147.10        66.20 o                         
   9  18   8        273.30        295.07        75.15 o                         
  10  18   8         98.18         70.85       116.43 o                         
   1  19   8        216.54        271.30        55.96 o                         
   2  19   8        794.57        831.45        59.18 o                         
   3  19   8         11.72        150.94        55.62 o                         
   4  19   8       3668.96       3620.69        73.15 o                         
   5  19   8         12.54        -33.16        71.32 o                         
   6  19   8        422.44        362.94        71.63 o                         
   7  19   8         11.14         76.91        69.47 o                         
   8  19   8       1010.70       1063.02        69.11 o                         
   9  19   8        104.96        300.75       120.79 o                         
  10  19   8        878.07        794.36       117.25 o                         
   0  20   8       1234.05       1367.15        83.85 o                         
   1  20   8          0.26         31.55        55.86 o                         
   2  20   8       1085.76       1298.49        67.18 o                         
   3  20   8         26.95         36.88        50.33 o                         
   4  20   8       5654.46       5648.85        96.67 o                         
   5  20   8        191.89        215.70        65.26 o                         
   6  20   8        261.02        244.70        86.54 o                         
   7  20   8         29.82        -19.80        69.94 o                         
   8  20   8        224.62        156.22        65.84 o                         
   9  20   8         74.78        -50.84       109.61 o                         
   1  21   8         86.06         28.85        69.11 o                         
   2  21   8        141.21        142.87        55.05 o                         
   3  21   8         17.44        169.02        85.74 o                         
   4  21   8        696.61        744.75        74.02 o                         
   5  21   8        223.99        159.44        64.95 o                         
   6  21   8       1581.17       1517.83        52.82 o                         
   7  21   8         11.51        -20.37        84.54 o                         
   8  21   8       2312.39       2054.83        72.32 o                         
   0  22   8       7485.51       7483.20       140.61 o                         
   1  22   8        524.54        399.85        62.62 o                         
   2  22   8       1027.14       1099.58       105.19 o                         
   3  22   8        158.72        184.22        52.17 o                         
   4  22   8          0.34        105.90        86.57 o                         
   5  22   8        568.15        654.40        64.71 o                         
   6  22   8        116.76        231.99        63.23 o                         
   7  22   8         49.47        151.27        62.64 o                         
   1  23   8          0.33        -79.33        65.19 o                         
   2  23   8        809.29        780.69        97.88 o                         
   3  23   8        217.96        257.28        51.83 o                         
   4  23   8        508.15        453.85        76.56 o                         
   5  23   8          0.27         21.91        60.09 o                         
   0  24   8       3834.77       3946.89       157.82 o                         
   1  24   8         73.61         52.88        64.58 o                         
   2  24   8        869.91        807.23        59.91 o                         
   3  24   8         16.46         50.68        72.38 o                         
   4  24   8        384.78        372.39        60.53 o                         
   1   1   9       4203.06       3947.22       124.08 o                         
   2   1   9       9983.33       9644.07       140.03 o                         
   3   1   9        148.30        223.14        95.08 o                         
   4   1   9        621.30        925.46        98.28 o                         
   5   1   9       4807.63       4913.29       111.42 o                         
   6   1   9       7741.02       7547.10       143.80 o                         
   7   1   9       2919.75       2779.07       101.44 o                         
   8   1   9       1629.99       1570.38       104.03 o                         
   9   1   9         64.44        102.00        92.70 o                         
  10   1   9       8997.90       9478.99       187.34 o                         
  11   1   9          2.39         23.29       176.92 o                         
  12   1   9       2110.16       2190.06       136.07 o                         
  13   1   9         37.08         82.05       100.21 o                         
  14   1   9        585.24        521.36       127.53 o                         
  15   1   9        620.86        501.29       137.91 o                         
   0   2   9      10703.76      10315.25       172.34 o                         
   1   2   9        796.96        913.20       106.28 o                         
   2   2   9       1638.77       1596.52       103.51 o                         
   3   2   9          2.87         72.14       104.94 o                         
   4   2   9       1118.23        969.77       100.58 o                         
   5   2   9       1842.14       1742.91       111.18 o                         
   6   2   9        495.47        460.78        92.24 o                         
   7   2   9       1976.01       1920.80        93.33 o                         
   8   2   9         71.78         88.48        88.50 o                         
   9   2   9        390.02        407.71       103.38 o                         
  10   2   9         33.94        241.74       139.45 o                         
  11   2   9         34.38        113.18       141.33 o                         
  12   2   9        357.38        407.71       123.46 o                         
  13   2   9       1617.64       1815.44       142.62 o                         
  14   2   9         89.63         11.03       133.05 o                         
  15   2   9          5.75        -30.25       123.23 o                         
   1   3   9       1501.85       1348.09        93.87 o                         
   2   3   9       3073.95       2843.13        97.36 o                         
   3   3   9       2756.88       2876.30        93.23 o                         
   4   3   9        530.05        583.43       100.39 o                         
   5   3   9       1034.52       1137.23        93.49 o                         
   6   3   9       6691.54       6984.50       130.90 o                         
   7   3   9       5606.91       5521.17       110.75 o                         
   8   3   9       2756.12       2593.53       109.69 o                         
   9   3   9       1312.09       1161.23       229.19 o                         
  10   3   9        828.35        611.01       148.03 o                         
  11   3   9        839.74       1030.04       189.01 o                         
  12   3   9       1066.18       1153.56       129.44 o                         
  13   3   9         11.80        135.75       177.01 o                         
  14   3   9        877.27        844.32       124.53 o                         
  15   3   9        192.32        166.15       110.08 o                         
   0   4   9        387.83        510.81       136.16 o                         
   1   4   9        378.30        253.39       103.09 o                         
   2   4   9         10.98         38.88        86.47 o                         
   3   4   9       1732.75       1743.55        83.43 o                         
   4   4   9        169.67        293.31        97.30 o                         
   5   4   9          1.81        -25.44        81.95 o                         
   6   4   9       2672.77       2830.04       102.12 o                         
   7   4   9       1187.52       1219.02        90.29 o                         
   8   4   9       1340.29       1409.42        93.58 o                         
   9   4   9         10.00         11.63        84.73 o                         
  10   4   9       1825.55       1859.99       101.00 o                         
  11   4   9         29.93        162.80       100.47 o                         
  12   4   9        528.56        567.85       114.95 o                         
  13   4   9         85.10        -21.57       100.14 o                         
  14   4   9        352.05        448.70       100.14 o                         
  15   4   9        110.41        136.54        84.31 o                         
   1   5   9        657.78        555.94        92.13 o                         
   2   5   9       1774.43       1601.86        87.24 o                         
   3   5   9         19.34         95.56        98.39 o                         
   4   5   9         87.06         77.78        86.10 o                         
   5   5   9        107.15        123.74        88.00 o                         
   6   5   9        359.36        454.03        99.11 o                         
   7   5   9        307.97        284.24       101.61 o                         
   8   5   9          0.75        -64.07        90.37 o                         
   9   5   9         30.40        165.26        85.21 o                         
  10   5   9        526.22        600.14       112.16 o                         
  11   5   9       1610.39       1936.39       128.41 o                         
  12   5   9        263.45        243.34        99.60 o                         
  13   5   9        139.67        227.61        97.96 o                         
  14   5   9         81.76        163.62        85.64 o                         
  15   5   9        869.09        667.93        82.19 o                         
   0   6   9       5717.58       5310.48       237.81 o                         
   1   6   9       6299.55       6286.70        95.93 o                         
   2   6   9        258.99        369.07        81.72 o                         
   3   6   9       4550.14       4669.51       105.08 o                         
   4   6   9      10118.77       9808.05       182.29 o                         
   5   6   9        155.08        297.52        86.17 o                         
   6   6   9       3760.75       3952.92       133.23 o                         
   7   6   9         37.94         58.79        91.46 o                         
   8   6   9        553.79        572.98        99.15 o                         
   9   6   9       3238.00       3426.29       107.37 o                         
  10   6   9       1473.35       1528.66       130.15 o                         
  11   6   9        441.60        466.83       122.77 o                         
  12   6   9        320.29        356.86        83.82 o                         
  13   6   9         31.48        109.90       101.90 o                         
  14   6   9        770.82        727.24        98.99 o                         
  15   6   9          6.01         81.39        96.41 o                         
   1   7   9      10631.19      11232.39       195.05 o                         
   2   7   9       7274.50       6962.91       104.57 o                         
   3   7   9       7643.32       7456.06       118.80 o                         
   4   7   9       3631.51       4015.63       131.17 o                         
   5   7   9       6466.76       6859.40       101.89 o                         
   6   7   9        516.02        511.90       101.03 o                         
   7   7   9        333.02        293.94        88.57 o                         
   8   7   9        601.80        704.28        82.01 o                         
   9   7   9          4.99         -8.79        87.42 o                         
  10   7   9        454.65        549.03        90.63 o                         
  11   7   9        374.89        460.48        97.63 o                         
  12   7   9       1396.17       1593.02       184.84 o                         
  13   7   9          6.08          4.22        70.31 o                         
  14   7   9          8.60         24.43        75.92 o                         
   0   8   9      20699.63      22835.79       198.93 o                         
   1   8   9       1016.06       1008.32        88.07 o                         
   2   8   9         81.51        225.07        87.04 o                         
   3   8   9        449.51        566.74        82.87 o                         
   4   8   9       5592.86       6004.53       132.50 o                         
   5   8   9       3529.19       3809.56       197.50 o                         
   6   8   9       2676.02       2785.75        96.45 o                         
   7   8   9        111.98        303.70        88.13 o                         
   8   8   9       1402.59       1534.82       102.16 o                         
   9   8   9        908.84        940.77        99.90 o                         
  10   8   9         63.50        158.26        80.92 o                         
  11   8   9         60.99         56.20       104.19 o                         
  12   8   9       1724.40       1721.95       107.54 o                         
  13   8   9        696.38        710.04        88.47 o                         
  14   8   9        502.73        618.98       133.44 o                         
   1   9   9        229.30        466.53        85.21 o                         
   2   9   9       2960.40       2670.96        91.62 o                         
   3   9   9        993.06        980.73        84.83 o                         
   4   9   9       1347.21       1314.53        81.58 o                         
   5   9   9        283.55        349.20        81.35 o                         
   6   9   9       3222.43       3339.16        89.84 o                         
   7   9   9        285.10        302.84        97.72 o                         
   8   9   9       1777.76       1828.24        95.25 o                         
   9   9   9         19.60         35.62        85.13 o                         
  10   9   9        271.53        330.42       103.48 o                         
  11   9   9       4372.98       4532.34       118.06 o                         
  12   9   9         84.30        145.50        77.57 o                         
  13   9   9          0.60        -50.49        91.34 o                         
  14   9   9         35.60        -24.93       149.00 o                         
   0  10   9      33668.39      34305.91       637.17 o                         
   1  10   9       1138.68       1059.56        85.87 o                         
   2  10   9       4670.21       4970.70        81.95 o                         
   3  10   9        540.33        489.89        72.38 o                         
   4  10   9       8107.97       7807.99       132.52 o                         
   5  10   9       2233.68       2365.62        86.17 o                         
   6  10   9       3535.59       3823.37       154.80 o                         
   7  10   9         21.81         25.17        81.28 o                         
   8  10   9       5958.32       6269.42       180.56 o                         
   9  10   9        146.67        194.10        98.35 o                         
  10  10   9        594.38        588.72        87.14 o                         
  11  10   9        154.16        469.72        92.93 o                         
  12  10   9       2047.54       2102.07        91.08 o                         
  13  10   9        868.70        935.17        88.94 o                         
  14  10   9       1298.22       1229.29       103.73 o                         
   1  11   9         33.43        105.34        83.62 o                         
   2  11   9       1382.15       1504.22        83.41 o                         
   3  11   9        730.50        949.86        82.63 o                         
   4  11   9          8.75         13.08        76.58 o                         
   5  11   9         73.09         35.63        75.94 o                         
   6  11   9        938.12        835.35        69.75 o                         
   7  11   9          0.28        174.70        91.48 o                         
   8  11   9        567.35        467.87        96.95 o                         
   9  11   9        218.64        178.37        79.87 o                         
  10  11   9        220.55        339.81        62.71 o                         
  11  11   9        526.11        558.70        88.14 o                         
  12  11   9          7.89        117.02        86.78 o                         
  13  11   9        501.25        567.70       109.34 o                         
   0  12   9       2568.53       2891.81       124.03 o                         
   1  12   9         40.51         90.62        74.40 o                         
   2  12   9          9.25        -52.26        79.96 o                         
   3  12   9        801.14       1049.32        88.31 o                         
   4  12   9       1142.63       1042.61        78.07 o                         
   5  12   9       2398.30       2319.53        93.52 o                         
   6  12   9        186.33        231.35        74.83 o                         
   7  12   9          6.13        178.95        95.04 o                         
   8  12   9        618.40        664.01        83.63 o                         
   9  12   9       3127.27       2930.43        77.02 o                         
  10  12   9        272.87        337.19        80.00 o                         
  11  12   9          4.87         85.67       103.48 o                         
  12  12   9        152.86         96.17        98.49 o                         
  13  12   9        218.33        128.50        77.90 o                         
   1  13   9        200.16        266.10        87.44 o                         
   2  13   9       4506.66       4513.12        75.24 o                         
   3  13   9       8104.14       8305.19       205.37 o                         
   4  13   9       2183.08       2077.44        70.20 o                         
   5  13   9       3231.49       3363.47        90.48 o                         
   6  13   9         38.94         33.55        66.78 o                         
   7  13   9        106.94        177.54        87.48 o                         
   8  13   9        977.16        987.79        92.88 o                         
   9  13   9        242.00        216.87        72.11 o                         
  10  13   9        208.40        245.50        84.74 o                         
  11  13   9        165.16        272.53        85.40 o                         
  12  13   9         18.15         39.42        95.51 o                         
  13  13   9       1469.78       1069.93       105.09 o                         
   0  14   9         56.53        143.14        82.59 o                         
   1  14   9       2534.72       2558.56       113.83 o                         
   2  14   9        301.69        402.03        72.28 o                         
   3  14   9       1323.69       1605.50       104.83 o                         
   4  14   9        938.61        949.07        68.76 o                         
   5  14   9        223.54        329.10        66.81 o                         
   6  14   9        513.29        601.49        67.96 o                         
   7  14   9          1.75         34.81        66.25 o                         
   8  14   9       6497.40       6646.81       117.85 o                         
   9  14   9       3541.02       3768.82        81.72 o                         
  10  14   9        280.70        304.18        87.41 o                         
  11  14   9         36.22         81.94        93.56 o                         
  12  14   9       1866.56       1987.48       103.82 o                         
   1  15   9        172.70        140.82        57.76 o                         
   2  15   9          0.42        -34.27        65.51 o                         
   3  15   9        254.62        343.47        75.99 o                         
   4  15   9        268.06        199.02        70.52 o                         
   5  15   9        712.03        805.20        72.01 o                         
   6  15   9         56.71         56.42        58.99 o                         
   7  15   9       1347.72       1268.60       110.55 o                         
   8  15   9        334.49        308.56        79.57 o                         
   9  15   9        148.16        218.35        75.53 o                         
  10  15   9          0.55         62.40        98.19 o                         
  11  15   9         14.94         85.24        84.56 o                         
  12  15   9        358.83        259.40        98.88 o                         
   0  16   9        340.89        372.01       100.08 o                         
   1  16   9          7.77        108.80        59.15 o                         
   2  16   9         85.30         69.15        71.48 o                         
   3  16   9          3.70         23.05        68.43 o                         
   4  16   9         63.66        144.12        61.11 o                         
   5  16   9        371.03        340.65        55.75 o                         
   6  16   9         48.64        105.63        78.79 o                         
   7  16   9          3.26          6.43        72.82 o                         
   8  16   9        367.53        203.87        67.65 o                         
   9  16   9        262.57        353.44        92.27 o                         
  10  16   9       1166.27       1113.54        87.88 o                         
  11  16   9        151.58         80.86       124.36 o                         
   1  17   9        369.75        455.14        67.84 o                         
   2  17   9        483.95        582.44        60.77 o                         
   3  17   9         46.96         44.03        65.05 o                         
   4  17   9        230.65        272.18        59.29 o                         
   5  17   9        206.63        166.22        55.42 o                         
   6  17   9        667.29        883.81        63.42 o                         
   7  17   9        702.20        617.30        63.28 o                         
   8  17   9        378.94        388.70        82.72 o                         
   9  17   9         96.05        238.32        85.45 o                         
  10  17   9        535.57        440.67        87.16 o                         
  11  17   9        418.04        373.92       120.82 o                         
   0  18   9        142.73        184.93        77.70 o                         
   1  18   9         73.60         11.24        56.52 o                         
   2  18   9       1299.68       1138.51        58.78 o                         
   3  18   9        124.63        232.27        63.28 o                         
   4  18   9        177.74        204.64        55.98 o                         
   5  18   9       1826.06       1742.67        58.61 o                         
   6  18   9       1014.62        892.65        59.19 o                         
   7  18   9        317.43        472.48        61.81 o                         
   8  18   9        109.93         87.36        72.51 o                         
   9  18   9          0.16        140.13        85.05 o                         
  10  18   9        546.04        606.04        93.94 o                         
   1  19   9         24.05        -25.75        78.16 o                         
   2  19   9          6.25        141.56        57.79 o                         
   3  19   9         51.77         94.52        56.89 o                         
   4  19   9        318.57        416.02        55.84 o                         
   5  19   9        263.86        384.68        55.18 o                         
   6  19   9         47.47        114.45        56.98 o                         
   7  19   9         26.86         44.68        97.45 o                         
   8  19   9         54.86         21.40        51.51 o                         
   9  19   9         82.79         15.72       166.90 o                         
   0  20   9        736.06        756.64        78.87 o                         
   1  20   9        120.72        103.65        54.74 o                         
   2  20   9        302.15        255.30        81.23 o                         
   3  20   9        259.90        354.68        58.64 o                         
   4  20   9         55.60        170.80        76.15 o                         
   5  20   9         22.39         21.84        64.41 o                         
   6  20   9        187.43        197.28        58.99 o                         
   7  20   9        258.32        142.17        75.90 o                         
   8  20   9         28.19         46.17        64.75 o                         
   9  20   9          0.64        184.01       185.88 o                         
   1  21   9          0.78        -40.04        76.21 o                         
   2  21   9       3283.57       3323.93       101.63 o                         
   3  21   9         25.84        170.65        68.17 o                         
   4  21   9        240.78        199.74        61.50 o                         
   5  21   9        551.88        651.37        66.20 o                         
   6  21   9       1698.73       1525.31        59.55 o                         
   7  21   9       2943.65       2724.34       124.59 o                         
   8  21   9         64.96         93.66        60.51 o                         
   0  22   9        106.64        239.94        97.88 o                         
   1  22   9        411.09        508.77        61.63 o                         
   2  22   9        421.79        552.08        57.79 o                         
   3  22   9        279.48        269.82        70.69 o                         
   4  22   9       1226.23       1254.24        60.86 o                         
   5  22   9        182.09        277.71        70.92 o                         
   6  22   9         30.67         48.10        55.83 o                         
   1  23   9        175.24        180.44        56.53 o                         
   2  23   9        624.79        522.74        66.95 o                         
   3  23   9         38.95        121.37        54.37 o                         
   4  23   9        126.45        306.81       113.23 o                         
   5  23   9        478.55        435.30        56.04 o                         
   0  24   9       1964.69       1975.93       134.60 o                         
   1  24   9        102.06         42.40        69.16 o                         
   2  24   9          0.70        144.64        50.40 o                         
   3  24   9         56.84         36.93        53.42 o                         
   0   0  10        439.87        803.53       172.58 o                         
   1   0  10       3370.93       2793.06       252.88 o                         
   2   0  10       1314.40       1227.31       170.24 o                         
   3   0  10       6483.12       6138.31       135.90 o                         
   4   0  10       9182.95       8815.94       179.75 o                         
   5   0  10      18403.93      16801.89       596.88 o                         
   6   0  10       2929.89       2889.13       153.50 o                         
   7   0  10      41987.71      41971.14      2199.44 o                         
   8   0  10       1100.21       1238.11       149.56 o                         
   9   0  10       1161.30       1136.24       148.44 o                         
  10   0  10         86.51        103.23       113.20 o                         
  11   0  10       2770.92       2875.29       202.96 o                         
  12   0  10       1085.02       1211.47       186.22 o                         
  13   0  10        802.95        835.02       181.91 o                         
  14   0  10        304.50        320.62       169.18 o                         
  15   0  10        483.29        558.92       173.11 o                         
   1   1  10      45844.43      44758.57       254.48 o                         
   2   1  10         12.68         69.33       103.72 o                         
   3   1  10        704.28        651.52       114.03 o                         
   4   1  10       5338.63       5600.46        96.58 o                         
   5   1  10          9.89        144.74       104.22 o                         
   6   1  10        934.00        953.41        84.78 o                         
   7   1  10       9267.77       8813.61       150.55 o                         
   8   1  10         82.98        121.80        89.11 o                         
   9   1  10       5131.83       5290.37       116.17 o                         
  10   1  10       2484.51       2648.85       137.60 o                         
  11   1  10       2016.54       2296.27       139.05 o                         
  12   1  10        463.43        606.87       101.15 o                         
  13   1  10        468.60        542.02       126.48 o                         
  14   1  10         58.13         71.56       122.29 o                         
  15   1  10        615.20        654.01       135.41 o                         
   0   2  10       2321.40       1931.14       118.24 o                         
   1   2  10        555.72        694.16        84.13 o                         
   2   2  10       4994.11       5364.62        99.58 o                         
   3   2  10        186.09         57.46        90.95 o                         
   4   2  10       4129.68       4169.97        98.14 o                         
   5   2  10      25258.00      25997.54       191.99 o                         
   6   2  10        112.64        130.76        99.03 o                         
   7   2  10       3538.23       3703.43        99.55 o                         
   8   2  10       3279.74       3295.71        91.62 o                         
   9   2  10       3199.08       3471.66       107.48 o                         
  10   2  10       1604.20       1786.23       105.76 o                         
  11   2  10       1539.65       1614.17       114.35 o                         
  12   2  10         34.14        -77.58       118.16 o                         
  13   2  10         91.17        157.39       131.79 o                         
  14   2  10       1481.65       1258.25       182.87 o                         
  15   2  10          7.76        140.41       171.22 o                         
   1   3  10         60.80        157.09        84.25 o                         
   2   3  10         21.89         76.22        83.66 o                         
   3   3  10       9359.99       8211.16       109.43 o                         
   4   3  10        748.63        859.16        87.55 o                         
   5   3  10       7599.86       7554.65       104.01 o                         
   6   3  10       1056.86       1064.69        75.30 o                         
   7   3  10       3674.63       3739.64       126.35 o                         
   8   3  10         19.32         63.81        99.21 o                         
   9   3  10       1256.34       1194.88       125.16 o                         
  10   3  10       2064.14       2105.26       107.65 o                         
  11   3  10        226.13        102.33       133.14 o                         
  12   3  10         73.18         -2.61       172.35 o                         
  13   3  10       1643.76       1791.80       114.70 o                         
  14   3  10          0.42         95.85        95.69 o                         
  15   3  10       4280.78       4106.88       140.16 o                         
   0   4  10       3833.83       3909.63       118.79 o                         
   1   4  10       2892.12       2706.45        82.32 o                         
   2   4  10       1697.14       1641.05        91.28 o                         
   3   4  10       3411.18       2874.70        92.92 o                         
   4   4  10       1118.90       1189.65        95.11 o                         
   5   4  10       1086.76        940.45        90.85 o                         
   6   4  10       4706.58       5001.05       100.72 o                         
   7   4  10        233.37        231.06        80.83 o                         
   8   4  10       1670.85       1691.27        84.86 o                         
   9   4  10      16164.08      16733.15       548.36 o                         
  10   4  10        611.56        791.84       126.55 o                         
  11   4  10       2236.18       2226.49       217.22 o                         
  12   4  10         18.44        126.28       148.72 o                         
  13   4  10         20.22         -7.57       115.17 o                         
  14   4  10          0.38         -1.65       118.69 o                         
  15   4  10         70.17         56.36        76.32 o                         
   1   5  10       4688.12       4308.06        84.39 o                         
   2   5  10       1510.52       1708.61        79.82 o                         
   3   5  10      74215.11      75338.31       828.57 o                         
   4   5  10        352.38        413.29        91.18 o                         
   5   5  10        308.69        302.67        94.29 o                         
   6   5  10      16384.81      16599.44       319.72 o                         
   7   5  10       6734.55       7018.93       126.60 o                         
   8   5  10        292.33        385.24        89.50 o                         
   9   5  10        454.87        342.13        89.15 o                         
  10   5  10       2448.92       2555.62        91.29 o                         
  11   5  10        584.66        536.30        88.51 o                         
  12   5  10         73.67        138.37       118.56 o                         
  13   5  10       1362.97       1413.28        92.08 o                         
  14   5  10         32.94         94.59        85.22 o                         
  15   5  10       2472.89       2041.42        97.05 o                         
   0   6  10        214.02        114.31       119.85 o                         
   1   6  10       3373.51       3847.46       167.08 o                         
   2   6  10        258.73        394.64        93.86 o                         
   3   6  10        954.48       1121.07       106.94 o                         
   4   6  10       6981.76       7146.88       408.35 o                         
   5   6  10       9665.54       9593.56       126.39 o                         
   6   6  10       5477.32       5440.60       116.98 o                         
   7   6  10        893.64        887.74        78.25 o                         
   8   6  10         80.35        182.81       116.15 o                         
   9   6  10       6333.04       6923.23       239.89 o                         
  10   6  10       1396.43       1410.43       117.22 o                         
  11   6  10        727.35        958.88       102.63 o                         
  12   6  10        420.36        506.69        98.43 o                         
  13   6  10       1990.26       2192.75       200.00 o                         
  14   6  10        210.89         58.91       119.06 o                         
   1   7  10      41379.88      42251.71       849.37 o                         
   2   7  10         29.73         39.84        83.72 o                         
   3   7  10       2081.58       2091.16        88.98 o                         
   4   7  10        655.12        702.64       102.82 o                         
   5   7  10        268.38        553.26        86.88 o                         
   6   7  10        634.94        796.53        77.31 o                         
   7   7  10        726.64        709.71        84.78 o                         
   8   7  10       1480.19       1713.56        99.29 o                         
   9   7  10        344.21        334.20        97.30 o                         
  10   7  10       1017.03       1021.28        84.55 o                         
  11   7  10       4572.39       4816.98       213.82 o                         
  12   7  10        623.17        711.12       120.98 o                         
  13   7  10       1004.87       1075.75       103.50 o                         
  14   7  10        483.10        472.87        86.54 o                         
   0   8  10       8684.08       9004.04       146.54 o                         
   1   8  10      13030.21      12798.91       268.65 o                         
   2   8  10       2474.85       2895.15       107.02 o                         
   3   8  10       4572.48       4749.42        85.26 o                         
   4   8  10       1577.64       1650.32        83.27 o                         
   5   8  10      17944.38      17484.82       164.78 o                         
   6   8  10          1.87         33.18        81.48 o                         
   7   8  10       3712.28       3785.48        91.82 o                         
   8   8  10       1007.03       1115.19        97.90 o                         
   9   8  10        287.50        437.67        94.30 o                         
  10   8  10        536.07        559.40        79.88 o                         
  11   8  10       2028.44       2099.40       125.90 o                         
  12   8  10        379.71        385.25       100.95 o                         
  13   8  10       3103.92       3485.43       143.06 o                         
  14   8  10        439.81        373.42        87.82 o                         
   1   9  10      19082.58      17400.08       205.76 o                         
   2   9  10         20.76         86.04        76.44 o                         
   3   9  10        541.82        476.35        80.10 o                         
   4   9  10         12.33        103.73        72.36 o                         
   5   9  10       1641.98       1704.37        85.37 o                         
   6   9  10       2308.28       2315.09       126.65 o                         
   7   9  10        522.90        671.17        96.80 o                         
   8   9  10        808.92        944.78        86.76 o                         
   9   9  10        698.96        921.50        94.45 o                         
  10   9  10         39.86         55.71        70.92 o                         
  11   9  10       2154.47       2423.71        94.04 o                         
  12   9  10       1193.07       1180.24       104.92 o                         
  13   9  10       1584.92       1526.87        87.65 o                         
  14   9  10          6.30          2.59       109.50 o                         
   0  10  10       1671.85       1975.97       105.26 o                         
   1  10  10       4603.33       4283.98        89.52 o                         
   2  10  10        492.68        302.06        79.76 o                         
   3  10  10       5161.22       5231.20       130.70 o                         
   4  10  10       7102.81       7499.30        96.15 o                         
   5  10  10        561.61        639.93        88.83 o                         
   6  10  10        582.98        606.53        76.35 o                         
   7  10  10       6134.55       6206.45        94.40 o                         
   8  10  10        177.91        144.14        88.57 o                         
   9  10  10       1090.05       1181.79        93.42 o                         
  10  10  10          0.33        -98.48       104.63 o                         
  11  10  10       1508.11       1700.94       123.42 o                         
  12  10  10          6.35         26.10        76.27 o                         
  13  10  10        418.62        537.88       120.44 o                         
   1  11  10       4339.63       4298.91       158.10 o                         
   2  11  10       1582.56       1614.80        83.70 o                         
   3  11  10      15022.65      15340.17       299.63 o                         
   4  11  10        179.71        291.73        82.64 o                         
   5  11  10      12107.68      12818.82       219.11 o                         
   6  11  10         50.10          7.53        75.47 o                         
   7  11  10       1133.17       1149.48        80.30 o                         
   8  11  10        827.52        834.62        85.42 o                         
   9  11  10        379.35        342.28        71.61 o                         
  10  11  10         14.80        127.07        77.12 o                         
  11  11  10        194.23        288.49        69.87 o                         
  12  11  10        202.86        264.08        85.52 o                         
  13  11  10       1578.42       1616.83        89.78 o                         
   0  12  10       7225.94       7466.67       336.10 o                         
   1  12  10       4187.12       4284.99        82.30 o                         
   2  12  10        669.64        741.87        84.68 o                         
   3  12  10      10499.79      10597.86       213.03 o                         
   4  12  10        370.53        591.87        72.75 o                         
   5  12  10         45.96        196.82        75.10 o                         
   6  12  10        486.56        519.78        71.14 o                         
   7  12  10       1530.77       1722.64        82.69 o                         
   8  12  10        469.98        398.09       123.17 o                         
   9  12  10       7323.28       7290.28       246.40 o                         
  10  12  10        668.97        687.32        60.90 o                         
  11  12  10       2741.63       2867.78       119.00 o                         
  12  12  10        160.11         10.36        98.48 o                         
  13  12  10        265.24        277.22        84.60 o                         
   1  13  10       1879.90       1692.43        83.11 o                         
   2  13  10         10.37        118.27        98.13 o                         
   3  13  10       4162.15       4414.06        91.67 o                         
   4  13  10        265.93        303.98        89.91 o                         
   5  13  10        156.08        229.93        90.24 o                         
   6  13  10        177.17        170.51        68.07 o                         
   7  13  10        937.62        874.17       107.63 o                         
   8  13  10       1284.48       1277.10        81.58 o                         
   9  13  10        252.12        276.13        71.97 o                         
  10  13  10         65.44         87.57        88.48 o                         
  11  13  10         52.29         39.36        76.70 o                         
  12  13  10         14.02         89.38        86.59 o                         
   0  14  10       4165.16       4260.01       126.90 o                         
   1  14  10        448.83        442.58        66.64 o                         
   2  14  10        295.38        244.13        69.51 o                         
   3  14  10        739.64        740.57        71.34 o                         
   4  14  10          0.40         59.16        70.31 o                         
   5  14  10      11976.65      12224.00       209.08 o                         
   6  14  10         83.64        132.16        79.42 o                         
   7  14  10       1322.14       1305.07        72.15 o                         
   8  14  10        814.45        922.43        80.91 o                         
   9  14  10        256.97        268.26        72.53 o                         
  10  14  10       1783.04       1571.37        80.64 o                         
  11  14  10       2209.97       2034.79        90.51 o                         
  12  14  10        436.96        446.51        85.54 o                         
   1  15  10        927.09        935.14        65.21 o                         
   2  15  10        388.34        390.07        70.55 o                         
   3  15  10        631.95        720.86        72.06 o                         
   4  15  10        170.78        168.46        65.77 o                         
   5  15  10          0.71        -35.50        80.76 o                         
   6  15  10        970.95       1065.09        70.50 o                         
   7  15  10        730.10        839.16        59.40 o                         
   8  15  10        141.73        244.35        70.94 o                         
   9  15  10       1158.59       1345.20        97.03 o                         
  10  15  10         20.04        180.83       162.99 o                         
  11  15  10       1425.96       1517.54       114.59 o                         
  12  15  10         57.79        159.55        84.80 o                         
   0  16  10        212.14        362.77        88.37 o                         
   1  16  10       1101.34       1160.88        71.06 o                         
   2  16  10       1050.19       1016.27        63.29 o                         
   3  16  10        414.14        635.02        96.33 o                         
   4  16  10        874.86        880.54        77.98 o                         
   5  16  10      16228.32      16276.73       354.97 o                         
   6  16  10         21.94        121.46        62.31 o                         
   7  16  10       3569.37       3583.62        64.75 o                         
   8  16  10        462.59        517.32        64.03 o                         
   9  16  10        630.05        650.83        65.05 o                         
  10  16  10        379.54        456.36        78.58 o                         
  11  16  10        102.59         71.44        84.38 o                         
   1  17  10        237.61        457.90        58.66 o                         
   2  17  10       1993.29       2007.10        80.00 o                         
   3  17  10       3504.54       3656.01       113.93 o                         
   4  17  10         54.02         85.96        58.47 o                         
   5  17  10        234.88        275.88        86.55 o                         
   6  17  10        280.10        221.00        65.77 o                         
   7  17  10       1799.66       1673.19        59.98 o                         
   8  17  10         28.27         74.08        65.33 o                         
   9  17  10        379.66        398.20        70.91 o                         
  10  17  10        315.20        319.67        76.10 o                         
   0  18  10       1420.06       1365.77        84.59 o                         
   1  18  10          1.15         56.16        52.88 o                         
   2  18  10        438.66        402.67        68.36 o                         
   3  18  10       1979.03       1976.52        63.09 o                         
   4  18  10          0.23         72.91        54.99 o                         
   5  18  10       6006.59       5784.29       118.73 o                         
   6  18  10        294.31        250.29        58.33 o                         
   7  18  10         58.46        166.16        55.76 o                         
   8  18  10          2.45        -24.65        71.56 o                         
   9  18  10       2495.84       2402.31        98.15 o                         
  10  18  10          0.07        234.72       101.23 o                         
   1  19  10       1036.38        996.26        92.84 o                         
   2  19  10       4402.05       3980.73        62.02 o                         
   3  19  10       4639.01       5071.98       149.08 o                         
   4  19  10         86.77         89.84        58.51 o                         
   5  19  10       1216.46       1378.06        67.76 o                         
   6  19  10         82.90         12.12        63.03 o                         
   7  19  10       1783.62       1817.15       101.92 o                         
   8  19  10        268.18        348.92        64.50 o                         
   9  19  10         67.87        -39.14        93.97 o                         
   0  20  10        290.22        424.68        78.45 o                         
   1  20  10          5.45         79.17        69.29 o                         
   2  20  10        683.28        570.13        53.58 o                         
   3  20  10       3850.28       3712.20        67.45 o                         
   4  20  10          0.42        130.08        90.12 o                         
   5  20  10          7.73        -18.35        69.69 o                         
   6  20  10          1.52         69.45        67.79 o                         
   7  20  10        950.92        887.97        62.16 o                         
   8  20  10         29.37        168.01        88.28 o                         
   1  21  10       1031.53       1213.90        67.69 o                         
   2  21  10        309.18        334.48        88.24 o                         
   3  21  10       2022.90       2033.13        97.55 o                         
   4  21  10         14.57        115.12        54.10 o                         
   5  21  10        475.13        483.21        62.06 o                         
   6  21  10        226.48        227.11        51.24 o                         
   7  21  10         72.65          3.83        53.10 o                         
   0  22  10         21.96        162.58       236.52 o                         
   1  22  10         26.44         13.27        74.92 o                         
   2  22  10          8.73        238.94        56.86 o                         
   3  22  10         67.16        115.67        83.12 o                         
   4  22  10         48.74         90.03        58.19 o                         
   5  22  10        728.10        752.30        71.18 o                         
   6  22  10          0.04        -41.01        83.71 o                         
   1  23  10       6935.73       6828.90       100.92 o                         
   2  23  10          2.69         88.51        55.88 o                         
   3  23  10          0.58          1.29        60.82 o                         
   4  23  10         14.75        -22.85        67.38 o                         
   5  23  10        214.90        191.99        58.89 o                         
   0  24  10         47.43        210.78        87.64 o                         
   1  24  10        725.36        561.59        65.74 o                         
   2  24  10        348.64        366.16        64.39 o                         
   1   1  11         13.16        -16.94        84.31 o                         
   2   1  11       1038.15       1248.46       100.32 o                         
   3   1  11       3014.81       3734.50       110.85 o                         
   4   1  11        322.50        370.34        85.84 o                         
   5   1  11        200.94        260.54        83.37 o                         
   6   1  11       4429.37       4298.89        87.75 o                         
   7   1  11        108.33        122.48        89.36 o                         
   8   1  11        113.28         95.92        91.20 o                         
   9   1  11        903.04        999.07       101.76 o                         
  10   1  11       1819.09       1884.27       102.43 o                         
  11   1  11        332.98        370.31       128.04 o                         
  12   1  11       2723.44       2868.89       156.51 o                         
  13   1  11        124.10         82.91       120.74 o                         
  14   1  11        487.27        425.38       136.64 o                         
  15   1  11        413.70        248.88       135.63 o                         
   0   2  11       1768.14       1386.82       110.36 o                         
   1   2  11       4217.19       3950.78        98.94 o                         
   2   2  11        807.11        888.74        91.15 o                         
   3   2  11       6357.56       6459.95       132.42 o                         
   4   2  11        752.01        798.56        84.89 o                         
   5   2  11      11368.26      11211.38       130.87 o                         
   6   2  11       3622.07       3265.61        97.80 o                         
   7   2  11        163.50        117.88        98.24 o                         
   8   2  11          1.62         32.73        89.02 o                         
   9   2  11       3068.78       2910.05       163.99 o                         
  10   2  11        202.84        288.35        87.78 o                         
  11   2  11          5.21         95.14       124.87 o                         
  12   2  11        101.25        186.19        98.10 o                         
  13   2  11       1574.50       1265.15       770.19 o                         
  14   2  11          1.35        164.13       169.91 o                         
  15   2  11        503.77        366.85        85.43 o                         
   1   3  11       2091.02       1932.81       105.88 o                         
   2   3  11        745.53        720.06        83.38 o                         
   3   3  11       1427.78       1772.00       107.89 o                         
   4   3  11        344.28        450.34        72.56 o                         
   5   3  11         15.11         91.12        88.02 o                         
   6   3  11      11134.40      11418.67       183.79 o                         
   7   3  11       3038.48       3066.14        94.19 o                         
   8   3  11        138.68        201.02        97.75 o                         
   9   3  11         23.37         50.86       115.38 o                         
  10   3  11       1723.15       1947.58       138.58 o                         
  11   3  11        545.54        614.08       105.43 o                         
  12   3  11       1222.00       1277.59        88.85 o                         
  13   3  11        177.14        271.66       297.18 o                         
  14   3  11          0.65          7.60        92.40 o                         
  15   3  11        704.05        609.56       121.53 o                         
   0   4  11       1292.01       1410.07       122.65 o                         
   1   4  11       2002.22       1733.09        82.74 o                         
   2   4  11      12383.92      12272.14       234.59 o                         
   3   4  11       6116.37       6811.15        94.35 o                         
   4   4  11      15216.47      16088.52       247.36 o                         
   5   4  11       9124.57       8956.40        94.29 o                         
   6   4  11         38.22        129.70        93.57 o                         
   7   4  11       3351.11       3525.23       127.44 o                         
   8   4  11       1973.13       1769.32       105.20 o                         
   9   4  11        183.45        319.54        82.43 o                         
  10   4  11        978.69       1121.85       108.18 o                         
  11   4  11         56.21        201.15        84.16 o                         
  12   4  11         69.19        114.73        95.90 o                         
  13   4  11         13.62         14.74       114.71 o                         
  14   4  11        555.21        637.77       119.01 o                         
   1   5  11       7205.08       7065.94       150.32 o                         
   2   5  11         44.65         26.29        83.36 o                         
   3   5  11       8125.04       8339.07       204.17 o                         
   4   5  11        210.14        313.19        71.89 o                         
   5   5  11       2108.58       2125.35        76.32 o                         
   6   5  11        120.51        167.79        85.59 o                         
   7   5  11       3894.81       4079.14       177.14 o                         
   8   5  11       5616.89       5442.28       159.68 o                         
   9   5  11       1007.94       1007.30        96.57 o                         
  10   5  11         30.08        192.79        90.29 o                         
  11   5  11       5382.81       5509.16       236.41 o                         
  12   5  11         89.02        284.39       116.00 o                         
  13   5  11         17.27        101.99       117.68 o                         
  14   5  11        278.61        338.31        98.93 o                         
   0   6  11       1406.00       1358.39       124.34 o                         
   1   6  11       7673.47       7313.44       143.29 o                         
   2   6  11       1484.82       1416.91        80.59 o                         
   3   6  11       3877.52       3916.74        99.47 o                         
   4   6  11       3250.09       2892.39       108.54 o                         
   5   6  11      13456.03      13599.83       203.32 o                         
   6   6  11         63.79         55.44        86.35 o                         
   7   6  11          3.99         35.35        92.30 o                         
   8   6  11       1075.21       1096.69        94.66 o                         
   9   6  11       3378.18       3816.68       140.01 o                         
  10   6  11       1494.30       1419.20        85.03 o                         
  11   6  11        421.61        446.92        83.07 o                         
  12   6  11        196.36        210.59        98.36 o                         
  13   6  11       1974.46       1922.06       134.04 o                         
  14   6  11          1.69        174.39       122.49 o                         
   1   7  11        943.25       1017.99        80.81 o                         
   2   7  11       2184.27       2188.99        82.46 o                         
   3   7  11        230.43        235.08        89.77 o                         
   4   7  11        733.73        891.98        90.54 o                         
   5   7  11        123.65        252.96        72.94 o                         
   6   7  11       2170.57       2369.81        86.20 o                         
   7   7  11          0.76         53.18        89.29 o                         
   8   7  11         69.80        221.56       105.75 o                         
   9   7  11        531.86        569.77        95.30 o                         
  10   7  11          1.31        -21.34        71.64 o                         
  11   7  11        135.85        115.97        83.18 o                         
  12   7  11        766.46        797.26        99.50 o                         
  13   7  11        175.47         86.92        98.02 o                         
  14   7  11         66.53         46.53        97.33 o                         
   0   8  11        474.99        634.01       118.91 o                         
   1   8  11        192.59        226.73        91.74 o                         
   2   8  11        232.07        271.00        81.89 o                         
   3   8  11       6984.84       7307.01       117.95 o                         
   4   8  11         39.50        112.31        74.67 o                         
   5   8  11        642.72        569.40        73.67 o                         
   6   8  11       1856.66       2069.55        77.19 o                         
   7   8  11        192.70        231.73        86.18 o                         
   8   8  11        498.44        648.62        87.71 o                         
   9   8  11        449.82        449.59       107.26 o                         
  10   8  11          5.73          5.39        84.95 o                         
  11   8  11          3.12         95.31        83.14 o                         
  12   8  11          2.98        -56.50        94.06 o                         
  13   8  11        239.97        233.11        96.17 o                         
  14   8  11         68.36         32.45        76.60 o                         
   1   9  11       2930.25       2426.98        80.87 o                         
   2   9  11       5673.86       5801.09       105.98 o                         
   3   9  11       7422.24       7211.60        99.40 o                         
   4   9  11       2801.50       2685.32        83.99 o                         
   5   9  11       1332.91       1642.21       118.17 o                         
   6   9  11        441.71        556.63        86.51 o                         
   7   9  11       7705.12       7783.94       151.16 o                         
   8   9  11        243.02        407.50        77.66 o                         
   9   9  11          9.79        -16.65        85.43 o                         
  10   9  11         31.77        129.95       121.68 o                         
  11   9  11        635.06        627.59       103.38 o                         
  12   9  11        123.31        314.32        98.94 o                         
  13   9  11         56.34       -124.28       119.16 o                         
  14   9  11        161.72         46.78        86.37 o                         
   0  10  11       6061.24       6051.54       131.15 o                         
   1  10  11       7873.53       8094.26       154.26 o                         
   2  10  11       1089.52       1075.85        81.38 o                         
   3  10  11        966.17       1158.37        82.42 o                         
   4  10  11       4011.69       4381.35        84.61 o                         
   5  10  11        119.19        206.43        90.56 o                         
   6  10  11        201.85        279.29        80.55 o                         
   7  10  11        715.73        734.63        75.99 o                         
   8  10  11        489.89        651.95        96.57 o                         
   9  10  11       1194.33       1162.06        95.42 o                         
  10  10  11       1484.52       1473.78        82.03 o                         
  11  10  11          2.61         79.35       106.77 o                         
  12  10  11       1461.33       1529.47       285.89 o                         
  13  10  11        132.86        177.90        82.63 o                         
   1  11  11       2446.52       2347.95        92.26 o                         
   2  11  11        722.73        792.54        75.70 o                         
   3  11  11         53.98        149.93        74.53 o                         
   4  11  11        433.27        521.38        92.70 o                         
   5  11  11        445.67        545.68        72.96 o                         
   6  11  11        205.90        200.03        81.85 o                         
   7  11  11        159.96        218.42        77.27 o                         
   8  11  11        284.97        440.28       112.45 o                         
   9  11  11       2320.52       2339.01        77.31 o                         
  10  11  11          1.16        -74.83       124.64 o                         
  11  11  11       1158.81       1068.52        73.18 o                         
  12  11  11         63.03         48.21        76.53 o                         
  13  11  11          2.64        -26.93       163.22 o                         
   0  12  11          1.35        -48.67       112.48 o                         
   1  12  11        332.09        331.63        79.79 o                         
   2  12  11       2921.57       3081.00        97.65 o                         
   3  12  11       1421.41       1584.33       119.99 o                         
   4  12  11        233.20        280.32        73.85 o                         
   5  12  11        132.74        142.08        70.82 o                         
   6  12  11        138.23        353.41        74.80 o                         
   7  12  11          9.11         16.88        69.04 o                         
   8  12  11         90.33        157.67        77.32 o                         
   9  12  11       2384.04       2341.18       215.35 o                         
  10  12  11        174.76        181.05        75.03 o                         
  11  12  11          1.93        199.28        75.84 o                         
  12  12  11          9.74         59.67        84.61 o                         
  13  12  11        209.49        179.53        97.20 o                         
   1  13  11       2024.79       2138.99        84.49 o                         
   2  13  11       2123.26       2085.09       114.90 o                         
   3  13  11       4877.41       4871.48        86.70 o                         
   4  13  11          2.86         -1.40        80.50 o                         
   5  13  11         85.22          3.15        86.28 o                         
   6  13  11        532.59        558.67        98.43 o                         
   7  13  11       2788.28       2645.30       106.66 o                         
   8  13  11       1537.84       1656.18        90.66 o                         
   9  13  11        148.12        199.04        78.00 o                         
  10  13  11        104.79        -42.53        75.13 o                         
  11  13  11       1678.23       1645.41        91.09 o                         
  12  13  11        457.96        425.76        85.98 o                         
   0  14  11       1028.70       1093.57       120.56 o                         
   1  14  11        703.44        783.67        75.56 o                         
   2  14  11         64.79        102.78        79.23 o                         
   3  14  11          2.77          5.29        90.38 o                         
   4  14  11        383.09        540.36        74.79 o                         
   5  14  11        426.30        471.69        68.16 o                         
   6  14  11       1168.92       1049.04        77.70 o                         
   7  14  11        548.88        415.89        87.16 o                         
   8  14  11       3359.84       3202.32       200.27 o                         
   9  14  11        832.69        820.61        74.90 o                         
  10  14  11          7.41        -40.33        65.43 o                         
  11  14  11        173.29        249.81        97.65 o                         
  12  14  11         17.64        -51.63        99.77 o                         
   1  15  11          1.36        105.34        86.87 o                         
   2  15  11        183.03        228.94        69.27 o                         
   3  15  11       1608.67       1602.86       104.17 o                         
   4  15  11         61.87         52.66        66.42 o                         
   5  15  11        661.70        767.48        70.44 o                         
   6  15  11          7.97         84.06        87.20 o                         
   7  15  11        385.24        451.40        65.69 o                         
   8  15  11          0.36        -84.89        87.23 o                         
   9  15  11          9.73         34.47       106.40 o                         
  10  15  11          0.25        -30.41       111.08 o                         
  11  15  11        178.58        453.15       147.43 o                         
   0  16  11          1.09         28.95        95.61 o                         
   1  16  11          3.92         77.72        59.83 o                         
   2  16  11         86.99        129.20        72.31 o                         
   3  16  11        832.64        994.16        67.98 o                         
   4  16  11       1530.46       1504.04        60.83 o                         
   5  16  11       2725.50       2792.41        73.21 o                         
   6  16  11          3.17        113.83        70.60 o                         
   7  16  11        513.95        540.76        61.48 o                         
   8  16  11        168.29        170.80        61.01 o                         
   9  16  11        119.32        247.99        60.06 o                         
  10  16  11        561.17        562.73        73.77 o                         
  11  16  11        303.33        319.57       104.46 o                         
   1  17  11       1355.41       1224.92        65.98 o                         
   2  17  11          1.57         -8.02        54.37 o                         
   3  17  11        226.93        373.74        81.69 o                         
   4  17  11        386.33        376.97        57.14 o                         
   5  17  11         76.66        145.21        66.34 o                         
   6  17  11       2763.15       2779.24        65.63 o                         
   7  17  11        203.69        155.57        59.41 o                         
   8  17  11         65.21         28.78        75.35 o                         
   9  17  11          3.72        125.74        83.67 o                         
  10  17  11        158.78        102.21        89.41 o                         
   0  18  11         11.10        181.18       143.28 o                         
   1  18  11        236.77        217.37        61.43 o                         
   2  18  11         34.41         32.98        63.33 o                         
   3  18  11        893.38        791.06        71.81 o                         
   4  18  11          0.30         -8.58        54.89 o                         
   5  18  11        542.67        549.27        66.66 o                         
   6  18  11        659.91        866.78        76.48 o                         
   7  18  11        102.11        130.65        52.88 o                         
   8  18  11         75.54        225.39        77.96 o                         
   9  18  11          2.31       -121.30        63.95 o                         
  10  18  11          8.84        194.59        83.11 o                         
   1  19  11       1567.75       1805.99        66.43 o                         
   2  19  11         75.69        309.56        70.98 o                         
   3  19  11        111.01        257.33        55.96 o                         
   4  19  11       1568.83       1329.48        63.08 o                         
   5  19  11         75.40        170.38        65.10 o                         
   6  19  11         32.54         84.91        57.48 o                         
   7  19  11         61.00        149.28        63.77 o                         
   8  19  11         45.81         14.15        57.78 o                         
   9  19  11        351.47        261.11        84.90 o                         
   0  20  11        254.99        162.09       121.59 o                         
   1  20  11        713.27        787.88        77.35 o                         
   2  20  11        365.13        262.81        56.32 o                         
   3  20  11        620.21        691.96        56.30 o                         
   4  20  11        742.47        892.89        78.05 o                         
   5  20  11        870.38        977.15       107.97 o                         
   6  20  11         13.00         -2.76        59.55 o                         
   7  20  11        106.64        113.55        65.54 o                         
   8  20  11        247.42        131.35        77.84 o                         
   1  21  11          0.27        -43.42        55.84 o                         
   2  21  11       1576.18       1534.12        70.07 o                         
   3  21  11          2.16         19.95        57.21 o                         
   4  21  11         10.26         13.57        54.68 o                         
   5  21  11        241.22        294.96        54.38 o                         
   6  21  11         38.13        103.02        53.52 o                         
   7  21  11        634.03        550.63        60.13 o                         
   0  22  11        819.69        852.07       199.37 o                         
   1  22  11       1558.01       1508.16        64.44 o                         
   2  22  11        367.02        383.31        99.25 o                         
   3  22  11       2027.35       1845.04       115.59 o                         
   4  22  11        250.71        259.58        50.17 o                         
   5  22  11       2770.57       2391.10        81.87 o                         
   6  22  11          0.21         54.95        63.16 o                         
   1  23  11        341.62        444.02        65.86 o                         
   2  23  11        102.72        150.15        65.56 o                         
   3  23  11         17.06         13.96        49.98 o                         
   4  23  11        104.95        142.02        77.03 o                         
   0  24  11        406.60        375.19        85.78 o                         
   1  24  11          4.27         66.67        60.06 o                         
   0   0  12       1819.12       1220.84       155.15 o                         
   1   0  12         34.98        165.71       123.16 o                         
   2   0  12      15485.28      14939.98       228.56 o                         
   3   0  12       8306.01       9303.74       172.36 o                         
   4   0  12      34694.83      38110.89      1012.52 o                         
   5   0  12       4411.69       4715.00       180.76 o                         
   6   0  12       1386.58       1282.41       117.42 o                         
   7   0  12       1220.86       1465.16       121.33 o                         
   8   0  12      26420.41      26704.48      1618.98 o                         
   9   0  12        945.63        917.85       145.61 o                         
  10   0  12         55.22        164.02       129.19 o                         
  11   0  12       2317.77       2456.04       189.85 o                         
  12   0  12      10702.24      11757.35       248.20 o                         
  13   0  12       1129.41       1370.21       182.30 o                         
  14   0  12        183.34        225.38       172.72 o                         
   1   1  12       1551.40       1800.29        91.81 o                         
   2   1  12        274.55        467.78        96.07 o                         
   3   1  12       1068.37       1119.77        88.16 o                         
   4   1  12      31827.40      31248.87       744.76 o                         
   5   1  12       2900.87       3512.25       323.19 o                         
   6   1  12      25671.50      26098.90       509.88 o                         
   7   1  12          7.30          7.25        86.43 o                         
   8   1  12       4379.84       4607.00       164.46 o                         
   9   1  12       1172.22       1173.43        92.65 o                         
  10   1  12       1278.65       1338.93        82.70 o                         
  11   1  12        158.61        189.39       103.18 o                         
  12   1  12       1402.11       1465.24       137.67 o                         
  13   1  12        167.13        135.24       123.01 o                         
  14   1  12        172.47         47.71        97.17 o                         
   0   2  12        141.07         30.62       206.90 o                         
   1   2  12       2451.44       2582.35        87.35 o                         
   2   2  12       4892.33       4148.56        85.00 o                         
   3   2  12       1136.50       1087.41        94.82 o                         
   4   2  12       1033.47       1558.91       125.87 o                         
   5   2  12        157.45        147.61        71.84 o                         
   6   2  12        907.75        796.70        98.84 o                         
   7   2  12          5.78        -21.16       100.21 o                         
   8   2  12        363.29        312.66        92.87 o                         
   9   2  12        661.36        696.36        99.54 o                         
  10   2  12          9.37         88.12        75.65 o                         
  11   2  12       2815.18       2758.94       578.73 o                         
  12   2  12       3126.05       3328.78       409.86 o                         
  13   2  12        158.75        196.25       170.86 o                         
  14   2  12       1328.52       1278.36       135.05 o                         
   1   3  12       2449.33       2535.17        97.47 o                         
   2   3  12       8733.86       7765.96       406.72 o                         
   3   3  12       1436.73       1195.18        93.44 o                         
   4   3  12      29155.26      30302.76       369.77 o                         
   5   3  12         52.90        107.33        79.20 o                         
   6   3  12        439.80        595.35        79.96 o                         
   7   3  12          1.33         95.23        85.43 o                         
   8   3  12       3208.63       3344.06        80.96 o                         
   9   3  12        602.30        699.94        86.93 o                         
  10   3  12      12589.92      12615.67       222.33 o                         
  11   3  12        203.69        213.98        68.29 o                         
  12   3  12        287.10        361.52       121.19 o                         
  13   3  12         15.73        118.56        95.29 o                         
  14   3  12        229.46        300.02       116.76 o                         
   0   4  12         21.83         76.25       118.72 o                         
   1   4  12       5095.59       4774.63       687.35 o                         
   2   4  12      10996.18      10566.20       247.64 o                         
   3   4  12        159.29        248.25        83.27 o                         
   4   4  12      25556.46      25334.71       301.57 o                         
   5   4  12        230.70        265.35        78.80 o                         
   6   4  12       1494.23       1498.43        77.66 o                         
   7   4  12       4849.47       5061.95       148.71 o                         
   8   4  12        317.84        450.65        82.80 o                         
   9   4  12        928.10        918.49        84.31 o                         
  10   4  12       1338.01       1378.44        85.62 o                         
  11   4  12          6.94         67.77        77.90 o                         
  12   4  12        650.14        707.96        98.80 o                         
  13   4  12         14.58         46.45        97.21 o                         
  14   4  12       1338.64       1535.91       267.48 o                         
   1   5  12        185.77        170.22        75.13 o                         
   2   5  12       7707.68       7530.55       113.43 o                         
   3   5  12        998.37       1222.03        80.96 o                         
   4   5  12        402.43        417.25        81.56 o                         
   5   5  12       3742.02       4221.07       104.23 o                         
   6   5  12       1338.49       1531.59        77.00 o                         
   7   5  12       7139.22       7191.94       196.57 o                         
   8   5  12       5850.73       6238.52       157.52 o                         
   9   5  12       1809.96       1782.99        91.20 o                         
  10   5  12       5761.83       6240.70       308.82 o                         
  11   5  12        286.75        264.66        97.86 o                         
  12   5  12       3435.59       3602.72       184.01 o                         
  13   5  12        426.37        432.48       118.92 o                         
  14   5  12         35.20         -8.86       161.61 o                         
   0   6  12      36911.54      36329.98       897.26 o                         
   1   6  12       2302.80       2486.37        77.82 o                         
   2   6  12      20971.73      20382.87       330.74 o                         
   3   6  12        132.16         98.81        82.84 o                         
   4   6  12      24250.34      24458.49       432.28 o                         
   5   6  12        894.20        994.46        75.85 o                         
   6   6  12        710.19        926.70        99.50 o                         
   7   6  12         11.95         89.37        80.99 o                         
   8   6  12          6.30        171.26        89.94 o                         
   9   6  12        356.40        385.01        79.24 o                         
  10   6  12          3.34        175.81       112.55 o                         
  11   6  12       1093.52       1131.44        90.86 o                         
  12   6  12          5.13        -80.50        94.55 o                         
  13   6  12        744.01        675.86        99.17 o                         
  14   6  12        341.72        387.40        96.26 o                         
   1   7  12       5189.53       4896.17       132.73 o                         
   2   7  12       6960.86       7037.60       142.11 o                         
   3   7  12        892.52        816.88       117.90 o                         
   4   7  12       1581.43       1539.36        93.45 o                         
   5   7  12          4.53        106.06        85.52 o                         
   6   7  12      14150.76      14636.60       174.15 o                         
   7   7  12         18.70        179.24        86.27 o                         
   8   7  12        168.57        114.19        84.60 o                         
   9   7  12          8.62         -2.62        90.66 o                         
  10   7  12       1920.15       2037.99        82.86 o                         
  11   7  12        674.77        650.96       101.45 o                         
  12   7  12       7511.11       7798.80       132.01 o                         
  13   7  12        644.99        731.26        99.37 o                         
  14   7  12        288.80        295.78       120.31 o                         
   0   8  12      46521.57      45763.66      1561.24 o                         
   1   8  12       3924.46       3891.00       106.31 o                         
   2   8  12       4181.55       3971.00       147.25 o                         
   3   8  12        191.74        197.46        98.14 o                         
   4   8  12        326.56        407.49        74.48 o                         
   5   8  12        978.88        926.12        74.89 o                         
   6   8  12       2916.37       2910.36       107.60 o                         
   7   8  12        549.34        670.54        91.66 o                         
   8   8  12        123.84        136.79        82.02 o                         
   9   8  12        844.00        956.02        83.35 o                         
  10   8  12        831.18        987.30        79.78 o                         
  11   8  12        323.14        384.70        75.93 o                         
  12   8  12       3039.88       3287.02       115.08 o                         
  13   8  12        576.77        350.87       172.37 o                         
  14   8  12        167.32        276.68        98.22 o                         
   1   9  12        112.64        123.30        80.68 o                         
   2   9  12        218.56        283.64        74.34 o                         
   3   9  12       2679.82       2780.71        74.81 o                         
   4   9  12       4074.13       4111.92       136.04 o                         
   5   9  12        119.29         84.39       156.99 o                         
   6   9  12       2215.73       2495.88        95.54 o                         
   7   9  12         15.49         87.39        85.79 o                         
   8   9  12        149.80        250.62        96.66 o                         
   9   9  12       1523.46       1648.70       124.94 o                         
  10   9  12        220.89        305.50        97.74 o                         
  11   9  12        429.76        448.14       106.16 o                         
  12   9  12       5646.95       5539.21       171.21 o                         
  13   9  12         35.13        167.55       156.66 o                         
   0  10  12        692.76        652.40       142.17 o                         
   1  10  12       2900.21       3249.32       116.20 o                         
   2  10  12       7426.35       7139.55        95.22 o                         
   3  10  12       3489.51       3665.29       122.28 o                         
   4  10  12       6774.53       6770.40       135.50 o                         
   5  10  12        251.93        242.63        88.30 o                         
   6  10  12         68.83         18.80        87.96 o                         
   7  10  12       1843.28       1843.55        98.78 o                         
   8  10  12         89.98        215.92       107.00 o                         
   9  10  12        277.14        226.90        87.15 o                         
  10  10  12        152.55        159.65        72.84 o                         
  11  10  12        807.28        819.88        87.19 o                         
  12  10  12       1356.34       1577.23       125.99 o                         
  13  10  12        222.67        117.30        82.99 o                         
   1  11  12       2716.33       2731.30       100.22 o                         
   2  11  12      15755.69      15138.59       133.87 o                         
   3  11  12       7812.74       7733.52        96.73 o                         
   4  11  12       1114.74       1257.66       110.55 o                         
   5  11  12        376.30        433.63        75.89 o                         
   6  11  12          0.38         92.57        75.12 o                         
   7  11  12       1650.12       1597.00        86.55 o                         
   8  11  12       4405.50       4434.24       155.71 o                         
   9  11  12         85.38        129.26        87.88 o                         
  10  11  12       3906.56       4133.93       115.52 o                         
  11  11  12        152.01        266.01        77.21 o                         
  12  11  12       1310.51       1316.89       105.89 o                         
  13  11  12        216.11        210.31        84.62 o                         
   0  12  12         38.22        198.49       141.98 o                         
   1  12  12       1016.67        978.28        89.29 o                         
   2  12  12       8615.92       8784.60       101.82 o                         
   3  12  12        124.18        315.84       131.17 o                         
   4  12  12       2392.88       2569.60        81.23 o                         
   5  12  12          0.21        125.72        81.69 o                         
   6  12  12        436.03        630.60        82.78 o                         
   7  12  12        249.25        130.17        72.78 o                         
   8  12  12       2080.34       2047.45        93.50 o                         
   9  12  12         73.53        -23.24        98.05 o                         
  10  12  12        410.50        387.03        72.95 o                         
  11  12  12        163.04        202.90       132.28 o                         
  12  12  12        730.51        638.25        98.18 o                         
   1  13  12          2.83         -4.65        76.21 o                         
   2  13  12       2089.55       2051.97        73.51 o                         
   3  13  12         91.48        147.24        95.87 o                         
   4  13  12       6012.73       5962.00        90.59 o                         
   5  13  12        204.10        339.48        68.56 o                         
   6  13  12         97.90        113.64        76.54 o                         
   7  13  12         72.87         17.25        70.73 o                         
   8  13  12       2367.52       2598.60        85.32 o                         
   9  13  12        504.86        463.10       115.77 o                         
  10  13  12       5070.93       5184.32       150.81 o                         
  11  13  12        183.42        153.84        88.00 o                         
  12  13  12        134.16        328.20        96.81 o                         
   0  14  12       5759.15       5630.93       187.67 o                         
   1  14  12          0.08          4.92        89.76 o                         
   2  14  12       1322.85       1417.88        82.45 o                         
   3  14  12        796.32        872.14       105.33 o                         
   4  14  12       1693.47       1637.01        82.32 o                         
   5  14  12        831.79        783.79        66.09 o                         
   6  14  12         21.93         43.25        68.29 o                         
   7  14  12       1292.20       1277.61       208.41 o                         
   8  14  12       1923.99       1991.09        94.57 o                         
   9  14  12        293.18        249.70        87.23 o                         
  10  14  12       1389.86       1256.37        77.92 o                         
  11  14  12        280.65        203.83        90.45 o                         
  12  14  12       1472.39       1328.80       119.80 o                         
   1  15  12        205.23        267.39        79.92 o                         
   2  15  12         76.54        104.77        65.17 o                         
   3  15  12         14.05         52.19        73.98 o                         
   4  15  12       3241.05       3458.62        71.52 o                         
   5  15  12        642.02        632.04        72.38 o                         
   6  15  12       6987.80       6867.85       164.25 o                         
   7  15  12       2594.40       2493.08        88.17 o                         
   8  15  12        299.56        435.10        61.63 o                         
   9  15  12          0.57        -41.90        77.30 o                         
  10  15  12        413.16        506.49        76.35 o                         
  11  15  12        381.05        384.03        86.89 o                         
   0  16  12       4286.58       4347.92       103.05 o                         
   1  16  12        358.95        408.69        68.04 o                         
   2  16  12       3383.67       3172.41        67.07 o                         
   3  16  12         56.51        185.84        80.54 o                         
   4  16  12         72.57        113.02        60.02 o                         
   5  16  12       1228.11       1184.53        72.74 o                         
   6  16  12         37.63        202.22        57.71 o                         
   7  16  12         66.76         92.88        68.31 o                         
   8  16  12       3387.49       3211.08        65.38 o                         
   9  16  12        677.75        502.37        65.48 o                         
  10  16  12        483.12        651.00        89.54 o                         
  11  16  12        608.06        468.14        85.17 o                         
   1  17  12        611.17        506.36        60.21 o                         
   2  17  12         48.14        121.09        71.08 o                         
   3  17  12       1150.64       1165.05        65.11 o                         
   4  17  12       2533.88       2684.60        83.32 o                         
   5  17  12        394.33        349.99        62.53 o                         
   6  17  12       1241.55       1378.57        64.23 o                         
   7  17  12        157.61        186.21        61.29 o                         
   8  17  12       1339.84       1326.53        68.44 o                         
   9  17  12         19.76        114.12        73.62 o                         
  10  17  12        268.76        379.16        73.79 o                         
   0  18  12       4887.59       4544.07        91.31 o                         
   1  18  12        111.36        237.09        52.19 o                         
   2  18  12        244.54        312.04        53.95 o                         
   3  18  12        874.92        790.89        72.24 o                         
   4  18  12       3708.25       4077.05       106.16 o                         
   5  18  12        374.68        397.68        70.35 o                         
   6  18  12        418.65        522.12        60.70 o                         
   7  18  12        247.15        242.11        56.00 o                         
   8  18  12         10.51         92.17        67.71 o                         
   9  18  12        273.73        270.29        76.45 o                         
   1  19  12        136.41         68.35        62.96 o                         
   2  19  12       3588.52       3647.37        66.30 o                         
   3  19  12          8.23         13.19        61.32 o                         
   4  19  12        528.57        560.25        58.32 o                         
   5  19  12        435.42        366.41        58.94 o                         
   6  19  12         26.69        103.61        53.73 o                         
   7  19  12          1.55        -21.76        59.82 o                         
   8  19  12        838.62        798.33        66.30 o                         
   0  20  12          3.26        211.90        95.78 o                         
   1  20  12        203.66        190.37       126.08 o                         
   2  20  12       2594.32       2506.76        59.65 o                         
   3  20  12        346.59        282.94        58.17 o                         
   4  20  12       6809.51       6721.68       231.58 o                         
   5  20  12         38.84         70.71        59.67 o                         
   6  20  12          1.63         48.90        64.63 o                         
   7  20  12         76.46        -12.40        60.69 o                         
   8  20  12        194.52        185.77        66.66 o                         
   1  21  12          0.77        -48.77        54.48 o                         
   2  21  12       1419.74       1420.27        64.66 o                         
   3  21  12        110.79        186.80        52.92 o                         
   4  21  12         68.70        177.05        54.53 o                         
   5  21  12        176.44        222.80        55.89 o                         
   6  21  12         60.87        200.00        69.65 o                         
   0  22  12       4457.49       4487.89       100.98 o                         
   1  22  12        953.71        909.78        71.64 o                         
   2  22  12       1996.33       1853.63        75.39 o                         
   3  22  12        291.02        384.08        59.11 o                         
   4  22  12         13.13        112.51        72.93 o                         
   5  22  12         91.57        180.30        59.88 o                         
   1  23  12         11.87        -85.47        53.82 o                         
   2  23  12       1158.97       1134.47        94.21 o                         
   3  23  12        245.25        249.13        59.16 o                         
   1   1  13       3252.92       3842.47       102.80 o                         
   2   1  13        385.93        678.79        80.55 o                         
   3   1  13        480.92        653.75        77.55 o                         
   4   1  13       2327.89       2568.24       104.73 o                         
   5   1  13          3.42         41.95        87.32 o                         
   6   1  13       2219.22       2149.15       369.71 o                         
   7   1  13       1275.28       1225.69       109.15 o                         
   8   1  13        580.25        707.73        90.82 o                         
   9   1  13        903.93        888.86        91.63 o                         
  10   1  13        265.92        305.11        82.56 o                         
  11   1  13       2704.50       2726.34        87.39 o                         
  12   1  13        266.38        326.40       123.64 o                         
  13   1  13       1226.46       1081.37       155.78 o                         
  14   1  13        950.78        776.16       446.00 o                         
   0   2  13       1832.32       2647.06       214.95 o                         
   1   2  13        676.85        800.71        74.99 o                         
   2   2  13          0.17         61.17        84.88 o                         
   3   2  13       2256.74       2422.18        75.90 o                         
   4   2  13       9280.52       9583.82        94.38 o                         
   5   2  13       2188.33       2349.21        89.93 o                         
   6   2  13         25.94         39.00       114.48 o                         
   7   2  13         12.24        134.63        98.16 o                         
   8   2  13         12.48         14.00        98.26 o                         
   9   2  13        844.79        810.86       103.36 o                         
  10   2  13       3178.15       3223.85       210.53 o                         
  11   2  13          2.77         78.79       123.71 o                         
  12   2  13        297.59        351.62       173.85 o                         
  13   2  13        961.43        902.66       173.51 o                         
  14   2  13         59.19         66.67       103.54 o                         
   1   3  13        803.85       1164.10        95.26 o                         
   2   3  13       8690.82       8903.33       118.64 o                         
   3   3  13      13286.61      14301.00       112.53 o                         
   4   3  13       3280.85       3283.96        94.80 o                         
   5   3  13        384.46        470.99       137.42 o                         
   6   3  13       1710.46       1672.08        83.97 o                         
   7   3  13        146.16        249.68        80.94 o                         
   8   3  13         25.74         -2.80        73.27 o                         
   9   3  13        150.91        138.55        88.30 o                         
  10   3  13        883.54        915.00        74.29 o                         
  11   3  13       1083.33       1130.90        87.14 o                         
  12   3  13       4614.59       5094.45       349.73 o                         
  13   3  13         43.57         19.43       176.54 o                         
  14   3  13        550.05        528.28       119.35 o                         
   0   4  13        651.15        901.93       149.34 o                         
   1   4  13        960.30        989.95        79.42 o                         
   2   4  13       1904.27       1953.22        92.72 o                         
   3   4  13        220.84        148.12        76.08 o                         
   4   4  13        338.22        441.46        81.02 o                         
   5   4  13        332.10        493.32        96.50 o                         
   6   4  13        231.96        179.79        86.47 o                         
   7   4  13         93.92         93.87        90.48 o                         
   8   4  13       9209.95       9366.69       254.38 o                         
   9   4  13       1807.81       1903.26       114.31 o                         
  10   4  13        159.60        153.79        92.05 o                         
  11   4  13          0.21         -3.88        96.22 o                         
  12   4  13        682.93        855.94       127.74 o                         
  13   4  13        443.22        301.59        97.58 o                         
  14   4  13         19.69         59.00        79.41 o                         
   1   5  13       3463.68       3231.24       133.67 o                         
   2   5  13      13005.43      12666.79       152.16 o                         
   3   5  13        251.87        269.94        71.04 o                         
   4   5  13       4002.36       4341.95        84.68 o                         
   5   5  13        390.06        443.47        87.13 o                         
   6   5  13       1687.78       1760.35        91.59 o                         
   7   5  13       4200.85       4392.24       132.81 o                         
   8   5  13       3014.02       3114.77       117.68 o                         
   9   5  13          9.18         57.96        77.68 o                         
  10   5  13        823.20        931.32        81.12 o                         
  11   5  13        638.37        689.26        85.72 o                         
  12   5  13         43.61         73.16        76.37 o                         
  13   5  13        278.48        232.06        95.93 o                         
  14   5  13        165.04        357.34       116.23 o                         
   0   6  13       7623.63       7452.66       169.63 o                         
   1   6  13       2858.93       2796.64        95.62 o                         
   2   6  13         41.03         67.57        70.77 o                         
   3   6  13       3852.67       3981.15       172.53 o                         
   4   6  13       3113.01       3232.60        86.80 o                         
   5   6  13       1958.78       2202.61        89.86 o                         
   6   6  13        271.92        169.81        89.57 o                         
   7   6  13       2987.02       2931.76       108.62 o                         
   8   6  13       2425.19       2608.10       136.33 o                         
   9   6  13       2045.21       2132.72        90.79 o                         
  10   6  13       1011.47       1000.53        80.44 o                         
  11   6  13       2976.49       3003.06        93.20 o                         
  12   6  13        711.98        815.52        88.71 o                         
  13   6  13        210.35        258.14        96.28 o                         
  14   6  13        789.29        777.95       100.76 o                         
   1   7  13         85.58        121.38       102.90 o                         
   2   7  13      10736.91      11021.20       129.02 o                         
   3   7  13       2537.30       2349.71        85.85 o                         
   4   7  13        215.11        281.45        73.47 o                         
   5   7  13         26.85         85.60        77.54 o                         
   6   7  13       1568.00       1579.81        89.83 o                         
   7   7  13       1457.97       1726.63        88.95 o                         
   8   7  13       2202.98       2462.08        83.81 o                         
   9   7  13        857.81        790.69        80.99 o                         
  10   7  13        983.59       1045.31        78.09 o                         
  11   7  13        443.92        466.34        84.37 o                         
  12   7  13        492.99        592.61        77.58 o                         
  13   7  13        666.56        560.02        98.73 o                         
  14   7  13          0.26         44.54       116.75 o                         
   0   8  13       8065.77       8137.44       120.88 o                         
   1   8  13        117.98        187.20       131.20 o                         
   2   8  13         30.05        -64.66        79.91 o                         
   3   8  13        745.34        735.73        89.96 o                         
   4   8  13       3964.83       3836.27        96.35 o                         
   5   8  13        352.05        367.30        88.37 o                         
   6   8  13       3301.28       3460.91        85.01 o                         
   7   8  13       1286.66       1419.87        89.71 o                         
   8   8  13       2900.37       3005.49       115.87 o                         
   9   8  13       1927.63       2037.30        93.86 o                         
  10   8  13        122.48        231.33        97.60 o                         
  11   8  13         39.10        148.47        84.33 o                         
  12   8  13       1055.55       1094.25        79.68 o                         
  13   8  13         10.46        -22.47        97.38 o                         
   1   9  13         35.68        121.55        81.23 o                         
   2   9  13          3.81        -16.75        67.53 o                         
   3   9  13         30.66        110.08        73.21 o                         
   4   9  13          6.09        -14.52        84.63 o                         
   5   9  13       1580.87       1594.45        86.78 o                         
   6   9  13       1133.02       1201.33        79.87 o                         
   7   9  13          3.15         31.62        86.98 o                         
   8   9  13        374.04        349.47        87.00 o                         
   9   9  13        580.01        688.69        88.85 o                         
  10   9  13        248.02        319.28       102.21 o                         
  11   9  13        179.88         81.96        86.17 o                         
  12   9  13        111.26        155.64        68.73 o                         
  13   9  13        540.87        763.86       130.91 o                         
   0  10  13      14164.60      14305.22       147.67 o                         
   1  10  13       1420.19       1559.10        88.87 o                         
   2  10  13          5.41        -46.58        79.89 o                         
   3  10  13        802.65        857.57        82.78 o                         
   4  10  13       5323.83       5475.70        85.76 o                         
   5  10  13       2125.76       2128.37       115.37 o                         
   6  10  13       1053.47       1151.79        82.31 o                         
   7  10  13        224.26        302.71        81.50 o                         
   8  10  13       2826.06       2923.80        82.09 o                         
   9  10  13        254.21        294.45        80.88 o                         
  10  10  13        159.38        198.68       153.34 o                         
  11  10  13          3.57         14.33        99.74 o                         
  12  10  13        230.84        200.30        76.09 o                         
  13  10  13          3.51        103.17       116.97 o                         
   1  11  13          6.66        159.77        87.44 o                         
   2  11  13        647.23        650.14        71.10 o                         
   3  11  13       1429.40       1552.45       121.05 o                         
   4  11  13         15.81         36.01        68.61 o                         
   5  11  13        110.20         82.38        87.67 o                         
   6  11  13        886.65       1127.49        83.17 o                         
   7  11  13        392.22        490.31        86.47 o                         
   8  11  13       1125.03        973.38        69.44 o                         
   9  11  13        298.82        287.92       101.49 o                         
  10  11  13        323.84        397.70        89.35 o                         
  11  11  13        223.42        415.64        87.44 o                         
  12  11  13        133.86        142.34       118.90 o                         
  13  11  13          0.32        117.11        81.63 o                         
   0  12  13        688.00        829.55       118.33 o                         
   1  12  13        392.32        527.41        80.98 o                         
   2  12  13        477.91        534.89        80.39 o                         
   3  12  13         15.52        -21.33        78.15 o                         
   4  12  13        149.63        106.76        81.65 o                         
   5  12  13        517.51        530.76        82.31 o                         
   6  12  13        598.42        651.77        83.90 o                         
   7  12  13        407.50        472.61        73.83 o                         
   8  12  13         63.46         29.41        77.64 o                         
   9  12  13        412.94        463.40        80.62 o                         
  10  12  13       1019.83        939.01        89.81 o                         
  11  12  13        377.66        458.00        77.92 o                         
  12  12  13         20.43          6.70       119.35 o                         
   1  13  13       1202.93       1261.91        83.27 o                         
   2  13  13        801.13        831.30        71.35 o                         
   3  13  13      10584.30      10760.60       203.02 o                         
   4  13  13         50.46        165.63        73.96 o                         
   5  13  13         32.07        107.77        71.23 o                         
   6  13  13       2009.21       1994.60        81.27 o                         
   7  13  13         52.17        123.66        81.96 o                         
   8  13  13       2978.42       3059.20        96.83 o                         
   9  13  13          7.37         17.75        71.09 o                         
  10  13  13        330.69        414.85        78.94 o                         
  11  13  13          6.30         42.59        85.10 o                         
  12  13  13         38.81         -7.00        84.21 o                         
   0  14  13       8903.88       9083.27       208.67 o                         
   1  14  13          5.73         33.97        98.69 o                         
   2  14  13        388.60        421.10        80.02 o                         
   3  14  13          0.45        116.15        72.69 o                         
   4  14  13       3075.20       3333.13       153.80 o                         
   5  14  13        156.54        200.44        73.32 o                         
   6  14  13       1074.00       1257.52        63.93 o                         
   7  14  13       2646.49       2600.89        77.38 o                         
   8  14  13       1612.79       1733.23       125.90 o                         
   9  14  13       3281.43       3571.20       106.10 o                         
  10  14  13        232.32        237.80        87.64 o                         
  11  14  13        116.90        205.81        68.28 o                         
   1  15  13        184.61        173.54       116.08 o                         
   2  15  13        181.56        216.23        67.10 o                         
   3  15  13        118.44        281.83        75.77 o                         
   4  15  13       1529.67       1481.90        69.90 o                         
   5  15  13          1.41         15.26        66.90 o                         
   6  15  13        341.05        394.62        71.99 o                         
   7  15  13       2492.58       2469.86        74.81 o                         
   8  15  13        464.96        363.15        76.80 o                         
   9  15  13         21.19         68.59        88.69 o                         
  10  15  13        499.58        530.14        83.53 o                         
  11  15  13        102.62        193.21       103.00 o                         
   0  16  13        424.44        337.03       169.56 o                         
   1  16  13        144.75        163.62        65.03 o                         
   2  16  13        723.58        629.05        67.80 o                         
   3  16  13          9.81        111.83        67.21 o                         
   4  16  13        996.42        847.40       113.50 o                         
   5  16  13        129.67        138.38        64.92 o                         
   6  16  13         18.19         84.71        69.79 o                         
   7  16  13          3.37        -77.80        66.94 o                         
   8  16  13        355.38        283.30        64.68 o                         
   9  16  13          1.78         54.25        69.69 o                         
  10  16  13         14.31         24.90        60.27 o                         
   1  17  13        734.09        976.65        70.60 o                         
   2  17  13       1028.30       1157.50        56.68 o                         
   3  17  13         25.65         82.35        57.15 o                         
   4  17  13         36.74         50.02        52.26 o                         
   5  17  13        151.69        231.08        56.91 o                         
   6  17  13       2327.69       2448.69        65.83 o                         
   7  17  13        188.02        183.78        55.06 o                         
   8  17  13        377.51        405.89        62.86 o                         
   9  17  13        197.05        261.45        60.13 o                         
  10  17  13        259.36        296.63        67.13 o                         
   0  18  13       2476.30       2668.63       105.09 o                         
   1  18  13         72.66        101.44        54.32 o                         
   2  18  13         19.16        174.36        58.28 o                         
   3  18  13        276.58        219.40        70.12 o                         
   4  18  13       2848.49       2794.96        75.63 o                         
   5  18  13        521.90        647.29        56.90 o                         
   6  18  13          1.94          5.09        56.58 o                         
   7  18  13         53.38         85.37        60.68 o                         
   8  18  13        102.49         56.24        66.79 o                         
   9  18  13        309.19        427.68        78.26 o                         
   1  19  13         91.93         73.38        53.61 o                         
   2  19  13        112.26        165.85        56.92 o                         
   3  19  13          2.43         89.40        57.02 o                         
   4  19  13         21.14         83.78        53.70 o                         
   5  19  13        431.80        541.56        93.75 o                         
   6  19  13          2.09          0.08       100.37 o                         
   7  19  13        139.82        155.89        53.14 o                         
   8  19  13        524.41        483.09        74.98 o                         
   0  20  13       1115.59       1057.55        85.01 o                         
   1  20  13        188.07        266.27        65.49 o                         
   2  20  13        129.07        200.92        59.72 o                         
   3  20  13       1775.40       1728.10        59.61 o                         
   4  20  13         24.83        131.47        73.47 o                         
   5  20  13          6.36         46.74        57.37 o                         
   6  20  13        352.42        473.60        71.48 o                         
   7  20  13          9.92         77.80        57.26 o                         
   1  21  13         53.10         89.21        51.92 o                         
   2  21  13       3507.13       3442.70        67.41 o                         
   3  21  13        426.72        473.85        52.34 o                         
   4  21  13        313.64        282.01        57.24 o                         
   5  21  13         32.88        115.65        62.78 o                         
   6  21  13        719.19        702.56        53.98 o                         
   0  22  13        504.32        343.93       122.97 o                         
   1  22  13        269.69        165.41        60.95 o                         
   2  22  13        197.09        153.37        52.01 o                         
   3  22  13        167.01        212.42        62.41 o                         
   4  22  13        289.47        235.79        59.93 o                         
   5  22  13        112.78         70.17        65.80 o                         
   1  23  13          0.67        -20.56        50.30 o                         
   2  23  13        280.29        314.05        71.15 o                         
   0   0  14     139503.83     169062.72       519.14 o                         
   1   0  14        644.27       1022.45       204.34 o                         
   2   0  14       4624.05       5511.60       117.71 o                         
   3   0  14        502.83        304.05       134.28 o                         
   4   0  14      10521.01       8794.09      1454.04 o                         
   5   0  14      36982.68      37910.56      1357.46 o                         
   6   0  14       2008.70       2073.08       143.21 o                         
   7   0  14       2120.72       2262.85       148.21 o                         
   8   0  14       1071.90       1032.47       119.29 o                         
   9   0  14       1085.87       1173.17       177.45 o                         
  10   0  14         11.00         43.53       105.69 o                         
  11   0  14         45.55         24.17       123.94 o                         
  12   0  14        170.68         83.28       122.31 o                         
  13   0  14       5941.13       5469.56       227.05 o                         
  14   0  14         27.09        -22.41       164.87 o                         
   1   1  14       5851.45       4680.17        91.83 o                         
   2   1  14       3414.22       3214.92        98.13 o                         
   3   1  14        499.95        624.86       123.62 o                         
   4   1  14       8353.10       9187.84       142.48 o                         
   5   1  14          3.90         -1.46        88.13 o                         
   6   1  14       3133.56       3138.55       108.40 o                         
   7   1  14       5649.74       5395.26       242.28 o                         
   8   1  14         70.28         90.24        75.66 o                         
   9   1  14       2478.49       2352.79       110.03 o                         
  10   1  14       1419.95       1211.46       101.22 o                         
  11   1  14       8893.66       9357.10       427.71 o                         
  12   1  14          8.76         58.97        85.22 o                         
  13   1  14        215.43        138.60       132.10 o                         
  14   1  14        424.04        505.69       175.54 o                         
   0   2  14       7477.30       7586.02      1147.04 o                         
   1   2  14      11341.06      11956.07       117.13 o                         
   2   2  14         37.91         71.63        81.02 o                         
   3   2  14      28291.61      29684.00       318.12 o                         
   4   2  14         37.69         35.41        67.55 o                         
   5   2  14       7563.74       6988.25       663.72 o                         
   6   2  14         41.72         30.83        87.97 o                         
   7   2  14          5.84         33.91       113.55 o                         
   8   2  14         18.71         56.01        90.93 o                         
   9   2  14      11600.38      11899.82       224.67 o                         
  10   2  14          8.84         31.98       103.58 o                         
  11   2  14       1181.86       1123.38       103.00 o                         
  12   2  14         24.82         41.12        99.29 o                         
  13   2  14         15.37         62.80        93.10 o                         
  14   2  14         10.76        -21.55       112.70 o                         
   1   3  14        306.06        267.87        82.94 o                         
   2   3  14          2.48          7.13        80.18 o                         
   3   3  14       9491.75       9308.61       308.48 o                         
   4   3  14       5011.00       5234.59        97.97 o                         
   5   3  14       4124.83       4193.60        90.52 o                         
   6   3  14        208.17        223.22        73.64 o                         
   7   3  14        383.81        510.98        78.59 o                         
   8   3  14       3525.37       3551.81        88.89 o                         
   9   3  14       1123.83       1227.79        79.92 o                         
  10   3  14         51.01        131.45        79.17 o                         
  11   3  14         52.53         93.14        87.70 o                         
  12   3  14       1739.67       1768.55       118.23 o                         
  13   3  14       1443.41       1447.65       101.06 o                         
  14   3  14          1.78         81.35        83.19 o                         
   0   4  14       2272.76       2359.14       122.80 o                         
   1   4  14      14435.76      14444.55       151.92 o                         
   2   4  14         19.04         79.39        80.37 o                         
   3   4  14      23971.99      24632.63       441.56 o                         
   4   4  14       6174.85       6246.44        99.29 o                         
   5   4  14        896.30        870.58        80.15 o                         
   6   4  14        617.73        724.75        77.07 o                         
   7   4  14       2644.35       2604.87        80.56 o                         
   8   4  14          2.90         38.25        80.71 o                         
   9   4  14       8625.45       8973.10       240.04 o                         
  10   4  14         25.48        115.75        90.21 o                         
  11   4  14       2325.20       2456.61       124.44 o                         
  12   4  14        459.53        537.31        84.83 o                         
  13   4  14        156.39        228.72        97.15 o                         
  14   4  14          1.52         -0.20       111.84 o                         
   1   5  14      12945.69      12550.13      1547.36 o                         
   2   5  14        105.05        121.50        79.61 o                         
   3   5  14       9893.74       8960.75       383.82 o                         
   4   5  14         81.03         99.30       139.10 o                         
   5   5  14       7265.87       7223.18        95.28 o                         
   6   5  14       1126.58       1207.81        90.11 o                         
   7   5  14          2.68         84.31        78.79 o                         
   8   5  14        458.09        549.15        78.89 o                         
   9   5  14        544.08        714.68        85.50 o                         
  10   5  14        319.86        401.79        80.06 o                         
  11   5  14          7.93         41.33        82.52 o                         
  12   5  14          0.86        170.63       118.92 o                         
  13   5  14        332.87        285.97       145.84 o                         
  14   5  14          2.92        137.81        81.58 o                         
   0   6  14       3280.20       3338.74       136.42 o                         
   1   6  14        394.31        417.56        74.22 o                         
   2   6  14         48.19         64.42        77.92 o                         
   3   6  14       2293.10       2153.74        74.29 o                         
   4   6  14         14.63         71.00        73.56 o                         
   5   6  14         62.27        114.76        86.49 o                         
   6   6  14        100.25        221.58        86.98 o                         
   7   6  14       9842.87      10096.38       294.31 o                         
   8   6  14         50.38        165.59        78.19 o                         
   9   6  14        191.94        309.07        84.09 o                         
  10   6  14        333.03        415.36        80.77 o                         
  11   6  14       3118.45       3087.21        86.44 o                         
  12   6  14          1.98         -4.24        95.93 o                         
  13   6  14       2873.85       3182.71       218.72 o                         
  14   6  14        110.05        152.81       117.40 o                         
   1   7  14      18371.15      18470.23       478.05 o                         
   2   7  14       1158.24       1122.03        88.99 o                         
   3   7  14        158.44        239.31        99.62 o                         
   4   7  14        437.50        536.78        68.02 o                         
   5   7  14         27.93        109.00       126.70 o                         
   6   7  14         45.62         97.17        76.56 o                         
   7   7  14       1268.48       1432.79        88.34 o                         
   8   7  14        702.90        710.93        83.51 o                         
   9   7  14       2564.30       2414.82        80.90 o                         
  10   7  14        534.17        499.72        71.69 o                         
  11   7  14          6.15         77.48        81.33 o                         
  12   7  14          1.95         45.41        83.43 o                         
  13   7  14        749.76        652.00       180.69 o                         
   0   8  14       2392.83       2543.57       120.95 o                         
   1   8  14       1229.61       1194.79        75.73 o                         
   2   8  14         11.76          8.59        75.32 o                         
   3   8  14       1318.86       1277.14       106.62 o                         
   4   8  14        132.01        118.57       112.10 o                         
   5   8  14       8791.52       9237.91       293.49 o                         
   6   8  14        100.32        164.23        75.07 o                         
   7   8  14        458.47        613.11        87.40 o                         
   8   8  14       3782.71       4010.16       147.01 o                         
   9   8  14         59.67        201.06        80.50 o                         
  10   8  14        104.85        131.47        83.81 o                         
  11   8  14       2949.82       3325.54       144.53 o                         
  12   8  14        258.72        283.94        85.36 o                         
  13   8  14       2071.39       1995.80       107.27 o                         
   1   9  14      18944.53      18034.11       156.69 o                         
   2   9  14       2193.55       2127.62        77.41 o                         
   3   9  14        697.65        779.61        80.25 o                         
   4   9  14          1.33         64.04        72.74 o                         
   5   9  14         36.95        163.46        72.66 o                         
   6   9  14       1937.60       1990.07        91.23 o                         
   7   9  14          1.65         80.14        84.82 o                         
   8   9  14        399.12        410.49        76.43 o                         
   9   9  14        108.48        220.77        86.03 o                         
  10   9  14        667.98        695.28        87.42 o                         
  11   9  14       2700.93       2854.14       177.28 o                         
  12   9  14          0.32         35.77        84.22 o                         
  13   9  14        346.68        235.60        85.68 o                         
   0  10  14         70.23        175.68       110.98 o                         
   1  10  14       1370.95       1367.83        89.71 o                         
   2  10  14        784.45        778.70        75.46 o                         
   3  10  14       3312.17       3279.25       137.65 o                         
   4  10  14        789.22        923.17        88.52 o                         
   5  10  14        830.90        803.60       101.10 o                         
   6  10  14        157.01         65.50        87.16 o                         
   7  10  14        736.47        974.37       122.82 o                         
   8  10  14       1468.58       1459.96        71.21 o                         
   9  10  14       3289.25       3336.60       184.56 o                         
  10  10  14        760.28        800.94       101.62 o                         
  11  10  14       4662.60       4661.41       167.82 o                         
  12  10  14        258.24        205.38       113.20 o                         
  13  10  14        763.47        611.08       100.29 o                         
   1  11  14        955.81       1052.56        83.60 o                         
   2  11  14         17.22         60.48        95.16 o                         
   3  11  14      24037.09      24079.95       474.48 o                         
   4  11  14        147.89        315.55        74.60 o                         
   5  11  14       5601.50       5919.96       208.82 o                         
   6  11  14        409.07        457.96        71.43 o                         
   7  11  14       1915.55       1950.26        79.01 o                         
   8  11  14        273.81        274.12        75.00 o                         
   9  11  14         51.10         38.24       120.23 o                         
  10  11  14       1775.13       1636.37       138.29 o                         
  11  11  14         48.97        -57.19        77.43 o                         
  12  11  14         79.56         57.51       102.28 o                         
   0  12  14       2673.19       2720.09       120.41 o                         
   1  12  14      13419.03      13800.26        97.87 o                         
   2  12  14        668.17        702.07        81.51 o                         
   3  12  14       1513.29       1473.04        83.15 o                         
   4  12  14        629.36        773.35       111.90 o                         
   5  12  14       1835.90       2041.08        74.96 o                         
   6  12  14       3974.03       3563.53       116.95 o                         
   7  12  14          2.05         66.68        76.29 o                         
   8  12  14        502.11        486.90        65.16 o                         
   9  12  14       8475.15       8557.61       231.96 o                         
  10  12  14        573.81        786.96       116.43 o                         
  11  12  14       2982.03       3124.24       143.71 o                         
  12  12  14          0.09         27.99        93.48 o                         
   1  13  14       4809.66       4777.96        80.50 o                         
   2  13  14       2728.35       2502.65        90.78 o                         
   3  13  14         38.55         61.19        67.37 o                         
   4  13  14        575.69        522.39        73.09 o                         
   5  13  14       2513.84       2638.82        79.85 o                         
   6  13  14       3082.38       3135.40       137.51 o                         
   7  13  14        667.48        659.14        68.15 o                         
   8  13  14        560.41        466.77        86.78 o                         
   9  13  14          0.55        322.61        85.00 o                         
  10  13  14        840.18        733.01        77.63 o                         
  11  13  14        203.24        340.40       124.64 o                         
   0  14  14          1.04        160.86       183.17 o                         
   1  14  14         11.68        197.35       106.99 o                         
   2  14  14       2482.57       2652.65        88.42 o                         
   3  14  14        900.50        911.15        85.84 o                         
   4  14  14          0.29          1.94        64.21 o                         
   5  14  14       1158.98       1143.78        64.94 o                         
   6  14  14        397.19        404.91        72.21 o                         
   7  14  14       1029.70       1025.09        73.79 o                         
   8  14  14        351.12        373.20        76.35 o                         
   9  14  14        803.17        690.25        78.83 o                         
  10  14  14         86.76         70.85        88.79 o                         
  11  14  14        210.40        161.22        70.25 o                         
   1  15  14       6930.43       7313.17       137.05 o                         
   2  15  14          6.80        110.67       137.48 o                         
   3  15  14        191.23        203.47        67.99 o                         
   4  15  14         39.80        152.14        93.80 o                         
   5  15  14        666.91        556.90        63.64 o                         
   6  15  14       1056.77       1041.28        71.83 o                         
   7  15  14       2167.44       2182.12       207.91 o                         
   8  15  14        603.53        522.60        76.05 o                         
   9  15  14        236.38        234.98        87.43 o                         
  10  15  14        216.43        207.30        68.71 o                         
   0  16  14         88.37        234.06       123.71 o                         
   1  16  14        415.68        404.08       117.06 o                         
   2  16  14       1411.91       1262.44        74.29 o                         
   3  16  14        433.38        399.39        66.30 o                         
   4  16  14        344.93        330.68        65.41 o                         
   5  16  14       1943.79       2126.78        69.65 o                         
   6  16  14         71.11        141.40        72.85 o                         
   7  16  14       2963.81       2940.65        78.71 o                         
   8  16  14          3.38         45.77        63.64 o                         
   9  16  14         93.42        110.34        65.55 o                         
  10  16  14          3.76        -29.41        63.53 o                         
   1  17  14       5439.59       5416.11       117.79 o                         
   2  17  14          0.21        -32.37        58.00 o                         
   3  17  14        936.16       1024.80        65.74 o                         
   4  17  14         48.21         81.90        57.83 o                         
   5  17  14         46.77         96.21        70.01 o                         
   6  17  14         18.32          9.34        63.33 o                         
   7  17  14       1194.89       1272.56        66.18 o                         
   8  17  14        173.83        251.33        54.84 o                         
   9  17  14          5.36         64.12        68.89 o                         
   0  18  14       1749.09       1663.12        89.51 o                         
   1  18  14        113.91        118.02        56.54 o                         
   2  18  14          1.90         -0.88        64.93 o                         
   3  18  14       2190.87       2293.04        71.85 o                         
   4  18  14       1216.82       1074.54        60.86 o                         
   5  18  14          4.89         24.95        71.31 o                         
   6  18  14          1.71        115.88        55.70 o                         
   7  18  14        256.06        470.39        66.72 o                         
   8  18  14        296.27        215.23        57.41 o                         
   9  18  14       1533.92       1313.28        99.46 o                         
   1  19  14       1085.17       1053.99        58.39 o                         
   2  19  14          1.29         65.26        60.84 o                         
   3  19  14       7291.14       7100.86       231.56 o                         
   4  19  14          1.23         99.25        61.53 o                         
   5  19  14        546.52        551.76        54.93 o                         
   6  19  14         72.42        150.05        62.00 o                         
   7  19  14         25.82        173.35        61.04 o                         
   8  19  14        183.67        152.80        65.34 o                         
   0  20  14        249.58        230.41        92.51 o                         
   1  20  14        909.23        874.80        64.59 o                         
   2  20  14        540.93        516.23        75.18 o                         
   3  20  14       1718.48       1602.52        68.98 o                         
   4  20  14        636.97        543.50        71.48 o                         
   5  20  14          0.31        102.89        64.98 o                         
   6  20  14         10.53         92.79        55.40 o                         
   7  20  14          4.50         44.09        58.65 o                         
   1  21  14        970.02        881.88        54.27 o                         
   2  21  14          9.11        111.57        57.18 o                         
   3  21  14       2601.87       2445.68        65.31 o                         
   4  21  14        111.60          1.03        60.81 o                         
   5  21  14        417.44        428.88        56.55 o                         
   0  22  14        478.72        311.89        96.40 o                         
   1  22  14        139.37        128.45        64.04 o                         
   2  22  14          1.20        -12.23        53.22 o                         
   3  22  14          2.43         70.98        59.70 o                         
   4  22  14         14.92         98.39        58.34 o                         
   1   1  15         26.34         66.35        82.48 o                         
   2   1  15        503.94        499.68       115.23 o                         
   3   1  15       7435.94       7643.89       157.15 o                         
   4   1  15       3634.36       4001.88        86.19 o                         
   5   1  15        295.50        415.21       114.80 o                         
   6   1  15        392.98        397.60        89.65 o                         
   7   1  15        273.33        280.39        97.15 o                         
   8   1  15        553.61        529.76        90.49 o                         
   9   1  15         83.05        167.55        82.20 o                         
  10   1  15        122.96        116.05        78.81 o                         
  11   1  15       1281.76       1163.74        82.40 o                         
  12   1  15       1956.65       1829.57       129.00 o                         
  13   1  15         23.53         78.42       167.86 o                         
  14   1  15        123.95        136.50       167.49 o                         
   0   2  15       2397.47       2412.71       106.74 o                         
   1   2  15       6512.34       6378.86       104.22 o                         
   2   2  15        433.15        425.64        73.39 o                         
   3   2  15      18078.40      19014.31       217.36 o                         
   4   2  15        438.42        488.80        87.45 o                         
   5   2  15      15398.49      15751.36       289.58 o                         
   6   2  15       4137.80       4002.31        95.86 o                         
   7   2  15         73.53         28.27        79.09 o                         
   8   2  15       3372.98       3493.94       103.91 o                         
   9   2  15       2271.81       2257.69        92.64 o                         
  10   2  15         55.58        113.86        85.46 o                         
  11   2  15        105.12        131.15       100.97 o                         
  12   2  15        151.74        148.38        77.63 o                         
  13   2  15       4495.48       4583.15       132.31 o                         
  14   2  15        421.80        438.12        94.04 o                         
   1   3  15        354.15        314.82        80.02 o                         
   2   3  15       1602.52       1761.44        75.23 o                         
   3   3  15        270.87        215.81        69.23 o                         
   4   3  15       3944.28       4187.71        87.12 o                         
   5   3  15       1895.90       2190.48       123.77 o                         
   6   3  15        352.35        399.69        88.46 o                         
   7   3  15        697.66        686.04        81.73 o                         
   8   3  15        620.19        626.89        81.40 o                         
   9   3  15          0.07          2.52        81.65 o                         
  10   3  15       2693.49       2653.58       131.98 o                         
  11   3  15        893.58        837.36        78.84 o                         
  12   3  15        471.42        449.10        98.19 o                         
  13   3  15          5.83        100.65       129.77 o                         
  14   3  15         94.82        177.76        96.52 o                         
   0   4  15       9827.28       9942.68       124.09 o                         
   1   4  15        281.92        491.88        87.79 o                         
   2   4  15        232.54        218.72        85.69 o                         
   3   4  15       4632.11       4959.09       121.48 o                         
   4   4  15        257.63        212.50        73.22 o                         
   5   4  15       5412.58       5520.84       120.25 o                         
   6   4  15       2297.93       2281.65        78.69 o                         
   7   4  15        446.07        498.40        91.24 o                         
   8   4  15       1569.78       1583.84        80.33 o                         
   9   4  15         19.23        222.04        91.11 o                         
  10   4  15        848.65        881.93        86.96 o                         
  11   4  15       1318.21       1364.42        91.00 o                         
  12   4  15        185.92        339.16        97.82 o                         
  13   4  15        625.28        479.57        85.23 o                         
  14   4  15        140.32        165.68        95.91 o                         
   1   5  15       1552.18       1580.57        89.00 o                         
   2   5  15       1134.36       1280.15        91.39 o                         
   3   5  15       1067.72       1125.82        82.32 o                         
   4   5  15         23.03        145.78       113.21 o                         
   5   5  15       1166.89       1400.52        83.79 o                         
   6   5  15        132.38        204.25        78.64 o                         
   7   5  15       4407.51       4677.74       160.80 o                         
   8   5  15        313.30        434.37        96.38 o                         
   9   5  15          4.62         30.57        86.05 o                         
  10   5  15         37.36        -55.34        68.84 o                         
  11   5  15        352.66        489.59        84.78 o                         
  12   5  15        212.03        275.06        70.28 o                         
  13   5  15         39.99         53.61       114.13 o                         
   0   6  15          1.57         64.82        94.70 o                         
   1   6  15       7971.25       7714.89       178.38 o                         
   2   6  15        411.82        342.21       112.53 o                         
   3   6  15       1582.36       1526.47        76.21 o                         
   4   6  15        565.50        598.34        78.91 o                         
   5   6  15       1213.05       1196.23        82.46 o                         
   6   6  15          3.86          8.82        88.22 o                         
   7   6  15         38.68        129.02        89.12 o                         
   8   6  15         20.21        134.49        76.84 o                         
   9   6  15       2279.47       2519.61        84.07 o                         
  10   6  15          0.53        -96.34        92.64 o                         
  11   6  15        301.61        268.69        97.60 o                         
  12   6  15        602.86        512.36        85.26 o                         
  13   6  15         43.61         83.68        82.63 o                         
   1   7  15        171.93        232.89        66.13 o                         
   2   7  15       2328.21       2292.99       312.72 o                         
   3   7  15        873.49       1016.00       125.94 o                         
   4   7  15        689.46        565.46        73.77 o                         
   5   7  15       2279.76       2594.21        84.61 o                         
   6   7  15        484.87        597.94        73.21 o                         
   7   7  15         15.79          3.05        87.46 o                         
   8   7  15       1355.96       1400.74        93.65 o                         
   9   7  15         24.90         82.59        69.11 o                         
  10   7  15          1.18        -71.93        66.14 o                         
  11   7  15        144.66        142.80        91.51 o                         
  12   7  15        157.28        294.58        84.44 o                         
  13   7  15        738.74        562.88       119.73 o                         
   0   8  15      14329.62      14119.04       388.28 o                         
   1   8  15       1159.58       1239.85        88.22 o                         
   2   8  15        187.29        265.44        86.70 o                         
   3   8  15         14.65        114.70        73.72 o                         
   4   8  15        645.28        733.78        81.32 o                         
   5   8  15          1.81        106.85        76.72 o                         
   6   8  15          8.30         -9.06        77.81 o                         
   7   8  15       1287.53       1481.74        81.39 o                         
   8   8  15       3210.37       3118.21        97.00 o                         
   9   8  15       3727.33       3923.50       138.71 o                         
  10   8  15        104.23        136.66        86.50 o                         
  11   8  15          0.73        200.17       100.87 o                         
  12   8  15          8.76         27.56       113.08 o                         
  13   8  15        284.76        385.94       113.56 o                         
   1   9  15       4143.65       4437.91        78.36 o                         
   2   9  15       1568.21       1505.16        94.20 o                         
   3   9  15      15095.92      14790.60       180.21 o                         
   4   9  15        193.72        324.60        89.64 o                         
   5   9  15          7.52        -15.97        81.18 o                         
   6   9  15       2454.53       2348.78        93.84 o                         
   7   9  15       6394.40       6416.47        97.42 o                         
   8   9  15          8.58         -7.65        71.62 o                         
   9   9  15         48.20         76.46        72.05 o                         
  10   9  15        349.41        375.54        70.39 o                         
  11   9  15       5652.92       5325.79        92.93 o                         
  12   9  15        647.95        627.96        86.55 o                         
  13   9  15         46.86         47.58        98.13 o                         
   0  10  15       7189.81       7017.04       117.86 o                         
   1  10  15        386.23        444.03        76.75 o                         
   2  10  15        145.25        189.88        69.29 o                         
   3  10  15          0.93        103.73        84.13 o                         
   4  10  15         92.37        171.02        74.64 o                         
   5  10  15        137.44        283.16       112.34 o                         
   6  10  15        335.92        324.11        66.49 o                         
   7  10  15        440.41        452.68        80.29 o                         
   8  10  15       1044.18        971.28        74.83 o                         
   9  10  15       1133.30       1286.68       124.56 o                         
  10  10  15         45.42         33.39        86.00 o                         
  11  10  15         99.37        163.97        89.51 o                         
  12  10  15        445.31        464.28        77.27 o                         
   1  11  15       4588.60       4754.90        84.25 o                         
   2  11  15          1.98        100.85        80.53 o                         
   3  11  15         19.95        154.23        73.18 o                         
   4  11  15       1259.35       1263.30       120.36 o                         
   5  11  15        133.31        184.14       111.60 o                         
   6  11  15       1388.81       1391.04        83.63 o                         
   7  11  15       1392.87       1361.37        81.26 o                         
   8  11  15        216.24        253.33        64.12 o                         
   9  11  15        767.65        584.72        86.72 o                         
  10  11  15       1770.56       1728.93       106.34 o                         
  11  11  15       1792.38       1765.72       227.07 o                         
  12  11  15         28.40        -17.05        91.79 o                         
   0  12  15        844.66        885.46       100.31 o                         
   1  12  15        184.41        289.94        81.49 o                         
   2  12  15       4427.72       4455.07       115.88 o                         
   3  12  15       1408.82       1471.67        89.16 o                         
   4  12  15        274.27        288.99        73.10 o                         
   5  12  15        796.95        870.71        89.93 o                         
   6  12  15        566.84        583.39        72.83 o                         
   7  12  15         86.89        208.67        92.50 o                         
   8  12  15          1.26         19.51        74.85 o                         
   9  12  15        233.13        311.63        85.72 o                         
  10  12  15        517.47        479.41        71.58 o                         
  11  12  15          0.80        -13.44        69.44 o                         
  12  12  15         82.18        100.55       169.73 o                         
   1  13  15          4.67        103.59        89.42 o                         
   2  13  15        556.68        601.91       108.52 o                         
   3  13  15       4323.02       4191.79       141.51 o                         
   4  13  15        339.35        311.77        64.59 o                         
   5  13  15        264.92        174.94        87.92 o                         
   6  13  15         94.75        221.27        77.94 o                         
   7  13  15       1081.52       1113.05        72.38 o                         
   8  13  15         19.06         45.20        62.57 o                         
   9  13  15        203.58        240.33        76.60 o                         
  10  13  15        844.51        804.37        88.76 o                         
  11  13  15        143.24        250.25        74.41 o                         
   0  14  15         98.67         39.89       106.31 o                         
   1  14  15        614.60        611.43        68.30 o                         
   2  14  15       4334.26       4400.52        84.72 o                         
   3  14  15        153.84         -8.38        72.98 o                         
   4  14  15        281.98        187.68        66.05 o                         
   5  14  15        388.26        311.11       103.50 o                         
   6  14  15       1481.29       1490.20        78.84 o                         
   7  14  15        891.21        934.89        70.75 o                         
   8  14  15       2408.15       2423.09        80.38 o                         
   9  14  15       2222.43       2061.63       147.77 o                         
  10  14  15        680.47        611.82        79.15 o                         
  11  14  15         91.49        199.59        85.26 o                         
   1  15  15        134.09        174.69        77.42 o                         
   2  15  15       1684.47       1518.84        75.88 o                         
   3  15  15       2471.16       2497.91        71.01 o                         
   4  15  15        744.59        671.69        85.97 o                         
   5  15  15        660.59        793.88        71.97 o                         
   6  15  15       1613.86       1678.91        75.22 o                         
   7  15  15       1650.42       1475.90        68.77 o                         
   8  15  15         77.61        175.80        80.15 o                         
   9  15  15        118.82        201.74       107.33 o                         
  10  15  15        122.41        102.83        85.05 o                         
   0  16  15       1476.20       1519.11        86.88 o                         
   1  16  15        803.69        845.12       100.44 o                         
   2  16  15        675.63        615.35        89.52 o                         
   3  16  15       2094.41       1896.58        64.86 o                         
   4  16  15        248.44        197.07        58.49 o                         
   5  16  15       4591.39       4758.04       125.26 o                         
   6  16  15        339.51        289.40        87.99 o                         
   7  16  15        394.30        291.35        70.79 o                         
   8  16  15        116.86        142.00        78.08 o                         
   9  16  15         86.06         79.12        71.01 o                         
  10  16  15         15.06         -4.89        63.23 o                         
   1  17  15        514.01        514.34        66.60 o                         
   2  17  15        792.33        731.56        66.81 o                         
   3  17  15       1915.33       2061.53        67.30 o                         
   4  17  15        460.52        436.30        59.46 o                         
   5  17  15       1142.45       1083.32        63.28 o                         
   6  17  15        355.53        329.34        70.27 o                         
   7  17  15        113.04        123.12        74.25 o                         
   8  17  15        224.25        183.68        58.36 o                         
   9  17  15        111.56         78.47        62.79 o                         
   0  18  15       3479.71       3503.26        85.46 o                         
   1  18  15       1146.75       1208.49        61.43 o                         
   2  18  15        138.80        144.20        73.24 o                         
   3  18  15        391.78        341.32        59.26 o                         
   4  18  15         77.88        202.90        66.19 o                         
   5  18  15        983.89        919.59        55.83 o                         
   6  18  15        469.74        319.22        89.38 o                         
   7  18  15        975.56        954.66        69.93 o                         
   8  18  15        559.67        493.30        68.68 o                         
   1  19  15        183.83        208.42        82.70 o                         
   2  19  15        739.10        703.31        58.46 o                         
   3  19  15        310.09        337.02        55.04 o                         
   4  19  15         41.33         59.30        53.74 o                         
   5  19  15        123.02         79.57        74.91 o                         
   6  19  15         29.04        123.08        75.33 o                         
   7  19  15          1.98        -22.27       100.61 o                         
   0  20  15         56.95        183.84        69.57 o                         
   1  20  15       1816.54       1759.63        57.22 o                         
   2  20  15        130.45        100.04        51.77 o                         
   3  20  15       1055.79       1194.35        59.29 o                         
   4  20  15          8.33         18.04        58.19 o                         
   5  20  15        706.08        740.61        76.02 o                         
   6  20  15        101.06        102.67        51.96 o                         
   1  21  15         51.14        170.41        85.62 o                         
   2  21  15        498.80        528.11        57.00 o                         
   3  21  15        126.83        105.25        57.37 o                         
   4  21  15         26.05         46.88        67.55 o                         
   5  21  15        405.31        350.38        51.75 o                         
   0  22  15        152.79        218.21        96.26 o                         
   1  22  15        772.36        682.41        57.43 o                         
   2  22  15        549.21        460.91        54.17 o                         
   3  22  15        528.57        568.30        61.23 o                         
   0   0  16      72507.64      75408.16       341.43 o                         
   1   0  16       3467.71       3582.94       263.98 o                         
   2   0  16       8401.60       9501.96       327.45 o                         
   3   0  16       3257.18       3478.90       118.68 o                         
   4   0  16        347.78        298.05       196.46 o                         
   5   0  16       4067.94       4169.79       158.79 o                         
   6   0  16       6628.79       6646.93       214.62 o                         
   7   0  16        794.10        516.09       115.85 o                         
   8   0  16      13986.17      14021.79       798.51 o                         
   9   0  16        140.44        258.24       103.95 o                         
  10   0  16       5501.32       5275.54       138.13 o                         
  11   0  16        153.36        148.46       101.51 o                         
  12   0  16       4030.42       3801.19       124.12 o                         
  13   0  16        556.77        -66.86       165.83 o                         
   1   1  16        520.58        496.73        79.74 o                         
   2   1  16       1566.12       1697.20        81.96 o                         
   3   1  16       1899.15       2197.23        88.87 o                         
   4   1  16       9998.66       9874.84       254.14 o                         
   5   1  16        182.15        292.13        74.92 o                         
   6   1  16       2550.59       2465.61       107.32 o                         
   7   1  16        813.70        679.00       114.65 o                         
   8   1  16       1951.86       1962.45        93.07 o                         
   9   1  16          1.88         37.56        89.94 o                         
  10   1  16          2.36         35.18        86.21 o                         
  11   1  16        204.98        254.80        99.49 o                         
  12   1  16       1725.43       1643.01       105.39 o                         
  13   1  16         14.40        156.28       164.50 o                         
   0   2  16      10378.48       9661.66       124.69 o                         
   1   2  16        304.40        422.42        88.27 o                         
   2   2  16       9500.19       9097.78       203.69 o                         
   3   2  16       1559.31       1700.20       273.47 o                         
   4   2  16       9840.80      10033.62        99.89 o                         
   5   2  16       1810.87       1943.36        84.24 o                         
   6   2  16        338.11        358.40        87.17 o                         
   7   2  16       1723.03       1786.78        73.56 o                         
   8   2  16        173.67        202.84        96.31 o                         
   9   2  16        978.33       1014.55        92.49 o                         
  10   2  16        248.03        301.65        70.36 o                         
  11   2  16        226.74        188.76        85.89 o                         
  12   2  16       5103.78       5129.81       281.63 o                         
  13   2  16          4.22          3.78        93.83 o                         
   1   3  16          1.21        -11.87        78.55 o                         
   2   3  16      20343.08      21409.29       346.40 o                         
   3   3  16       9331.69       9011.25       158.52 o                         
   4   3  16         23.59         20.54        87.31 o                         
   5   3  16       1918.60       2122.54       102.60 o                         
   6   3  16        855.20        942.19        87.55 o                         
   7   3  16       1205.23       1388.60        89.08 o                         
   8   3  16       2570.79       2576.27        82.42 o                         
   9   3  16        243.74        257.62        79.88 o                         
  10   3  16       1556.47       1698.20        89.53 o                         
  11   3  16        135.02        203.83        85.83 o                         
  12   3  16        475.91        666.68        78.62 o                         
  13   3  16         28.65         39.89        98.25 o                         
   0   4  16        219.10        139.22        96.76 o                         
   1   4  16       3419.78       3765.66        87.21 o                         
   2   4  16       6030.47       5791.74       120.37 o                         
   3   4  16       1363.67       1441.13        84.43 o                         
   4   4  16       7323.89       7411.60        87.07 o                         
   5   4  16       3184.81       3384.74        92.12 o                         
   6   4  16       4906.80       5177.58       159.46 o                         
   7   4  16         63.76        120.92        80.16 o                         
   8   4  16       3340.46       3398.09       124.48 o                         
   9   4  16        119.58        149.51        72.48 o                         
  10   4  16          0.78         73.19        70.62 o                         
  11   4  16       1131.35       1087.26        71.39 o                         
  12   4  16        216.03        184.58        76.14 o                         
  13   4  16        921.65        741.90        89.04 o                         
   1   5  16        914.44        944.40        81.71 o                         
   2   5  16      10619.38      10597.55       110.24 o                         
   3   5  16       4247.06       4355.99        87.00 o                         
   4   5  16        454.07        572.65        86.76 o                         
   5   5  16         25.31        -19.03        74.71 o                         
   6   5  16       2602.15       2622.08        86.04 o                         
   7   5  16       1965.97       2106.16        88.03 o                         
   8   5  16         22.23         99.75        79.50 o                         
   9   5  16        961.47       1007.00        86.56 o                         
  10   5  16       3971.31       4074.46        96.32 o                         
  11   5  16         89.96        132.14        89.33 o                         
  12   5  16         39.23        142.95        83.72 o                         
  13   5  16         39.59         96.10        82.47 o                         
   0   6  16      17792.70      17559.20       403.76 o                         
   1   6  16        392.42        497.26       100.14 o                         
   2   6  16      11677.30      11294.70       243.10 o                         
   3   6  16        409.66        511.81        80.63 o                         
   4   6  16       5613.75       5337.97        87.62 o                         
   5   6  16        820.60        880.97        89.00 o                         
   6   6  16       4579.28       4683.20       106.44 o                         
   7   6  16        486.27        548.28        80.33 o                         
   8   6  16         33.97         45.45        82.06 o                         
   9   6  16        627.64        601.08        82.40 o                         
  10   6  16        526.05        657.77        72.59 o                         
  11   6  16        117.35        195.32        86.21 o                         
  12   6  16        728.39        738.04       104.11 o                         
  13   6  16       2253.05       2057.33       103.85 o                         
   1   7  16         51.48        178.47        79.04 o                         
   2   7  16        176.22        367.30        77.71 o                         
   3   7  16         63.25        -61.27        85.93 o                         
   4   7  16        815.41        822.26        80.44 o                         
   5   7  16        190.47        231.68        70.65 o                         
   6   7  16       4277.29       4480.60        83.23 o                         
   7   7  16         13.30          4.01        80.78 o                         
   8   7  16       2868.65       2992.98        86.13 o                         
   9   7  16       2352.99       2467.68        84.61 o                         
  10   7  16        900.84        810.60        74.09 o                         
  11   7  16        970.23       1096.28        71.84 o                         
  12   7  16       3983.54       3785.30       150.73 o                         
  13   7  16         56.24        158.30       117.50 o                         
   0   8  16      41909.82      42228.76      1256.17 o                         
   1   8  16       3134.60       2922.26        85.60 o                         
   2   8  16       3765.26       3896.66       110.61 o                         
   3   8  16       1171.73       1184.95       102.79 o                         
   4   8  16          1.56         31.76        76.24 o                         
   5   8  16       2336.12       2481.88        84.16 o                         
   6   8  16        728.10        909.03        79.66 o                         
   7   8  16       1330.20       1382.32        77.21 o                         
   8   8  16         27.68         90.54        90.53 o                         
   9   8  16       3941.28       3726.87       158.86 o                         
  10   8  16        185.58        227.80        82.53 o                         
  11   8  16       1104.13       1205.37        88.50 o                         
  12   8  16        101.96        199.62        74.93 o                         
  13   8  16        368.80        322.36       118.96 o                         
   1   9  16        344.92        354.94        75.15 o                         
   2   9  16        674.08        799.57        89.00 o                         
   3   9  16         20.29         30.55        74.40 o                         
   4   9  16        121.96        214.28        99.77 o                         
   5   9  16       1679.22       1532.63        79.93 o                         
   6   9  16      13619.02      14351.54       229.52 o                         
   7   9  16       2196.52       2213.26        86.46 o                         
   8   9  16       4159.64       4151.42       100.17 o                         
   9   9  16        234.03        264.82        75.46 o                         
  10   9  16       1270.73       1304.24        80.24 o                         
  11   9  16         25.54        106.55        69.19 o                         
  12   9  16       2059.26       1861.19        91.85 o                         
   0  10  16       1760.54       1663.18       120.01 o                         
   1  10  16       2442.70       2568.79       129.54 o                         
   2  10  16      10600.73      10790.34       109.91 o                         
   3  10  16          1.73        -19.86        74.44 o                         
   4  10  16         88.40        219.83        78.74 o                         
   5  10  16         63.03         90.04        78.26 o                         
   6  10  16        262.76        343.91        76.76 o                         
   7  10  16       1427.45       1493.09        73.68 o                         
   8  10  16        889.82        907.02        79.87 o                         
   9  10  16        172.11        247.47        67.81 o                         
  10  10  16         52.93        295.76        85.71 o                         
  11  10  16        462.52        505.54       165.85 o                         
  12  10  16          7.97         32.88        69.22 o                         
   1  11  16         95.64        233.28        80.53 o                         
   2  11  16       4443.09       4617.99        77.92 o                         
   3  11  16        147.04         51.27        86.20 o                         
   4  11  16       2232.71       2431.99        83.42 o                         
   5  11  16       1305.99       1283.37       104.07 o                         
   6  11  16        169.43        360.27        87.84 o                         
   7  11  16        161.53        109.62        76.97 o                         
   8  11  16       6977.29       6741.46       197.58 o                         
   9  11  16        315.66        320.83        88.21 o                         
  10  11  16       5348.00       5413.53       154.32 o                         
  11  11  16        139.16        325.83       131.68 o                         
  12  11  16        210.68         84.97        98.32 o                         
   0  12  16        212.99        315.91       298.49 o                         
   1  12  16         26.64        104.26        72.86 o                         
   2  12  16        459.16        526.00        69.68 o                         
   3  12  16         53.48        166.02        84.89 o                         
   4  12  16       3801.49       4256.17       171.87 o                         
   5  12  16        678.89        826.31        80.76 o                         
   6  12  16        386.82        476.19        78.04 o                         
   7  12  16        303.69        393.40        78.14 o                         
   8  12  16        595.08        819.60        76.73 o                         
   9  12  16        817.55        891.16        79.12 o                         
  10  12  16         57.48        156.52        76.46 o                         
  11  12  16        111.85        107.58        83.68 o                         
   1  13  16        240.42        355.77        76.94 o                         
   2  13  16       1533.75       1490.72        78.21 o                         
   3  13  16        411.62        352.86        75.99 o                         
   4  13  16       4120.95       4163.26        89.57 o                         
   5  13  16        538.81        582.24        64.94 o                         
   6  13  16        126.87        130.95        95.41 o                         
   7  13  16         45.29         71.11        69.57 o                         
   8  13  16       8463.68       8113.14        92.14 o                         
   9  13  16        476.87        533.52       117.74 o                         
  10  13  16        152.18        201.20        83.73 o                         
  11  13  16         24.93         32.84       127.89 o                         
   0  14  16       3233.75       3617.75       221.31 o                         
   1  14  16       1431.24       1541.05        69.87 o                         
   2  14  16        438.05        623.64        64.64 o                         
   3  14  16       1341.06       1518.56       122.71 o                         
   4  14  16        107.25        232.26        69.71 o                         
   5  14  16       1028.54        879.04        72.78 o                         
   6  14  16         13.68         41.28        83.97 o                         
   7  14  16        173.93        107.03        64.16 o                         
   8  14  16       2090.00       2313.13       106.32 o                         
   9  14  16        325.37        363.57        75.37 o                         
  10  14  16        594.82        556.29        76.97 o                         
   1  15  16        246.18        154.08        67.91 o                         
   2  15  16        165.43        294.09        86.69 o                         
   3  15  16        527.66        574.58        71.62 o                         
   4  15  16       3535.09       3629.97       155.13 o                         
   5  15  16         34.15         -8.29        85.38 o                         
   6  15  16       5089.88       5201.20       155.90 o                         
   7  15  16        525.28        570.75        77.47 o                         
   8  15  16       2578.34       2413.47        75.58 o                         
   9  15  16        281.12        220.31        68.34 o                         
  10  15  16         86.64         92.02        98.80 o                         
   0  16  16      15794.35      15717.77       839.27 o                         
   1  16  16       2014.38       2350.10        80.78 o                         
   2  16  16        568.60        713.91        65.56 o                         
   3  16  16         33.44          1.55        98.29 o                         
   4  16  16        402.58        415.17       126.52 o                         
   5  16  16         44.46        152.11        71.53 o                         
   6  16  16       3330.08       3374.83       106.22 o                         
   7  16  16        632.57        565.27        75.20 o                         
   8  16  16        504.37        634.52        71.95 o                         
   9  16  16        180.36        274.20        85.82 o                         
   1  17  16        466.70        491.75        85.66 o                         
   2  17  16        966.79        949.35        73.90 o                         
   3  17  16        966.92       1040.85        71.42 o                         
   4  17  16        289.58        271.11        65.40 o                         
   5  17  16        231.66        318.31        72.32 o                         
   6  17  16       1960.83       1884.45        79.92 o                         
   7  17  16          3.89         83.99        67.97 o                         
   8  17  16        967.53        974.04        79.83 o                         
   0  18  16         31.36        121.09        95.03 o                         
   1  18  16        380.02        326.37        58.11 o                         
   2  18  16       1579.38       1804.60       117.06 o                         
   3  18  16         14.36        -75.38        57.33 o                         
   4  18  16       1103.07       1084.37        67.24 o                         
   5  18  16         80.46        114.52        59.10 o                         
   6  18  16         29.71         47.14        74.05 o                         
   7  18  16          3.39        122.01        77.54 o                         
   8  18  16         27.72        -70.77        69.81 o                         
   1  19  16        167.05        203.98        57.55 o                         
   2  19  16       4511.11       4214.33        62.85 o                         
   3  19  16       2844.03       2693.28        61.99 o                         
   4  19  16         54.02        111.07        53.87 o                         
   5  19  16        215.76        294.64        60.59 o                         
   6  19  16         14.42         17.97        56.04 o                         
   7  19  16         57.90        241.98        78.44 o                         
   0  20  16        250.86        286.57        69.08 o                         
   1  20  16        212.60        143.16        61.87 o                         
   2  20  16        301.87        413.20        70.76 o                         
   3  20  16          0.53        159.97        69.35 o                         
   4  20  16       1315.84       1296.79        72.75 o                         
   5  20  16        273.16        216.39        58.87 o                         
   1  21  16        138.31        135.77        68.11 o                         
   2  21  16        355.83        455.20        58.39 o                         
   3  21  16        183.28         36.03        79.36 o                         
   4  21  16        189.21        251.98        59.74 o                         
   0  22  16       3265.86       3011.36       282.57 o                         
   1  22  16         54.16        173.82        55.84 o                         
   1   1  17       2832.98       3004.78        84.19 o                         
   2   1  17      12916.25      12926.14       268.63 o                         
   3   1  17        460.36        593.78       119.93 o                         
   4   1  17       1121.21       1233.55       115.57 o                         
   5   1  17        428.40        615.07        87.52 o                         
   6   1  17       1849.48       1927.86        87.96 o                         
   7   1  17       2017.06       2187.50       104.12 o                         
   8   1  17         96.12        219.57        94.88 o                         
   9   1  17       1090.48       1231.46        83.39 o                         
  10   1  17        698.88        768.69       105.36 o                         
  11   1  17        128.15        120.19        76.50 o                         
  12   1  17       1140.21       1118.92        89.63 o                         
  13   1  17         22.45         14.63        74.84 o                         
   0   2  17       7379.88       7459.38       129.68 o                         
   1   2  17       3058.64       3193.42       244.85 o                         
   2   2  17        635.26        646.75        87.54 o                         
   3   2  17         50.33        110.75        66.73 o                         
   4   2  17       3235.58       2979.68       112.23 o
[truncated: 157,708 more chars]
